# Supplementary material for: Transcriptomic response to differentiation induction
Source: BMC Bioinformatics. 2006 Feb 17;7:81. doi: 10.1186/1471-2105-7-81 (PMC1395336; doi:10.1186/1471-2105-7-81)
Supplement: Additional File 1 — Microarray data for genes with greater than 2-fold differences in expression (up or down) compared to sham-treated controls. [file 1471-2105-7-81-S1.xls]

## Sheet: Microarray Expression Data
			U937 minus clone				U937 plus clone
	CONTROL		time hours				time hours
			0 h	6 h	24 h	48 h	0 h	6 h	24 h	48 h	Descriptions
AFFX-MurIL2_at	11.5	9	12.8	19	1.1	14.3	5.3	22.5	5.2	22.9	M16762 Mouse interleukin 2 (IL-2) gene, exon 4
AFFX-MurIL10_at	7	4.5	4.1	3.9	3.2	6.7	11.7	15.7	7.2	9.7	M37897 Mouse interleukin 10 mRNA, complete cds
AFFX-MurIL4_at	0.9	6.6	1.2	2.9	1.7	3.9	3.9	2.9	1.1	5.5	M25892 Mus musculus interleukin 4 (Il-4) mRNA, complete cds
AFFX-MurFAS_at	8	1.6	9.5	5.2	0.5	13.4	5	19.8	16.7	7	M83649 Mus musculus Fas antigen mRNA, complete cds
AFFX-BioB-5_at	143.5	142.3	85.8	97.9	46.1	104.6	148.1	100.4	141.9	139	J04423 E coli bioB gene biotin synthetase (-5, -M, -3 represent transcript regions 5 prime, Middle, and 3 prime respectively)
AFFX-BioB-M_at	316.6	318.9	208.5	204.4	107.7	314.1	332	192.6	260.7	173.5	J04423 E coli bioB gene biotin synthetase (-5, -M, -3 represent transcript regions 5 prime, Middle, and 3 prime respectively)
AFFX-BioB-3_at	163.5	142	87.5	84.5	42.1	115.7	130.6	84.9	107.6	83.2	J04423 E coli bioB gene biotin synthetase (-5, -M, -3 represent transcript regions 5 prime, Middle, and 3 prime respectively)
AFFX-BioC-5_at	466.2	442.1	348.1	357.6	166.6	425.3	475.4	379.6	433.1	326.1	J04423 E coli bioC protein (-5 and -3 represent transcript regions 5 prime and 3 prime respectively)
AFFX-BioC-3_at	318.4	404.7	302	252	153.3	339.6	396.9	299.9	378.1	209.2	J04423 E coli bioC protein (-5 and -3 represent transcript regions 5 prime and 3 prime respectively)
AFFX-BioDn-5_at	474.8	450.4	292.2	269.8	148.6	364.2	419.9	310.3	435.6	277.3	J04423 E coli bioD gene dethiobiotin synthetase (-5 and -3 represent transcript regions 5 prime and 3 prime respectively)
AFFX-BioDn-3_at	2486.7	2878.3	2019.3	1614.2	750.5	2385.8	2468.7	1874.8	2732.6	1732.8	J04423 E coli bioD gene dethiobiotin synthetase (-5 and -3 represent transcript regions 5 prime and 3 prime respectively)
AFFX-CreX-5_at	5279.7	5600.5	4015.3	3323.3	2073.6	4922.6	5040	3445.9	5931.9	3209.3	X03453 Bacteriophage P1 cre recombinase protein (-5 and -3 represent transcript regions 5 prime and 3 prime respectively)
AFFX-CreX-3_at	7170.5	8068.5	5943.5	5366.5	2834.6	7080.7	7876.3	5096.5	8453.1	5510.9	X03453 Bacteriophage P1 cre recombinase protein (-5 and -3 represent transcript regions 5 prime and 3 prime respectively)
AFFX-BioB-5_st	13.6	18.1	14.9	19.9	6.5	24.6	19	2.7	44.5	12.5	J04423 E coli bioB gene biotin synthetase (-5, -M, -3 represent transcript regions 5 prime, Middle, and 3 prime respectively)
AFFX-BioB-M_st	31.7	23	18.4	25	8.6	25	27.4	18.8	18.9	12.3	J04423 E coli bioB gene biotin synthetase (-5, -M, -3 represent transcript regions 5 prime, Middle, and 3 prime respectively)
AFFX-BioB-3_st	11.2	10.7	8.2	8.4	10.8	5.8	5.5	10.4	26.7	14.7	J04423 E coli bioB gene biotin synthetase (-5, -M, -3 represent transcript regions 5 prime, Middle, and 3 prime respectively)
AFFX-BioC-5_st	3.2	2.7	2.3	2.2	0.6	3.5	2.4	3.4	3.1	6.7	J04423 E coli bioC protein (-5 and -3 represent transcript regions 5 prime and 3 prime respectively)
AFFX-BioC-3_st	6.2	7.6	4.1	2.9	1.3	3.1	1.8	6	5.8	2.7	J04423 E coli bioC protein (-5 and -3 represent transcript regions 5 prime and 3 prime respectively)
AFFX-BioDn-5_st	104.4	67.5	45.9	45.6	14.9	44	68.4	38.8	82.9	61.5	J04423 E coli bioD gene dethiobiotin synthetase (-5 and -3 represent transcript regions 5 prime and 3 prime respectively)
AFFX-BioDn-3_st	65.6	407.7	52	64.9	17.5	48.4	81.1	73.4	101.1	79.3	J04423 E coli bioD gene dethiobiotin synthetase (-5 and -3 represent transcript regions 5 prime and 3 prime respectively)
AFFX-CreX-5_st	51.4	45.2	33.7	23.6	9.7	30.9	47.3	30	57	38.9	X03453 Bacteriophage P1 cre recombinase protein (-5 and -3 represent transcript regions 5 prime and 3 prime respectively)
AFFX-CreX-3_st	89.6	82.6	61.5	23.7	19.3	58.3	52.6	45.6	93.9	80.5	X03453 Bacteriophage P1 cre recombinase protein (-5 and -3 represent transcript regions 5 prime and 3 prime respectively)
AFFX-hum_alu_at	12067.5	10029.4	9995	10725.3	2951.4	7950.4	10572.9	10265.5	10719.4	11354.5	U14573 Human Alu-Sq subfamily consensus sequence.
AFFX-DapX-5_at	11.7	10	10.8	7.2	2.6	6.4	6.7	11.9	9.3	8	L38424 B subtilis dapB, jojF, jojG genes corresponding to nucleotides 1358-3197 of L38424 (-5, -M, -3 represent transcript regions 5 prime, Middle, and 3 prime respectively)
AFFX-DapX-M_at	11.2	12.7	6.2	8.1	1.7	6.7	2.5	4.1	1.5	10.8	L38424 B subtilis dapB, jojF, jojG genes corresponding to nucleotides 1358-3197 of L38424 (-5, -M, -3 represent transcript regions 5 prime, Middle, and 3 prime respectively)
AFFX-DapX-3_at	2	2.1	2.6	1.7	2.6	1.2	4.8	2.8	1.1	3.9	L38424 B subtilis dapB, jojF, jojG genes corresponding to nucleotides 1358-3197 of L38424 (-5, -M, -3 represent transcript regions 5 prime, Middle, and 3 prime respectively)
AFFX-LysX-5_at	1.2	1.5	0.4	1	0.9	0.6	8.1	7.1	5.5	1.1	X17013 B subtilis lys gene for diaminopimelate decarboxylase corresponding to nucleotides 350-1345 of X17013 (-5, -M, -3 represent transcript regions 5 prime, Middle, and 3 prime respectively)
AFFX-LysX-M_at	20.2	5.2	2.4	1.7	0.5	10.8	13.3	2.9	1.6	21.8	X17013 B subtilis lys gene for diaminopimelate decarboxylase corresponding to nucleotides 350-1345 of X17013 (-5, -M, -3 represent transcript regions 5 prime, Middle, and 3 prime respectively)
AFFX-LysX-3_at	5.3	4.3	0.8	0.7	0.4	8.6	2.2	9.7	1.5	1.4	X17013 B subtilis lys gene for diaminopimelate decarboxylase corresponding to nucleotides 350-1345 of X17013 (-5, -M, -3 represent transcript regions 5 prime, Middle, and 3 prime respectively)
AFFX-PheX-5_at	2.2	1.6	0.8	1.1	0.4	1.3	1.3	1.3	1.3	2.3	M24537B subtilis pheB, pheA genes corresponding to nucleotides 2017-3334 of M24537 (-5, -M, -3 represent transcript regions 5 prime, Middle, and 3 prime respectively)
AFFX-PheX-M_at	1.8	1.3	0.7	0.8	0.3	0.6	1.3	1.6	0.5	2.2	M24537B subtilis pheB, pheA genes corresponding to nucleotides 2017-3334 of M24537 (-5, -M, -3 represent transcript regions 5 prime, Middle, and 3 prime respectively)
AFFX-PheX-3_at	19.3	19.3	13	21.4	1.2	17.7	7	14	7.6	27	M24537B subtilis pheB, pheA genes corresponding to nucleotides 2017-3334 of M24537 (-5, -M, -3 represent transcript regions 5 prime, Middle, and 3 prime respectively)
AFFX-ThrX-5_at	10.8	10.4	2.9	3.1	0.5	2.2	5.1	6.2	11	3.7	X04603 B subtilis thrC, thrB genes corresponding to nucleotides 248-2229 of X04603 (-5, -M, -3 represent transcript regions 5 prime, Middle, and 3 prime respectively)
AFFX-ThrX-M_at	13	9.8	4.8	2.6	1.4	2.2	8.3	3.6	4.7	2.8	X04603 B subtilis thrC, thrB genes corresponding to nucleotides 248-2229 of X04603 (-5, -M, -3 represent transcript regions 5 prime, Middle, and 3 prime respectively)
AFFX-ThrX-3_at	4.8	3.5	3.6	1.1	0.3	1.6	1.9	2.8	2.7	3.8	X04603 B subtilis thrC, thrB genes corresponding to nucleotides 248-2229 of X04603 (-5, -M, -3 represent transcript regions 5 prime, Middle, and 3 prime respectively)
AFFX-TrpnX-5_at	3.7	8.9	5.5	2.3	3.2	7.3	2.6	4.1	4.2	4.4	K01391 B subtilis TrpE protein, TrpD protein, TrpC protein corresponding to nucleotides 1883-4400 of K01391 (-5, -M, -3 represent transcript regions 5 prime, Middle, and 3 prime respectively)
AFFX-TrpnX-M_at	1	1.8	1	0.9	0.1	2.9	0.9	1.3	1	3.2	K01391 B subtilis TrpE protein, TrpD protein, TrpC protein corresponding to nucleotides 1883-4400 of K01391 (-5, -M, -3 represent transcript regions 5 prime, Middle, and 3 prime respectively)
AFFX-TrpnX-3_at	5.7	3.8	0.8	1	0.1	5.3	6.2	1.6	1	1.7	K01391 B subtilis TrpE protein, TrpD protein, TrpC protein corresponding to nucleotides 1883-4400 of K01391 (-5, -M, -3 represent transcript regions 5 prime, Middle, and 3 prime respectively)
AFFX-HUMISGF3A/M97935_5_at	39.8	4.9	5.7	7.5	1.9	31.4	12.3	3.4	6.2	54.5	M97935 Homo sapiens transcription factor ISGF-3 mRNA, complete cds (_5, _MA, MB, _3 represent transcript regions 5 prime, MiddleA, MiddleB, and 3 prime respectively)
AFFX-HUMISGF3A/M97935_MA_at	155.1	26.4	36.5	15.1	8.7	125.6	33.5	14.9	12.2	201.2	M97935 Homo sapiens transcription factor ISGF-3 mRNA, complete cds (_5, _MA, MB, _3 represent transcript regions 5 prime, MiddleA, MiddleB, and 3 prime respectively)
AFFX-HUMISGF3A/M97935_MB_at	108.8	53.6	58.8	49.2	18.8	83.4	48.9	60.2	45.6	122.3	M97935 Homo sapiens transcription factor ISGF-3 mRNA, complete cds (_5, _MA, MB, _3 represent transcript regions 5 prime, MiddleA, MiddleB, and 3 prime respectively)
AFFX-HUMISGF3A/M97935_3_at	411.2	350.1	266.6	245.3	84.1	192.2	191	224.3	194.3	298.1	M97935 Homo sapiens transcription factor ISGF-3 mRNA, complete cds (_5, _MA, MB, _3 represent transcript regions 5 prime, MiddleA, MiddleB, and 3 prime respectively)
AFFX-HUMRGE/M10098_5_at	11.7	4.2	2.8	27.7	1.3	6.9	5.2	3.7	9	4.6	M10098 Human 18S rRNA gene, complete (_5, _M, _3 represent transcript regions 5 prime, Middle, and 3 prime respectively)
AFFX-HUMRGE/M10098_M_at	24.7	18.8	11.7	28.1	3.7	5.1	17.3	4.4	16	3.8	M10098 Human 18S rRNA gene, complete (_5, _M, _3 represent transcript regions 5 prime, Middle, and 3 prime respectively)
AFFX-HUMRGE/M10098_3_at	63.6	24	11.9	65.5	6.9	44.2	31.8	24	38.1	19.9	M10098 Human 18S rRNA gene, complete (_5, _M, _3 represent transcript regions 5 prime, Middle, and 3 prime respectively)
AFFX-HUMGAPDH/M33197_5_at	7770.8	1319.2	2939	2012.1	470.1	1478.7	3610.5	3902.4	3405.6	12340.5	M33197 Human glyceraldehyde-3-phosphate dehydrogenase (GAPDH) mRNA, complete cds (_5, _M, _3 represent transcript regions 5 prime, Middle, and 3 prime respectively)
AFFX-HUMGAPDH/M33197_M_at	9507.3	2754.9	5568.4	4059.1	972.7	1978.5	7357.7	6879.6	5608.9	12616.5	M33197 Human glyceraldehyde-3-phosphate dehydrogenase (GAPDH) mRNA, complete cds (_5, _M, _3 represent transcript regions 5 prime, Middle, and 3 prime respectively)
AFFX-HUMGAPDH/M33197_3_at	9174.5	6276.4	7913.5	8737.6	1787.4	4269.9	9752.4	10485.5	9819.9	11769.9	M33197 Human glyceraldehyde-3-phosphate dehydrogenase (GAPDH) mRNA, complete cds (_5, _M, _3 represent transcript regions 5 prime, Middle, and 3 prime respectively)
AFFX-HSAC07/X00351_5_at	8042.4	1381.6	2069	1058.3	326.6	7269.9	2549.2	2374	1718.5	11068.6	X00351 Human mRNA for beta-actin (_5, _M, _3 represent transcript regions 5 prime, Middle, and 3 prime respectively)
AFFX-HSAC07/X00351_M_at	9609	3422.4	6357.1	2624.8	1085.8	7716.8	6609.4	5049.2	3676.5	12284.6	X00351 Human mRNA for beta-actin (_5, _M, _3 represent transcript regions 5 prime, Middle, and 3 prime respectively)
AFFX-HSAC07/X00351_3_at	9457.9	6660.1	7793.6	5382.9	1844.4	7531.9	8412.1	7756.9	7187.4	10569.3	X00351 Human mRNA for beta-actin (_5, _M, _3 represent transcript regions 5 prime, Middle, and 3 prime respectively)
AFFX-HUMTFRR/M11507_5_at	102.8	18.1	20.5	17.6	4.4	13.2	37.7	35.2	29.4	106.2	M11507 Human transferrin receptor mRNA, complete cds (_5, _M, _3 represent transcript regions 5 prime, Middle, and 3 prime respectively)
AFFX-HUMTFRR/M11507_M_at	65.6	8.3	16	12.1	1.5	6.7	29.7	34	34.6	57.7	M11507 Human transferrin receptor mRNA, complete cds (_5, _M, _3 represent transcript regions 5 prime, Middle, and 3 prime respectively)
AFFX-HUMTFRR/M11507_3_at	268.1	64.7	69.1	29	7.7	21.6	143.3	157.4	137.1	151	M11507 Human transferrin receptor mRNA, complete cds (_5, _M, _3 represent transcript regions 5 prime, Middle, and 3 prime respectively)
AFFX-M27830_5_at	1059.1	261.2	467.6	1245.7	153.2	250	1090	514.6	623.9	164.1	M27830 Human 28S ribosomal RNA gene, complete cds (_5, _M, _3 represent transcript regions 5 prime, Middle, and 3 prime respectively)
AFFX-M27830_M_at	1622.3	1237.5	705.6	1297.3	166	708.4	995.7	1010.8	1222.3	473.9	M27830 Human 28S ribosomal RNA gene, complete cds (_5, _M, _3 represent transcript regions 5 prime, Middle, and 3 prime respectively)
AFFX-M27830_3_at	119.2	133.5	89	107.3	20	102.9	113.9	157.6	107.3	125.6	M27830 Human 28S ribosomal RNA gene, complete cds (_5, _M, _3 represent transcript regions 5 prime, Middle, and 3 prime respectively)
AFFX-HSAC07/X00351_3_st	194.8	263.4	230.7	463.5	71.8	94.3	307.9	231.8	402.3	71.6	X00351 Human mRNA for beta-actin (_5, _M, _3 represent transcript regions 5 prime, Middle, and 3 prime respectively)
AFFX-HUMGAPDH/M33197_5_st	25.6	139.9	143	121.9	24.9	43.4	228.7	159.1	182.1	67.7	M33197 Human glyceraldehyde-3-phosphate dehydrogenase (GAPDH) mRNA, complete cds (_5, _M, _3 represent transcript regions 5 prime, Middle, and 3 prime respectively)
AFFX-HUMGAPDH/M33197_M_st	98.7	120.1	126.3	142.2	27	65.5	192.9	178.1	147.2	96.4	M33197 Human glyceraldehyde-3-phosphate dehydrogenase (GAPDH) mRNA, complete cds (_5, _M, _3 represent transcript regions 5 prime, Middle, and 3 prime respectively)
AFFX-HUMGAPDH/M33197_3_st	122.8	133.1	133.4	139.7	32.6	68.4	144.9	125.5	125.1	60	M33197 Human glyceraldehyde-3-phosphate dehydrogenase (GAPDH) mRNA, complete cds (_5, _M, _3 represent transcript regions 5 prime, Middle, and 3 prime respectively)
AFFX-HSAC07/X00351_5_st	76.1	195.7	180.2	173.3	44.5	38.5	281.7	225.3	226.5	62.1	X00351 Human mRNA for beta-actin (_5, _M, _3 represent transcript regions 5 prime, Middle, and 3 prime respectively)
AFFX-HSAC07/X00351_M_st	82.3	181.4	165.8	182.3	37.5	45	227.3	200.7	190.3	89.2	X00351 Human mRNA for beta-actin (_5, _M, _3 represent transcript regions 5 prime, Middle, and 3 prime respectively)
AFFX-YEL002c/WBP1_at	3.6	9.4	5.2	2.8	0.2	3.2	1	4.8	2.7	2.5	X61388 SGD: YEL002C Yeast S.cerevisiae WBP1 Oligosaccharyltransferase beta subunit
AFFX-YEL018w/_at	1.9	1.2	0.8	0.9	0.2	3.6	0.8	1	0.7	1.4	U18530 SGD:YEL018W Yeast S. cerevisiae Protein of unknown function
AFFX-YEL024w/RIP1_at	17.6	8.4	13.8	6.3	3	8.9	5.5	10	5.9	7.2	M23316 SGD:YEL024C Yeast S.cerevisiae RIP1 Rieske iron-sulfur protein of the mitochondrial cytochrome bc1 complex .
AFFX-YEL021w/URA3_at	6.4	3	4.6	5.9	0.5	8.4	8.2	19.3	14.5	8.6	K02207 SGD:YEL021W Yeast S.cerevisiae URA3 gene coding for OMP decarboxylase
31307_at	1.2	0.3	0.7	0.3	0.1	0.3	0.7	0.4	0.9	1.2	Cluster Incl. L17325:Human pre-T/NK cell associated protein (1D12A2) mRNA, complete cds /cds=(4,63) /gb=L17325 /gi=306322 /ug=Hs.278 /len=492
31308_at	6.5	5.7	7.4	1	2	1	6.7	3.1	2.3	7.1	Cluster Incl. L17330:Human pre-T/NK cell associated protein (6H9A) mRNA, complete cds /cds=(94,267) /gb=L17330 /gi=306436 /ug=Hs.280 /len=641
31309_r_at	0.9	2.7	1.3	4.4	0.3	3	2.1	0.9	5.4	1.8	Cluster Incl. U50277:Human breast cancer suppressor element Ishmael Upper CP1 mRNA, partial cds /cds=(0,95) /gb=U50277 /gi=1224126 /ug=Hs.121485 /len=132
31310_at	11.2	5.7	2.9	2.1	0.7	3.7	12.4	2.8	14.9	12.4	Cluster Incl. X52009:H.sapiens alpha-1 strychnine binding subunit of inhibitory glycine receptor mRNA /cds=(296,1645) /gb=X52009 /gi=31850 /ug=Hs.121490 /len=1715
31311_at	1.7	4.9	1.3	1.7	0.2	2.3	1.7	7.4	2.7	3.7	Cluster Incl. X61070:Human mRNA for T cell receptor, clone IGRA15 /cds=(0,356) /gb=X61070 /gi=33508 /ug=Hs.121492 /len=425
31312_at	6	5	5.2	4.6	4.4	15.4	6.7	11.2	9	6	Cluster Incl. U69962:Human delayed rectifier potassium channel protein mRNA, complete cds /cds=(2,2422) /gb=U69962 /gi=1546838 /ug=Hs.121498 /len=2435
31313_at	8.3	5.4	4.3	3.4	1.2	4.9	4.2	7	2.5	8	Cluster Incl. D17716:Human mRNA for N-acetylglucosaminyltransferase V, complete cds /cds=(145,2370) /gb=D17716 /gi=469489 /ug=Hs.121502 /len=2421
31314_at	14.3	4.9	3.4	2.6	0.5	15.4	12.8	19.9	4.7	8.6	Cluster Incl. M22491:Human bone morphogenetic protein-3 (BMP-3) mRNA /cds=(320,1738) /gb=M22491 /gi=179505 /ug=Hs.121507 /len=1774
31315_at	7.3	12.6	6.9	9.9	3.2	4.8	7.6	37.7	9.2	27.1	Cluster Incl. D84143:Human immunoglobulin (mAb59) light chain V region mRNA, partial sequence /cds=(0,333) /gb=D84143 /gi=1255613 /ug=Hs.121508 /len=334
31316_at	0.8	0.8	6.1	0.8	0.1	0.3	4.4	0.6	0.7	1.4	Cluster Incl. L09234:Human vacuolar ATPase (isoform HO68) mRNA, complete cds /cds=(59,1906) /gb=L09234 /gi=291865 /ug=Hs.603 /len=3118
31317_r_at	43.8	35.3	23.8	30.1	2	14.5	26.1	29.4	5.8	76.9	Cluster Incl. M21388:Human unproductively rearranged Ig mu-chain mRNA V-region (VD), 5 end, clone mu-3A1A /cds=(0,89) /gb=M21388 /gi=185160 /ug=Hs.123017 /len=141
31318_at	1.1	0.2	0.4	3.5	0.2	0.8	1	1.8	0.4	1.9	Cluster Incl. S80491:stem cell factor {alternatively spliced} [human, preimplantation embryos, blastocysts, mRNA Partial, 180 nt] /cds=(0,113) /gb=S80491 /gi=1246099 /ug=Hs.123028 /len=180
31319_at	8.2	10.3	6.2	11	1.1	4.6	5.7	8.4	4.4	6.1	Cluster Incl. M20707:Human kappa-immunoglobulin germline pseudogene (Chr22.4) variable region (subgroup V kappa II) /cds=(0,320) /gb=M20707 /gi=185954 /ug=Hs.123030 /len=363
31320_at	91.7	39.7	30.8	42	4.1	49	22.3	28.6	112.6	30.1	Cluster Incl. U18548:Human GPR12 G protein coupled-receptor gene, complete cds /cds=(15,1019) /gb=U18548 /gi=604499 /ug=Hs.123034 /len=1101
31321_at	30.6	18.5	11.1	17.4	3.1	13.7	23.3	18.1	19.4	37.2	Cluster Incl. U41737:Human pancreatic beta cell growth factor (INGAP) mRNA, complete cds /cds=(5,520) /gb=U41737 /gi=1514681 /ug=Hs.123060 /len=586
31322_at	1.1	1.1	0.7	1.9	0.8	1.7	1.5	5.1	0.9	1.3	Cluster Incl. X61079:Human mRNA for T cell receptor, clone IGRA24 /cds=(0,142) /gb=X61079 /gi=33521 /ug=Hs.123062 /len=235
31323_r_at	12.3	13.4	7.1	5.8	1.9	9.1	14.1	9.6	7.7	9.8	Cluster Incl. S83374:glutamate transporter II variant B/HBGT IIB {5 region} [human, brain and spinal cord, mRNA Partial Mutant, 129 nt] /cds=(26,55) /gb=S83374 /gi=1911635 /ug=Hs.123079 /len=129
31324_at	24.5	20	18.6	19.4	4.1	8.7	19.4	40.2	12.7	24.8	Cluster Incl. U82303:Homo sapiens unknown protein mRNA, partial cds /cds=(0,257) /gb=U82303 /gi=1938329 /ug=Hs.123080 /len=344
31325_at	3.9	5.8	4.1	3.5	1.3	2.8	6.4	5.2	5.2	8.2	Cluster Incl. U82306:Homo sapiens unknown protein mRNA, partial cds /cds=(0,221) /gb=U82306 /gi=1938333 /ug=Hs.123081 /len=253
31326_at	11.6	10.3	14	10.7	1.7	12.7	8.2	18.9	14	12.7	Cluster Incl. AF005081:Homo sapiens skin-specific protein (xp32) mRNA, partial cds /cds=(0,340) /gb=AF005081 /gi=2589189 /ug=Hs.123091 /len=416
31327_at	1.5	1.6	3.3	0.6	0.4	2.3	1.7	5.1	0.8	10.3	Cluster Incl. AF015124:Homo sapiens IgG heavy chain variable region (Vh26) mRNA, partial cds /cds=(0,305) /gb=AF015124 /gi=2599349 /ug=Hs.123093 /len=340
31328_at	25.5	14.6	8.7	28.4	7.3	25.3	16.6	6.9	33.9	27.4	Cluster Incl. L13258:Homo sapiens renal Na/Pi-cotransporter mRNA, complete cds /cds=(81,2000) /gb=L13258 /gi=292349 /ug=Hs.936 /len=2554
31329_at	8.2	0.7	0.7	0.9	0.9	3	5	0.8	4.3	1.3	Cluster Incl. M84605:Human putative opioid receptor mRNA, complete cds /cds=(93,1415) /gb=M84605 /gi=189391 /ug=Hs.957 /len=4839
31330_at	9387.8	8308.7	10852.7	12004.3	2887.1	7089.7	8947.5	9477.3	9854.1	11126.6	Cluster Incl. M81757:H.sapiens S19 ribosomal protein mRNA, complete cds /cds=(22,459) /gb=M81757 /gi=337732 /ug=Hs.126701 /len=497
31331_at	10.8	1.5	6.2	1.2	0.3	1.6	2.6	2.7	2.3	2.7	Cluster Incl. L10123:Homo sapiens surfactant protein A mRNA, complete cds /cds=(2057,2893) /gb=L10123 /gi=402149 /ug=Hs.1071 /len=4161
31332_at	0.4	0.7	1.3	2.6	2	7.1	1.3	1.3	8	9.7	Cluster Incl. AF034207:Homo sapiens RIG-like 14-1 mRNA, complete cds /cds=(784,1041) /gb=AF034207 /gi=2724103 /ug=Hs.129699 /len=1799
31333_at	2.2	2.7	6.1	1.6	3.4	6	5.6	2.4	1.2	3	Cluster Incl. U91963:Human tolloid-like protein (TLL) mRNA, complete cds /cds=(647,3688) /gb=U91963 /gi=2735326 /ug=Hs.129700 /len=3919
31334_at	2.7	10.5	3	2.9	0.7	1.3	2.8	3.8	2.9	2.9	Cluster Incl. U92642:Human high-affinity lysophosphatidic acid receptor homolog mRNA, complete cds /cds=(156,1286) /gb=U92642 /gi=2735350 /ug=Hs.129701 /len=1777
31335_at	7.4	13.7	17.1	39.2	1.6	27.1	34.6	60.3	42.8	40	Cluster Incl. AF020763:Homo sapiens clone 1900 unknown protein mRNA, complete cds /cds=(618,1571) /gb=AF020763 /gi=2738928 /ug=Hs.129705 /len=1799
31336_at	5.6	0.3	1.4	0.6	0.1	0.8	5.9	11.2	3.7	18.6	Cluster Incl. AC004076:Homo sapiens chromosome 19, cosmid R30217 /cds=(0,2075) /gb=AC004076 /gi=2822142 /ug=Hs.129709 /len=2076
31337_at	17.7	49.8	18.7	16.2	5.6	21.8	25.7	25	51.4	49.3	Cluster Incl. AF036329:Homo sapiens gonadotropin-releasing hormone precursor, second form (GnRH-II) gene, complete cds /cds=(51,413) /gb=AF036329 /gi=2833652 /ug=Hs.129715 /len=423
31338_at	17.6	3.4	0.8	2.8	0.4	0.9	4.9	8.8	6.2	17.2	Cluster Incl. AF050198:Homo sapiens putative mitochondrial space protein 32.1 mRNA, nuclear gene encoding mitochondrial protein, complete cds /cds=(287,1270) /gb=AF050198 /gi=2961554 /ug=Hs.129730 /len=1374
31339_at	2.3	3.1	1.6	2.2	1	1.8	2.8	2.3	1.8	2.7	Cluster Incl. D45027:Homo sapiens mRNA for 25 kDa trypsin inhibitor, complete cds /cds=(484,1260) /gb=D45027 /gi=2943715 /ug=Hs.129732 /len=1440
31340_at	3	1.7	12.4	3	0.8	9.9	2.8	7.8	7	8.1	Cluster Incl. Y12779:H.sapiens mRNA for enamelysin /cds=(13,1464) /gb=Y12779 /gi=3005945 /ug=Hs.129737 /len=1674
31341_at	19.4	34.6	10.2	4.6	2.8	7.2	8.2	15.6	10.7	14	Cluster Incl. AF055989:Homo sapiens Shaw type potassium channel Kv3.3 (KCNC3) mRNA, complete cds /cds=(295,2568) /gb=AF055989 /gi=3249578 /ug=Hs.129738 /len=3177
31342_at	107.5	67.2	38.8	24	6.7	104.1	27	33.7	24.1	165.4	Cluster Incl. X85019:H.sapiens mRNA for UDP-GalNAc-polypeptide N-acetylgalactosaminyltransferase (T2) /cds=(0,1715) /gb=X85019 /gi=971460 /ug=Hs.130181 /len=1716
31343_at	1.4	2	0.6	0.4	1.3	1	1.3	3.9	4.9	1.6	Cluster Incl. AJ005835:Homo sapiens mRNA for interleukin 1 receptor antagonist, type III /cds=(0,10) /gb=AJ005835 /gi=3115205 /ug=Hs.131958 /len=171
31344_at	16.9	6.8	5.3	7.3	1.1	23	16.4	4.9	9.5	10.8	Cluster Incl. AF063725:Homo sapiens clone BCSynL38 immunoglobulin lambda light chain variable region mRNA, partial cds /cds=(0,116) /gb=AF063725 /gi=3142513 /ug=Hs.131961 /len=333
31345_at	1.2	2	2.1	8.4	3.5	4.4	7.4	7.1	4.6	2	Cluster Incl. AB002134:Homo sapiens mRNA for airway trypsin-like protease, complete cds /cds=(61,1317) /gb=AB002134 /gi=3184183 /ug=Hs.132195 /len=1500
31346_at	25.5	30.1	16.7	10.7	6.1	18.5	9.7	22	26.9	42.7	Cluster Incl. AJ001481:Homo sapiens mRNA for DUX1 protein /cds=(112,624) /gb=AJ001481 /gi=3171915 /ug=Hs.132196 /len=1227
31347_at	6.1	5.8	8.6	4.5	3.3	8	9.9	9.3	8.7	14.2	Cluster Incl. AF058075:Homo sapiens clone ASPBLL54 immunoglobulin lambda light chain VJ region mRNA, partial cds /cds=(0,143) /gb=AF058075 /gi=3093897 /ug=Hs.132733 /len=325
31348_at	2	1.6	0.9	0.7	0.4	1.3	2.4	2	1.1	3.9	Cluster Incl. X75917:H.sapiens mRNA for fetal beta-MHC binding factor /cds=(90,1286) /gb=X75917 /gi=438046 /ug=Hs.2654 /len=1671
31349_at	5.9	2.4	3.6	3.9	1.1	7	13.8	3.7	3.9	5.9	Cluster Incl. L10403:Homo sapiens DNA binding protein for surfactant protein B mRNA, complete cds /cds=(585,905) /gb=L10403 /gi=860726 /ug=Hs.3134 /len=1363
31350_at	74.7	67.6	47.2	40.5	17.6	63.1	72.4	75.5	61.5	82.3	Cluster Incl. AC004597:Homo sapiens chromosome 19, cosmid F20722 /cds=(0,950) /gb=AC004597 /gi=3068558 /ug=Hs.135305 /len=951
31351_at	3.1	4.6	2	2	1	1.6	1.5	3.2	2.9	4.4	Cluster Incl. X63966:H.sapiens synthetic gene for platelet-derived growth factor-BB /cds=(13,498) /gb=X63966 /gi=311378 /ug=Hs.135631 /len=514
31352_at	16.9	6.4	16.3	11.4	1.5	13.3	10.9	5.8	9.2	14.2	Cluster Incl. S79281:pancreatic ribonuclease [human, mRNA Recombinant Partial, 491 nt] /cds=(19,480) /gb=S79281 /gi=1087118 /ug=Hs.135633 /len=491
31353_f_at	83.1	51.6	39.2	58.8	8.6	55.4	48	68.3	42.7	85.5	Cluster Incl. X94553:H.sapiens HFKH4 mRNA for fork head like protein /cds=(2054,3556) /gb=X94553 /gi=1770431 /ug=Hs.135634 /len=3575
31354_r_at	8.7	5.9	4.9	6.8	1.3	6.8	6.7	7.4	5.6	13.3	Cluster Incl. X94553:H.sapiens HFKH4 mRNA for fork head like protein /cds=(2054,3556) /gb=X94553 /gi=1770431 /ug=Hs.135634 /len=3575
31355_at	4.9	7.3	4.5	2.9	1	4.7	5.2	5.3	5.4	9.5	Cluster Incl. U77629:Homo sapiens Achaete-Scute homologue 2 (ASCL2) gene, complete cds /cds=(336,917) /gb=U77629 /gi=2642464 /ug=Hs.135639 /len=932
31356_at	7.9	24.8	18.1	21.9	1.4	20.1	22.5	17.1	15	20	Cluster Incl. W27600:35a12 Homo sapiens cDNA /gb=W27600 /gi=1307548 /ug=Hs.136087 /len=732
31357_at	3.5	1.7	8.1	8	1.9	2.4	9.5	16.1	6.4	3.4	Cluster Incl. W26214:22d11 Homo sapiens cDNA /gb=W26214 /gi=1306625 /ug=Hs.136088 /len=697
31358_at	4	2.4	6.9	10.3	2.5	6.5	2.1	6.6	4.9	1.4	Cluster Incl. W26228:22e5 Homo sapiens cDNA /gb=W26228 /gi=1306639 /ug=Hs.136090 /len=711
31359_at	4.2	0.5	3.1	2	0.4	0.6	1.6	1.2	1	0.5	Cluster Incl. W27130:22g9 Homo sapiens cDNA /gb=W27130 /gi=1306664 /ug=Hs.136092 /len=736
31360_at	14.1	7.3	2	7.2	2.5	7	5.3	6.8	2.2	8.2	Cluster Incl. W26343:26b9 Homo sapiens cDNA /gb=W26343 /gi=1306898 /ug=Hs.136098 /len=715
31361_at	2.1	3.1	2.2	1.2	0.5	1.3	1.8	2.9	2.3	2.2	Cluster Incl. W27556:32e11 Homo sapiens cDNA /gb=W27556 /gi=1307360 /ug=Hs.136127 /len=763
31362_at	17	13.3	4.5	9.2	2	3.8	18.6	20.9	15.7	24.7	Cluster Incl. W26626:34a12 Homo sapiens cDNA /gb=W26626 /gi=1307469 /ug=Hs.136137 /len=890
31363_at	5.7	18.8	16.1	3.5	1.1	21.2	3	32.4	18.5	25.4	Cluster Incl. W27607:35b12 Homo sapiens cDNA /gb=W27607 /gi=1307555 /ug=Hs.136140 /len=693
31364_i_at	9.7	4.2	4.5	3.6	2.1	5.9	4	3.5	5	6.2	Cluster Incl. W27762:37c6 Homo sapiens cDNA /gb=W27762 /gi=1307710 /ug=Hs.136145 /len=743
31365_f_at	12.1	11	2.7	5.3	2.3	3.2	10.3	12.9	10.3	12.2	Cluster Incl. W27762:37c6 Homo sapiens cDNA /gb=W27762 /gi=1307710 /ug=Hs.136145 /len=743
31366_at	4.6	5.2	3.1	10.8	0.7	3.7	6	6.8	4.9	6.3	Cluster Incl. W27871:39a1 Homo sapiens cDNA /gb=W27871 /gi=1307819 /ug=Hs.136146 /len=860
31367_at	14.6	12.2	9.2	10.9	1.7	7.7	9.9	10.7	10.9	14.8	Cluster Incl. W27895:39c11 Homo sapiens cDNA /gb=W27895 /gi=1307843 /ug=Hs.136147 /len=843
31368_at	27.1	16.4	4.1	12.7	0.9	5.1	22.6	31.4	7.1	14.9	Cluster Incl. W27967:40b10 Homo sapiens cDNA /gb=W27967 /gi=1307915 /ug=Hs.136154 /len=755
31369_at	0.6	0.8	0.9	0.8	0.1	1.3	0.6	1.6	0.9	2.4	Cluster Incl. W28184:43c10 Homo sapiens cDNA /gb=W28184 /gi=1308132 /ug=Hs.136165 /len=954
31370_at	4.7	7.2	8.7	1.3	1.3	9.7	1.7	4.7	2.2	2.2	Cluster Incl. W28191:43d1 Homo sapiens cDNA /gb=W28191 /gi=1308139 /ug=Hs.136166 /len=954
31371_at	1.2	1.4	1.2	1.5	0.2	0.7	2.1	2.6	1.8	2	Cluster Incl. W28197:43d7 Homo sapiens cDNA /gb=W28197 /gi=1308145 /ug=Hs.136168 /len=886
31372_at	22.8	57.8	38.2	22	6.5	36.8	37.2	18.2	17.7	73.7	Cluster Incl. W28203:43g3 Homo sapiens cDNA /gb=W28203 /gi=1308169 /ug=Hs.136169 /len=818
31373_at	12.5	12.1	1.1	5.3	4.5	3.2	1.9	8.1	4.6	4.7	Cluster Incl. W28249:44b2 Homo sapiens cDNA /gb=W28249 /gi=1308197 /ug=Hs.136171 /len=896
31374_at	2.9	2.4	2.2	1.9	1	1.9	3.4	3.9	4.7	5.5	Cluster Incl. W28268:44d12 Homo sapiens cDNA /gb=W28268 /gi=1308216 /ug=Hs.136173 /len=836
31375_at	3.9	22.8	20.4	4.3	2.3	3.3	10.9	12.2	5.9	9	Cluster Incl. W28546:48c8 Homo sapiens cDNA /gb=W28546 /gi=1308494 /ug=Hs.136177 /len=927
31376_at	1.5	2.1	1.4	5.5	0.3	1.1	2.4	1	1.2	5.6	Cluster Incl. W28918:54a1 Homo sapiens cDNA /gb=W28918 /gi=1308884 /ug=Hs.136180 /len=821
31377_r_at	14.7	9.1	11.5	1.1	2.5	7.1	7.2	3.5	3.7	13.7	Cluster Incl. W26469:32f4 Homo sapiens cDNA /gb=W26469 /gi=1307375 /ug=Hs.136639 /len=754
31378_at	32.6	19.2	27.2	20.1	7	27.4	33.8	62.6	41	73.8	Cluster Incl. AF041339:Homo sapiens homeodomain protein (PITX3) mRNA, complete cds /cds=(3,911) /gb=AF041339 /gi=3258632 /ug=Hs.137568 /len=1187
31379_at	16.4	17.6	13.4	4.1	1	12.2	11.8	18	12.1	10.9	Cluster Incl. AF072164:Homo sapiens HSFE-1 mRNA, partial cds /cds=(763,1236) /gb=AF072164 /gi=3265149 /ug=Hs.137570 /len=2905
31380_at	84.1	34.3	15.5	59.5	2.2	27.9	37	21.5	42.7	59	Cluster Incl. AF059198:Homo sapiens protein kinase/endoribonulcease (IRE1) mRNA, complete cds /cds=(96,3029) /gb=AF059198 /gi=3300093 /ug=Hs.137575 /len=3629
31381_at	12.8	7.6	7.2	8.7	2.1	12.6	10.3	9.5	20.6	12	Cluster Incl. AF076483:Homo sapiens peptidoglycan recognition protein precursor (PGRP) mRNA, complete cds /cds=(44,634) /gb=AF076483 /gi=3342532 /ug=Hs.137583 /len=690
31382_f_at	2	1.5	0.8	1.2	0.3	2.2	1.2	2.1	2.3	2.5	Cluster Incl. AF016492:Homo sapiens UDP-glucuronosyltransferase 2B mRNA, complete cds /cds=(9,1598) /gb=AF016492 /gi=3360272 /ug=Hs.137585 /len=1704
31383_at	7.2	7.4	5.7	4.8	0.6	7.3	6.4	1.1	6.5	8.8	Cluster Incl. AF078533:Homo sapiens evolutionarily related interleukin-1beta converting enzyme mRNA, complete cds /cds=(62,1195) /gb=AF078533 /gi=3386522 /ug=Hs.137587 /len=2043
31384_at	9.3	9.4	3.9	4.7	1	3.8	7.3	8.4	7	9.2	Cluster Incl. W28702:50g10 Homo sapiens cDNA /gb=W28702 /gi=1308668 /ug=Hs.139040 /len=805
31385_at	8461.9	5610.4	7883.7	8733.5	2227.6	8079.4	7317.6	8375.9	8585.6	11031	Cluster Incl. U14969:Human ribosomal protein L28 mRNA, complete cds /cds=(27,440) /gb=U14969 /gi=550018 /ug=Hs.4437 /len=485
31386_at	143.3	151.2	96.3	86.9	14	77.1	164.1	129.7	136.6	127.8	Cluster Incl. M20812:Human kappa-immunoglobulin germline pseudogene (cos118) variable region (subgroup V kappa I) /cds=(6,326) /gb=M20812 /gi=185958 /ug=Hs.150224 /len=351
31387_at	57.4	20	42.2	20.5	6.4	46.2	44.1	36.6	20.2	64.6	Cluster Incl. AF068744:Homo sapiens double homeodomain protein (DUX2) mRNA, complete cds /cds=(211,453) /gb=AF068744 /gi=3414864 /ug=Hs.157425 /len=556
31388_at	3.1	1.7	1.1	1.3	0.5	1.1	1.3	1.1	2.2	4.3	Cluster Incl. L22650:Human early lymphoid activation protein (EPAG) mRNA sequence /cds=(54,371) /gb=L22650 /gi=468321 /ug=Hs.157431 /len=667
31389_at	28.2	14.3	26.1	12.6	3.2	6.3	14.8	16.6	20.3	16.9	Cluster Incl. U46752:Human phosphotyrosine independent ligand p62B B-cell isoform for the Lck SH2 domain mRNA, partial cds /cds=(0,1262) /gb=U46752 /gi=1184950 /ug=Hs.158298 /len=1975
31390_at	0.6	1.1	3	0.8	1.1	0.6	0.7	2.9	0.8	0.9	Cluster Incl. U20648:Human zinc finger protein (ZNF154) mRNA, partial cds /cds=(0,263) /gb=U20648 /gi=676874 /ug=Hs.158299 /len=791
31391_at	115.4	125.6	92.3	112.5	16.5	91.7	152.9	163.8	135.2	207.3	Cluster Incl. AF040723:Homo sapiens neuroan1 mRNA, complete cds /cds=(10,1869) /gb=AF040723 /gi=3282690 /ug=Hs.158300 /len=3925
31392_r_at	21.1	20.1	7.1	10.1	3.7	16	18.4	20	11.7	19.8	Cluster Incl. U88965:Human PO42 gene, complete cds /cds=(327,932) /gb=U88965 /gi=3282236 /ug=Hs.158302 /len=2164
31393_r_at	110	95.3	51.8	39	12.1	87.4	68.7	62	78.7	131.4	Cluster Incl. AB011076:Homo sapiens mRNA for UTF1, complete cds /cds=(15,1040) /gb=AB011076 /gi=3688603 /ug=Hs.158307 /len=1155
31394_at	1.4	2.3	0.9	1.4	0.5	1.4	1.1	1.5	1.8	1.9	Cluster Incl. AB006423:Homo sapiens TSA2004 mRNA, complete cds /cds=(57,1274) /gb=AB006423 /gi=3724281 /ug=Hs.158308 /len=1449
31395_i_at	1.9	2.2	2	2.3	3.7	1.5	1.4	2.1	1.2	1.6	Cluster Incl. AB012851:Homo sapiens mRNA for Musashi, complete cds /cds=(64,1152) /gb=AB012851 /gi=3786319 /ug=Hs.158311 /len=1940
31396_r_at	111.3	193.3	127.5	144.1	36.8	48.2	241.1	45.6	100.4	320.8	Cluster Incl. AB012851:Homo sapiens mRNA for Musashi, complete cds /cds=(64,1152) /gb=AB012851 /gi=3786319 /ug=Hs.158311 /len=1940
31397_at	4.1	0.7	6.7	0.6	2.1	3.6	6.2	7.9	2.5	8.3	Cluster Incl. AL022151:Human DNA sequence from clone 199L16 on chromosome Xq22.1-22.3. Contains a 40S Ribosomal Protein S29 LIKE (pseudo?) gene, an EST, STSs, GSSs and tcta and tatg repeat polymorphisms /cds=(58,210) /gb=AL022151 /gi=3790137 /ug=Hs.158312 /len=293
31398_at	1.8	2.5	0.8	1.6	0.3	3.7	2.4	2.4	2.4	4.5	Cluster Incl. AF091582:Homo sapiens bile salt export pump (BSEP) mRNA, complete cds /cds=(126,4091) /gb=AF091582 /gi=3873242 /ug=Hs.158316 /len=4776
31399_at	16	18.6	22.9	37.6	5.7	38.1	26.2	53.1	20.4	44.3	Cluster Incl. AF101441:Homo sapiens bone morphogenetic protein 10 (BMP10) mRNA, complete cds /cds=(159,1433) /gb=AF101441 /gi=3873290 /ug=Hs.158317 /len=1584
31400_at	5.8	4.2	6.7	0.9	3	2.6	1.3	1.2	0.6	6.1	Cluster Incl. AB018261:Homo sapiens mRNA for KIAA0718 protein, partial cds /cds=(0,2230) /gb=AB018261 /gi=3882156 /ug=Hs.158318 /len=3742
31401_r_at	1.4	0.3	0.3	0.2	0.1	0.1	0.6	0.4	0.5	0.4	Cluster Incl. AB018332:Homo sapiens mRNA for KIAA0789 protein, complete cds /cds=(800,1909) /gb=AB018332 /gi=3882298 /ug=Hs.158319 /len=4480
31402_at	21.1	27.5	17.2	22.5	6.6	25.8	40	30.1	30.8	58.1	Cluster Incl. AF103884:Homo sapiens minor histocompatibility antigen HB-1 mRNA, complete cds /cds=(107,232) /gb=AF103884 /gi=3901429 /ug=Hs.158320 /len=382
31403_at	9.8	9.7	9.8	5.4	3.1	6.8	7.7	13.6	9.7	9.9	Cluster Incl. U39905:Human vesicular monoamine transporter VMAT1 mRNA, complete cds /cds=(267,1844) /gb=U39905 /gi=1314289 /ug=Hs.158322 /len=2749
31404_at	19.4	15.3	10.3	16.6	3.5	10.1	17.1	31	23.4	18.7	Cluster Incl. AF019765:untitled /cds=(0,428) /gb=AF019765 /gi=3955190 /ug=Hs.158325 /len=623
31405_at	15.8	40.8	8.4	21.8	0.7	9.1	8.8	44.4	36.2	13.7	Cluster Incl. U25341:Human Mel1b-melatonin receptor (MTNR1B) mRNA, complete cds /cds=(12,1100) /gb=U25341 /gi=971193 /ug=Hs.158328 /len=1105
31406_at	24	16.9	12.4	15.1	3.9	15.1	14.2	17.6	16.7	20.7	Cluster Incl. U52219:Human melatonin-related receptor mRNA, complete cds /cds=(69,1910) /gb=U52219 /gi=1326154 /ug=Hs.158329 /len=1939
31407_at	1.5	0.3	1.7	0.9	0.2	0.5	0.4	2.8	2.1	2.2	Cluster Incl. U09860:Human enterokinase mRNA, complete cds /cds=(40,3099) /gb=U09860 /gi=746412 /ug=Hs.158333 /len=3696
31408_at	20.3	11.8	6.1	14.2	6.4	18.1	29	21.3	14.9	20.9	Cluster Incl. AF012270:Homo sapiens visual pigment-like receptor peropsin (Rrh) mRNA, complete cds /cds=(50,1063) /gb=AF012270 /gi=2307009 /ug=Hs.158338 /len=1374
31409_at	22.2	6.1	5.8	2.3	2.5	3.6	1.2	9.1	1.6	5.3	Cluster Incl. U35459:Human bomapin mRNA, complete cds /cds=(0,1193) /gb=U35459 /gi=1065408 /ug=Hs.158339 /len=1194
31410_at	126.4	144.7	97.8	49.3	26.3	106.3	67.2	103.3	93.6	131	Cluster Incl. AF023614:Homo sapiens transmembrane activator and CAML interactor (TACI) mRNA, complete cds /cds=(13,894) /gb=AF023614 /gi=2554947 /ug=Hs.158341 /len=1357
31411_at	4.4	1.6	3.3	0.7	0.8	1	2.5	2.9	2.7	0.9	Cluster Incl. AF000980:Homo sapiens testis-specific Basic Protein Y 2 (BPY2) mRNA, complete cds /cds=(332,652) /gb=AF000980 /gi=2580545 /ug=Hs.158342 /len=1202
31412_at	3.5	3.1	4.9	1.3	1.6	1.7	5.4	4.2	2.3	6.9	Cluster Incl. AF000988:Homo sapiens testis-specific PTP-BL Related Y protein (PRY) mRNA, complete cds /cds=(182,925) /gb=AF000988 /gi=2580561 /ug=Hs.158343 /len=1238
31413_at	11.4	16.9	15.5	17.7	2.4	24.5	18	23.4	22.6	29.5	Cluster Incl. AF000990:Homo sapiens testis-specific Testis Transcript Y 1 (TTY1) mRNA, partial cds /cds=(0,182) /gb=AF000990 /gi=2580565 /ug=Hs.158344 /len=910
31414_at	33.6	45.9	26.9	34.5	1.7	27	31.4	43.1	39.5	53.5	Cluster Incl. AF000991:Homo sapiens testis-specific Testis Transcript Y 2 (TTY2) mRNA, partial cds /cds=(0,73) /gb=AF000991 /gi=2580567 /ug=Hs.158345 /len=3167
31415_at	1.5	0.9	1	1.7	1.7	6.2	1.2	1.6	1.4	4.4	Cluster Incl. AF000997:Homo sapiens testis-specific XK Related Y (XKRY) mRNA, complete cds /cds=(663,1142) /gb=AF000997 /gi=2580579 /ug=Hs.158346 /len=1578
31416_at	44.9	5.3	19.2	12	2.3	25.1	4.9	18.2	9.7	43.6	Cluster Incl. AF019612:Homo sapiens S2P mRNA, complete cds /cds=(99,1658) /gb=AF019612 /gi=2745732 /ug=Hs.158347 /len=1759
31417_at	78.2	73.5	47.6	47.4	13.7	35	61	70.4	69.6	83.3	Cluster Incl. AF041240:Homo sapiens prepro-orexin mRNA, complete cds /cds=(87,482) /gb=AF041240 /gi=2897117 /ug=Hs.158348 /len=577
31418_at	21.8	23	18.5	27.4	5.2	20.1	13.9	29.2	25.1	41.1	Cluster Incl. Z97055:Human DNA sequence from PAC 388M5 on chromosome 22. Contains a 60S Ribosomal protein L1 like pseudogene, a chromosomal protein HMG-17 like gene, a Sulfotransferase (Sulfokinase) like gene, a putative GS2 like gene, a predicted CpG island, ESTs and STSs /cds=(146,367) /gb=Z97055 /gi=2916859 /ug=Hs.158349 /len=1159
31419_r_at	391.9	540	275	264.8	50.2	276.2	99.9	129.1	182.3	161.5	Cluster Incl. AF023203:Homo sapiens homeobox protein Og12 (OGL12) mRNA, partial cds /cds=(0,28) /gb=AF023203 /gi=2979681 /ug=Hs.158350 /len=412
31420_at	3.3	4.8	1.8	2.4	0.5	3.9	3.7	4	3.9	4.4	Cluster Incl. AL008721:Homo sapiens DNA sequence from BAC 390C10 on chromosome 22q11.21-12.1. Contains an Immunoglobulin LIKE gene and a pseudogene similar to Beta Crystallin. Contains ESTs, STSs, GSSs and taga and tat repeat polymorphisms /cds=(0,332) /gb=AL008721 /gi=3171883 /ug=Hs.158352 /len=355
31421_at	1.1	2	1.5	0.6	2.1	0.8	2.5	1	1.1	1.8	Cluster Incl. X52005:H.sapiens skeletal embryonic myosin light chain 1 (MLC1) mRNA /cds=(82,675) /gb=X52005 /gi=34677 /ug=Hs.159218 /len=1005
31422_at	2.8	0.7	5.6	2.4	0.5	6	2.9	2.7	3.1	2.5	Cluster Incl. Y16793:Homo sapiens hHa7 gene, complete CDS /cds=(0,1289) /gb=Y16793 /gi=3724115 /ug=Hs.159403 /len=1525
31423_at	3.8	3.3	5.2	3.3	2.2	3.2	4.9	17.7	3.5	12.4	Cluster Incl. AL021306:Human DNA sequence from clone 1109B5 on chromosome 22 /cds=(0,569) /gb=AL021306 /gi=2808416 /ug=Hs.159896 /len=570
31424_at	11.3	11.2	8.2	8	1.8	8.6	10.7	10.1	14	19.7	Cluster Incl. AC004853:Homo sapiens PAC clone DJ0669B10 from 7q33-q35 /cds=(0,953) /gb=AC004853 /gi=3766130 /ug=Hs.159899 /len=954
31425_g_at	19.2	9.8	17.4	5.2	4.8	24.2	13.1	19.1	20	25	Cluster Incl. AC004853:Homo sapiens PAC clone DJ0669B10 from 7q33-q35 /cds=(0,953) /gb=AC004853 /gi=3766130 /ug=Hs.159899 /len=954
31426_at	98.3	82.1	58.4	77.3	8.9	48.7	63.6	100.8	89.2	109.7	Cluster Incl. U34806:Human G protein-coupled receptor (GPR15) gene, complete cds /cds=(0,1082) /gb=U34806 /gi=1171145 /ug=Hs.159900 /len=1083
31427_at	20.5	16	15.6	11.4	3.3	9.1	9.9	17	15.2	3.2	Cluster Incl. U43604:Human unidentified mRNA, partial sequence /cds=UNKNOWN /gb=U43604 /gi=1171236 /ug=Hs.159901 /len=1677
31428_at	5.1	5.8	4.4	2.3	0.8	5.4	15.6	6.1	5.6	3.9	Cluster Incl. U56420:Human olfactory receptor (OLF1) gene, complete cds /cds=(0,944) /gb=U56420 /gi=1336040 /ug=Hs.159903 /len=945
31429_at	11.8	4.8	5.9	7	2.8	5.7	10.5	10.3	4.3	7.6	Cluster Incl. AE000659:Homo sapiens T-cell receptor alpha delta locus from bases 250472 to 501670 (section 2 of 5) of the Complete Nucleotide Sequence /cds=(0,342) /gb=AE000659 /gi=2358025 /ug=Hs.159904 /len=343
31430_at	0.8	4.5	0.4	1	0.3	7.6	3.9	3.6	1	9.6	Cluster Incl. AE000659:Homo sapiens T-cell receptor alpha delta locus from bases 250472 to 501670 (section 2 of 5) of the Complete Nucleotide Sequence /cds=(0,339) /gb=AE000659 /gi=2358025 /ug=Hs.159905 /len=340
31431_at	769.4	216.6	139.1	140	61.8	2418	12.2	44.5	48.5	458.1	Cluster Incl. U12255:Human IgG Fc receptor hFcRn mRNA, complete cds /cds=(125,1222) /gb=U12255 /gi=595474 /ug=Hs.160741 /len=1440
31432_g_at	833.8	384.1	293.2	348.8	211.9	1886.3	125.7	158.5	140.7	536.3	Cluster Incl. U12255:Human IgG Fc receptor hFcRn mRNA, complete cds /cds=(125,1222) /gb=U12255 /gi=595474 /ug=Hs.160741 /len=1440
31433_at	4.6	3.2	4.1	12.8	1	11	5.7	4.6	7.7	8.6	Cluster Incl. AL022727:Human DNA sequence from clone 80I19 on chromosome 6p21.31-22.2 Contains genes and pseudogenes for olfactory receptor-like proteins, STS, GSS /cds=(0,938) /gb=AL022727 /gi=3093312 /ug=Hs.163518 /len=939
31434_at	33.8	20.8	20.1	43	7.8	25.4	39.5	33.3	18.8	23.2	Cluster Incl. AF086790:Homo sapiens aconitase precursor (ACON) mRNA, nuclear gene encoding mitochondrial protein, partial cds /cds=(0,1803) /gb=AF086790 /gi=3600097 /ug=Hs.166002 /len=2196
31435_at	0.3	0.7	0.8	0.3	0.2	0.4	0.7	1.5	0.5	0.7	Cluster Incl. AF090327:Homo sapiens sperm maturation-related glycoprotein GP-83 mRNA, partial cds /cds=(0,1766) /gb=AF090327 /gi=3643252 /ug=Hs.166003 /len=1981
31436_s_at	12.3	11.1	8.2	21.9	2.2	20	12.6	5.6	33.5	15.3	Cluster Incl. AF061055:Homo sapiens estrogen receptor beta 5 splice variant mRNA, partial cds /cds=(0,194) /gb=AF061055 /gi=3094026 /ug=Hs.166006 /len=372
31437_r_at	11.8	20.6	14.5	16	1.4	10.5	22.3	11.7	14.2	28.4	Cluster Incl. AF061055:Homo sapiens estrogen receptor beta 5 splice variant mRNA, partial cds /cds=(0,194) /gb=AF061055 /gi=3094026 /ug=Hs.166006 /len=372
31438_s_at	26.2	10.4	18.8	13.7	6.4	18.5	7.1	16.6	4.9	13.7	Cluster Incl. Z22971:H.sapiens mRNA for M130 antigen extracellular variant /cds=(101,3550) /gb=Z22971 /gi=312147 /ug=Hs.166016 /len=3802
31439_f_at	154.5	168.6	120.4	145.2	31.5	142.9	162.4	142.2	174.3	233.7	Cluster Incl. X63095:H.sapiens mRNA for rhesus polypeptide (RhVI) /cds=(9,812) /gb=X63095 /gi=36042 /ug=Hs.166020 /len=1086
31440_at	23	19.9	24.4	32.7	5.9	20.7	27.5	26.8	21.7	32.1	Cluster Incl. Z47363:H.sapiens TCF-1 mRNA for T cell factor 1 splice form F /cds=(0,62) /gb=Z47363 /gi=619886 /ug=Hs.166027 /len=184
31441_at	159.9	106.5	266.1	239.6	46.5	93.1	17.1	6.5	4.6	15.8	Cluster Incl. X55989:Human ECRP gene for eosinophil cationic related protein /cds=(71,551) /gb=X55989 /gi=22940 /ug=Hs.166037 /len=733
31442_at	3.8	3.3	8.5	3.6	1.2	7.1	2.5	11.5	5.1	10.6	Cluster Incl. Z21818:H.sapiens carcinoembryonic antigen gene /cds=(110,244) /gb=Z21818 /gi=437783 /ug=Hs.166040 /len=595
31443_at	33.1	30	26.7	19.9	11	40.1	37.3	50.3	38.8	48	Cluster Incl. S76346:AML1=AML1 {alternatively spliced, exons 5 and b} [human, mRNA Partial, 284 nt] /cds=(0,159) /gb=S76346 /gi=913288 /ug=Hs.166060 /len=284
31444_s_at	3779.9	3811.4	6297.4	6083.2	1152.5	2651.8	4133.1	4181.4	3527.4	3568.5	Cluster Incl. M62895:Human lipocortin (LIP) 2 pseudogene mRNA, complete cds-like region /cds=UNKNOWN /gb=M62895 /gi=187145 /ug=Hs.166072 /len=1361
31445_at	3.1	2.9	1.5	2.7	5.3	3.6	3.1	2.6	3	4	Cluster Incl. Y09846:H.sapiens shc pseudogene, p66 isoform /cds=(53,1803) /gb=Y09846 /gi=1834516 /ug=Hs.166089 /len=3120
31446_s_at	14.4	18.3	31.4	14.5	3.5	28.4	18.1	12.8	32.4	44.4	Cluster Incl. D89501:Human PBI gene, complete cds /cds=(14,418) /gb=D89501 /gi=1854451 /ug=Hs.166099 /len=576
31447_at	24	20.8	10.9	12.7	2.3	12.7	10	16.8	8.3	11.5	Cluster Incl. U63542:Human putative FAP protein mRNA, partial cds /cds=(0,758) /gb=U63542 /gi=1890646 /ug=Hs.166101 /len=913
31448_s_at	108.3	7	17.6	2.4	1.6	119.2	1.2	1.2	1	2.6	Cluster Incl. U82277:Human immunoglobulin-like transcript 1b mRNA, complete cds /cds=(0,611) /gb=U82277 /gi=1907320 /ug=Hs.166103 /len=661
31449_at	12.2	8.2	13.5	22.4	7.5	5.6	25	9.1	26.9	14.6	Cluster Incl. AF009787:Homo sapiens T cell receptor beta chain (TCRB) mRNA, partial cds /cds=(0,80) /gb=AF009787 /gi=2275604 /ug=Hs.166129 /len=189
31450_s_at	1.5	1.4	3.8	2.3	1	2.4	2.7	4.1	1.4	6.1	Cluster Incl. U78166:Human Ras-like small GTPase RIBA mRNA, alternatively spliced, complete cds /cds=(172,633) /gb=U78166 /gi=2286102 /ug=Hs.166131 /len=1154
31451_at	89.3	7.3	6.4	7.5	8.1	54.2	14.7	16.8	16.6	171.9	Cluster Incl. U62794:Human CDC42 GAP-related protein mRNA, partial cds /cds=(0,671) /gb=U62794 /gi=2326170 /ug=Hs.166138 /len=1378
31452_at	8.6	2.6	7.8	11.1	1.6	3.6	5.8	10.6	10.3	19.3	Cluster Incl. U91640:Human survival motor neuron pseudogene /cds=(0,849) /gb=U91640 /gi=2351795 /ug=Hs.166140 /len=850
31453_s_at	1.9	1.1	5.3	2	1	5.1	2	1.2	2.5	3.2	Cluster Incl. AF025530:Homo sapiens leucocyte immunoglobulin-like receptor-6a (LIR-6) mRNA, complete cds /cds=(182,1651) /gb=AF025530 /gi=2653866 /ug=Hs.166156 /len=1910
31454_f_at	2	6.3	2.1	21.9	2.5	10	3.5	11.3	9.6	21.2	Cluster Incl. AF034209:Homo sapiens RIG-like 5-6 mRNA, complete cds /cds=(720,1070) /gb=AF034209 /gi=2724107 /ug=Hs.166175 /len=1519
31455_r_at	1	3	0.4	2.2	1.4	4.4	0.9	1.3	0.9	3.4	Cluster Incl. AF034209:Homo sapiens RIG-like 5-6 mRNA, complete cds /cds=(720,1070) /gb=AF034209 /gi=2724107 /ug=Hs.166175 /len=1519
31456_at	40.8	48.5	28.6	23.9	5.5	27.6	29.7	27.6	32.7	69.2	Cluster Incl. AL008627:Human DNA sequence from PAC 130G2 on chromosome 6p22.2-22.3. Contains ribosomal protein L29 pseudogene, ESTs and STSs /cds=(43,528) /gb=AL008627 /gi=2769539 /ug=Hs.166181 /len=648
31457_at	10.6	30.3	10.1	8.2	1.5	11.8	7.4	9.1	27.8	51.9	Cluster Incl. AF042832:Homo sapiens forkhead-related transcription factor FREAC-9 (FKHL17) mRNA, complete cds /cds=(2127,3620) /gb=AF042832 /gi=3090886 /ug=Hs.166188 /len=4259
31458_at	9.1	6.5	10.3	6	2	20.5	6.8	6.5	5.5	8.5	Cluster Incl. M99063:Homo sapiens cytokeratin 2 mRNA, complete cds /cds=(31,1947) /gb=M99063 /gi=181389 /ug=Hs.166189 /len=2513
31459_i_at	0.5	0.5	0.4	0.9	2.2	1.5	0.7	1	1.3	1.2	Cluster Incl. AF043586:Homo sapiens clone CPRF1-T2 immunoglobulin lambda chain VJ region, (IGL) mRNA, partial cds /cds=(0,273) /gb=AF043586 /gi=2865483 /ug=Hs.166191 /len=306
31460_f_at	6.6	4.6	11.3	3.5	0.9	4	9.8	11	2.8	6.5	Cluster Incl. AF043586:Homo sapiens clone CPRF1-T2 immunoglobulin lambda chain VJ region, (IGL) mRNA, partial cds /cds=(0,273) /gb=AF043586 /gi=2865483 /ug=Hs.166191 /len=306
31461_at	2.6	2.6	2	2.2	0.4	6.4	5	11.2	2.1	1.8	Cluster Incl. AF050199:Homo sapiens putative peroxisome microbody protein 175.1 mRNA, complete cds /cds=(28,684) /gb=AF050199 /gi=2961556 /ug=Hs.166197 /len=1890
31462_f_at	8.1	1.3	1.5	2	0.3	1.6	2.8	1.2	2.8	2.9	Cluster Incl. U90842:Homo sapiens SSX5 (SSX5) mRNA, complete cds /cds=(0,566) /gb=U90842 /gi=2952024 /ug=Hs.166198 /len=576
31463_s_at	4261.7	2628	2926.6	3057.5	607.5	893	4727	4845.9	5036.5	5227.7	Cluster Incl. AL022097:Homo sapiens DNA sequence from PAC 256G22 on chromosome 6p24.1-25.3. Contains a HNRNP Core Protein A1 LIKE pseudogene and an exon with similarity to yeast and fly phenylalanyl tRNA synthetase PHERS. Contains ESTs and GSSs /cds=(63,1031) /gb=AL022097 /gi=3169107 /ug=Hs.166203 /len=1737
31464_at	1.3	0.6	2.5	0.4	0.1	0.5	1.7	2	5.1	1.6	Cluster Incl. AJ000503:Homo sapiens mRNA for tyrosinase-related protein 2 (TRP-2) /cds=(399,1112) /gb=AJ000503 /gi=3319962 /ug=Hs.167384 /len=3525
31465_g_at	6	8	3.5	3.4	0.3	2.4	5.8	7.2	4.6	8.4	Cluster Incl. AJ000503:Homo sapiens mRNA for tyrosinase-related protein 2 (TRP-2) /cds=(399,1112) /gb=AJ000503 /gi=3319962 /ug=Hs.167384 /len=3525
31466_at	15.1	1.5	2.1	1.5	0.7	1.2	9.5	4.8	3.7	5.2	Cluster Incl. U33547:Homo sapiens MHC class II antigen HLA-DRB6 mRNA, partial cds /cds=(0,106) /gb=U33547 /gi=3320135 /ug=Hs.167385 /len=720
31467_at	6.2	7.7	4.9	4.5	1.5	7.5	3.2	17.7	5.6	14.7	Cluster Incl. M38056:Human lymphocyte antigen mRNA, complete cds /cds=(46,249) /gb=M38056 /gi=184159 /ug=Hs.167748 /len=271
31468_f_at	11.3	8.7	9.6	9.5	1.7	8	26.5	12.4	13	11.4	Cluster Incl. W26104:22f6 Homo sapiens cDNA /gb=W26104 /gi=1306650 /ug=Hs.167981 /len=702
31469_s_at	18.9	14.3	7.2	7.6	1.1	4.8	16.5	13.2	13.5	28.6	Cluster Incl. W27234:24b9 Homo sapiens cDNA /gb=W27234 /gi=1306750 /ug=Hs.167982 /len=679
31470_at	1.6	2.2	1.9	0.8	0.2	1.5	1	1.5	0.9	3.2	Cluster Incl. W27604:35b1 Homo sapiens cDNA /gb=W27604 /gi=1307552 /ug=Hs.167991 /len=682
31471_at	17.9	23.8	18.6	16.7	1.3	26.7	39.3	28.9	21.9	27.2	Cluster Incl. AL031393:Human DNA sequence from clone 733D15 on chromosome Xp11.3. Contains a Zinc-finger (pseudo?) gene and GSSs /cds=(0,1492) /gb=AL031393 /gi=3646112 /ug=Hs.169190 /len=1493
31472_s_at	205.2	110	158	125.1	35	329.2	189.1	154.9	113.7	281.8	Cluster Incl. AF098641:Homo sapiens CD44 isoform RC (CD44) mRNA, complete cds /cds=(18,437) /gb=AF098641 /gi=3832517 /ug=Hs.169200 /len=484
31473_s_at	1.3	3.8	0.4	0.3	0.1	0.5	0.4	0.5	0.3	1.2	Cluster Incl. AF082558:Homo sapiens truncated TRF1-interacting ankyrin-related ADP-ribose polymerase TT7 mRNA, alternatively spliced, partial cds /cds=(0,100) /gb=AF082558 /gi=3929222 /ug=Hs.169213 /len=357
31474_r_at	12.3	11.5	17.1	19.3	3.7	11.5	37.8	34.3	18.5	21.9	Cluster Incl. AF082558:Homo sapiens truncated TRF1-interacting ankyrin-related ADP-ribose polymerase TT7 mRNA, alternatively spliced, partial cds /cds=(0,100) /gb=AF082558 /gi=3929222 /ug=Hs.169213 /len=357
31475_at	27.3	4.6	15.7	17	3.2	7.1	22.1	56.6	13.6	47.6	Cluster Incl. AF082559:Homo sapiens truncated TRF1-interacting ankyrin-related ADP-ribose polymerase TT9 mRNA, alternatively spliced, partial cds /cds=(0,206) /gb=AF082559 /gi=3929224 /ug=Hs.169214 /len=523
31476_g_at	5.7	3.5	3.3	1.1	0.4	3	1.3	4.4	1.7	20.7	Cluster Incl. AF082559:Homo sapiens truncated TRF1-interacting ankyrin-related ADP-ribose polymerase TT9 mRNA, alternatively spliced, partial cds /cds=(0,206) /gb=AF082559 /gi=3929224 /ug=Hs.169214 /len=523
31477_at	22.8	3.8	4.9	12.4	0.4	8.1	4.3	13	24.6	50	Cluster Incl. L08044:Human intestinal trefoil factor mRNA, complete cds /cds=(1,225) /gb=L08044 /gi=307520 /ug=Hs.169224 /len=398
31478_at	90.2	72.7	73.8	48.9	11.3	63.3	87.1	59.6	62.9	100	Cluster Incl. M16653:Human pancreatic elastase IIB mRNA, complete cds /cds=(25,834) /gb=M16653 /gi=182059 /ug=Hs.169234 /len=922
31479_f_at	5.2	14	6.8	8	7	7.3	13	14	17.5	24.5	Cluster Incl. J00146:Human dihydrofolate reductase pseudogene (psi-hd1) /cds=(23,316) /gb=J00146 /gi=182732 /ug=Hs.169235 /len=964
31480_f_at	3.7	1.1	7.6	2.6	0.6	8.1	10.8	8.7	4.7	13.3	Cluster Incl. L18877:Human MAGE-12 protein gene, complete cds /cds=(75,1019) /gb=L18877 /gi=499345 /ug=Hs.169246 /len=1583
31481_s_at	3113	2511	1815.6	2178.3	510	1349.9	1885.4	2542.8	2785.6	4597.1	Cluster Incl. M92383:Homo sapiens thymosin beta-10 gene, 3end /cds=(0,149) /gb=M92383 /gi=339696 /ug=Hs.169250 /len=400
31482_at	11.2	8.1	7.1	6.2	1.8	5.5	11	13.4	13.3	12.1	Cluster Incl. L14813:Human carboxyl ester lipase like protein (CELL) mRNA, complete cds /cds=(13,192) /gb=L14813 /gi=409423 /ug=Hs.169271 /len=1214
31483_g_at	7.7	2.6	3.9	3	1.2	7.3	4.5	2.3	5.2	7	Cluster Incl. L14813:Human carboxyl ester lipase like protein (CELL) mRNA, complete cds /cds=(13,192) /gb=L14813 /gi=409423 /ug=Hs.169271 /len=1214
31484_at	6.7	3.7	4.9	4.4	1	4	5.4	5	5.3	7.4	Cluster Incl. X72882:H.sapiens 14A6CK DNA sequence /cds=(0,131) /gb=X72882 /gi=667005 /ug=Hs.169275 /len=132
31485_at	30.5	16.7	12.7	11.7	6	3.3	28.5	50.9	25.8	52	Cluster Incl. M57423:Homo sapiens phosphoribosylpyrophosphate synthetase subunit III mRNA, 3 end /cds=(81,1037) /gb=M57423 /gi=190521 /ug=Hs.169284 /len=1091
31486_s_at	1.3	1.2	1.3	3	1	1.8	2.3	3	1.9	9.7	Cluster Incl. Z70218:H.sapiens mRNA for MN1 protein (clone ICRFp507I0498) /cds=(0,50) /gb=Z70218 /gi=1235523 /ug=Hs.169287 /len=341
31487_at	8.7	2.4	1.4	1.4	0.3	6.1	1.2	1.7	1.2	2.7	Cluster Incl. L17328:Human pre-T/NK cell associated protein (3Cl) mRNA, complete cds /cds=(1296,1451) /gb=L17328 /gi=306331 /ug=Hs.169304 /len=1911
31488_s_at	653.8	251.4	253.6	215	37.4	47.2	570.1	724.6	364.9	878.5	Cluster Incl. S81916:phosphoglycerate kinase {alternatively spliced} [human, phosphoglycerate kinase deficient patient with episodes of muscl, mRNA Partial Mutant, 307 nt] /cds=(0,143) /gb=S81916 /gi=1470308 /ug=Hs.169313 /len=307
31489_at	0.2	0.2	1.7	0.4	0.1	1.6	0.5	0.5	0.2	0.9	Cluster Incl. U63332:Human super cysteine rich protein mRNA, partial cds /cds=(0,141) /gb=U63332 /gi=1480862 /ug=Hs.169325 /len=427
31490_at	3.6	2.8	2.5	4.4	0.6	5.7	3.5	4	2.7	6.1	Cluster Incl. M77235:Human cardiac tetrodotoxin-insensitive voltage-dependent sodium channel alpha subunit (HH1) mRNA, complete cds /cds=(150,6200) /gb=M77235 /gi=184038 /ug=Hs.169331 /len=8491
31491_s_at	57.7	14.6	10.2	3.3	1.1	25.6	7.6	11.8	19	127.3	Cluster Incl. X98175:H.sapiens mRNA for MACH-beta-2 protein /cds=(0,277) /gb=X98175 /gi=1403326 /ug=Hs.169669 /len=334
31492_at	1613.3	1582.2	2704.2	2613.7	564.9	1108.2	2312.3	2324.5	2156.2	3195.1	Cluster Incl. AB019392:Homo sapiens mRNA of muscle specific gene M9, complete cds /cds=(171,827) /gb=AB019392 /gi=4587122 /ug=Hs.170120 /len=859
31493_s_at	3.2	2.8	6.8	2.3	0.8	2.9	2	10.6	1.2	2.9	Cluster Incl. J03071:Human growth hormone (GH-1 and GH-2) and chorionic somatomammotropin (CS-1, CS-2 and CS-5) genes, complete cds /cds=(0,653) /gb=J03071 /gi=183148 /ug=Hs.173250 /len=654
31494_at	2.9	0.7	0.4	0.2	0.7	0.7	1.2	1.2	2.9	2.3	Cluster Incl. D25272:Homo sapiens mRNA, clone-RES4-16 /cds=UNKNOWN /gb=D25272 /gi=464187 /ug=Hs.174225 /len=1567
31495_at	38.2	39.8	6.2	18	1.7	8.2	28.8	32.9	24.6	74.7	Cluster Incl. D63789:Homo sapiens DNA for SCM-1beta precursor, complete cds /cds=(21,365) /gb=D63789 /gi=1754608 /ug=Hs.174228 /len=485
31496_g_at	16.2	10.9	2.8	10.4	1.9	9.1	24.4	31	30.2	52.5	Cluster Incl. D63789:Homo sapiens DNA for SCM-1beta precursor, complete cds /cds=(21,365) /gb=D63789 /gi=1754608 /ug=Hs.174228 /len=485
31497_at	77.3	78	53.1	62.9	14.8	47.9	68.3	98.1	96.5	84	Cluster Incl. U19142:Human GAGE-1 protein mRNA, complete cds /cds=(48,464) /gb=U19142 /gi=914898 /ug=Hs.176660 /len=634
31498_f_at	3.4	1.8	9.3	2.7	0.9	5.4	2.8	3.5	8.9	2.7	Cluster Incl. U19147:Human GAGE-6 protein mRNA, complete cds /cds=(81,434) /gb=U19147 /gi=914908 /ug=Hs.176662 /len=527
31499_s_at	4.6	2.6	2.9	8.3	3.3	2.6	3.6	8.4	14.4	12.6	Cluster Incl. X16863:Human Fc-gamma RIII-1 cDNA for Fc-gamma receptor III-1 (CD 16) /cds=(33,734) /gb=X16863 /gi=31321 /ug=Hs.176663 /len=887
31500_at	9.8	9.9	5.8	18.6	1.8	10.1	12.2	14.9	7.9	11.8	Cluster Incl. W26594:33g6 Homo sapiens cDNA /gb=W26594 /gi=1307455 /ug=Hs.177484 /len=670
31501_at	7.2	4	0.9	2	0.3	2	1.1	1.6	2.3	5.1	Cluster Incl. W27645:37d5 Homo sapiens cDNA /gb=W27645 /gi=1307719 /ug=Hs.177488 /len=742
31502_at	67.1	70.8	56.5	49.5	12	63	47.1	59.9	83.8	79.9	Cluster Incl. W27953:39h7 Homo sapiens cDNA /gb=W27953 /gi=1307901 /ug=Hs.177489 /len=758
31503_at	424.1	260.1	181.8	234.6	50.4	503.8	363.3	375.4	212.4	1130.6	Cluster Incl. W28732:50h7 Homo sapiens cDNA /gb=W28732 /gi=1308680 /ug=Hs.177496 /len=818
31504_at	232.3	145.3	209.3	218.2	39	310.8	388.8	386.7	342.1	1011.7	Cluster Incl. M64098:Human high density lipoprotein binding protein (HBP) mRNA, complete cds /cds=(154,3960) /gb=M64098 /gi=183891 /ug=Hs.177516 /len=4354
31505_at	8741.3	4647.9	6029.2	6556.6	1410.8	8301.1	7588.3	8046.8	7717	11577.4	Cluster Incl. Z28407:H.sapiens mRNA for ribosomal protein L8 /cds=(43,816) /gb=Z28407 /gi=433898 /ug=Hs.178551 /len=852
31506_s_at	28.3	34.7	35.4	29.2	7.1	31.7	21.8	43.2	33.5	38.8	Cluster Incl. L12691:Human neutrophil peptide-3 gene, complete cds /cds=(50,334) /gb=L12691 /gi=292364 /ug=Hs.178741 /len=452
31507_at	1.5	1.9	1.5	2.7	0.4	4.6	2.3	1.1	2.6	4.4	Cluster Incl. U80756:Homo sapiens CAGL114 mRNA, partial cds /cds=(0,509) /gb=U80756 /gi=2565081 /ug=Hs.178746 /len=533
31508_at	673.3	589.8	538.9	707	105.4	352	802.1	1041.1	670.5	707	Cluster Incl. S73591:brain-expressed HHCPA78 homolog [human, HL-60 acute promyelocytic leukemia cells, mRNA, 2704 nt] /cds=(221,1396) /gb=S73591 /gi=688296 /ug=Hs.179526 /len=2704
31509_at	4756	4810.8	4944.5	5519.4	1195	3956.6	5067.3	4989.7	5948.6	6067.4	Cluster Incl. X64707:H.sapiens BBC1 mRNA /cds=(51,686) /gb=X64707 /gi=29382 /ug=Hs.180842 /len=942
31510_s_at	587.8	556.9	586.6	699	81	170.9	839	1096.5	857.7	1294.9	Cluster Incl. Z48950:H.sapiens hH3.3B gene for histone H3.3 /cds=(10,420) /gb=Z48950 /gi=761715 /ug=Hs.180877 /len=1555
31511_at	5399.7	2765.1	3243.1	3986.7	743.3	2934.9	3536.9	4599.9	3934.3	9152.1	Cluster Incl. U14971:Human ribosomal protein S9 mRNA, complete cds /cds=(35,619) /gb=U14971 /gi=550022 /ug=Hs.180920 /len=692
31512_at	4.3	1.3	1.3	1.3	0.3	1.2	0.9	2.9	1.4	3.3	Cluster Incl. Z00010:H.sapiens germ line pseudogene for immunoglobulin kappa light chain leader peptide and variable region (subgroup V kappa I) /cds=(0,170) /gb=Z00010 /gi=33146 /ug=Hs.37089 /len=351
31513_at	8.1	15.3	15.3	19.8	5.5	20.6	3.1	4.7	4.3	6.5	Cluster Incl. X90828:H.sapiens mRNA for transcription factor, Lbx1 /cds=(141,983) /gb=X90828 /gi=1617115 /ug=Hs.37128 /len=1270
31514_at	340.7	75.2	61.9	50.3	19.1	469.1	56.4	92.5	42.4	430.5	Cluster Incl. AF034970:Homo sapiens docking protein (DOK-2) mRNA, complete cds /cds=(0,1238) /gb=AF034970 /gi=3043918 /ug=Hs.181515 /len=1239
31515_at	11.9	8.6	5.8	5.7	1.4	11.3	10.4	13.3	8.8	16.1	Cluster Incl. AF053356:Homo sapiens chromosome 7q22 sequence /cds=(0,809) /gb=AF053356 /gi=3135305 /ug=Hs.181516 /len=810
31516_f_at	75.1	77.3	54.3	73	14.7	24.7	62.5	59.8	116.2	106.9	Cluster Incl. M90354:Human BTF3 protein homologue gene, complete cds /cds=(0,335) /gb=M90354 /gi=179571 /ug=Hs.181965 /len=336
31517_f_at	16.3	22.3	26.7	22.9	5.2	17.3	26.1	46.8	52.8	35.6	Cluster Incl. M90355:Human BTF3 protein homologue gene, complete cds /cds=(0,203) /gb=M90355 /gi=1435190 /ug=Hs.181966 /len=204
31518_i_at	1.3	1.2	0.9	0.9	0.2	1.2	1.1	0.7	0.8	2.2	Cluster Incl. M90356:Human BTF3 protein homologue gene, complete cds /cds=(0,644) /gb=M90356 /gi=179575 /ug=Hs.181967 /len=645
31519_f_at	161.7	144.8	135.9	185.9	32.1	78.8	155.3	183	293.7	201.7	Cluster Incl. M90356:Human BTF3 protein homologue gene, complete cds /cds=(0,644) /gb=M90356 /gi=179575 /ug=Hs.181967 /len=645
31520_at	64.5	6	1.3	1.9	0.8	1.8	1.4	2	3.6	49	Cluster Incl. X77824:H.sapiens chromobox 2 gene /cds=(0,236) /gb=X77824 /gi=773207 /ug=Hs.181970 /len=237
31521_f_at	252.2	179.9	141.5	212.5	34.1	85.8	72.6	113.5	90.7	162.5	Cluster Incl. X60484:H.sapiens H4/e gene for H4 histone /cds=(0,311) /gb=X60484 /gi=32000 /ug=Hs.181972 /len=312
31522_f_at	80.7	34	30.7	48.3	9.5	33	64.8	46.2	72.2	64.9	Cluster Incl. Z80779:H.sapiens H2B/g gene /cds=(0,380) /gb=Z80779 /gi=1568548 /ug=Hs.182137 /len=381
31523_f_at	58.3	41.8	41.3	56.1	9.2	53.3	90.9	99.9	65.5	190.2	Cluster Incl. Z80780:H.sapiens H2B/h gene /cds=(0,380) /gb=Z80780 /gi=1568550 /ug=Hs.182138 /len=381
31524_f_at	23.5	14.2	15.6	22.7	6.2	22.9	58.9	56.2	33.7	99.8	Cluster Incl. Z80782:H.sapiens H2B/k gene /cds=(0,380) /gb=Z80782 /gi=1568554 /ug=Hs.182140 /len=381
31525_s_at	78.2	46.3	40	37.6	3.3	28.3	27.3	26.8	40.3	98.5	Cluster Incl. J00153:Human alpha globin gene cluster on chromosome 16- zeta gene /cds=(0,428) /gb=J00153 /gi=183794 /ug=Hs.182374 /len=429
31526_f_at	224.6	217.4	139.7	175.7	51.5	125.1	160.9	144.4	128.4	85.2	Cluster Incl. X63547:H.sapiens mRNA for tre oncogene (clone 213) /cds=UNKNOWN /gb=X63547 /gi=37332 /ug=Hs.182377 /len=8179
31527_at	10136.9	10895	8316.3	9180.2	2228	9220.5	8891.8	9704.9	10334.3	12824.3	Cluster Incl. X17206:Human mRNA for LLRep3 /cds=(240,905) /gb=X17206 /gi=34391 /ug=Hs.182426 /len=934
31528_f_at	169.9	115.6	173.1	226.7	40.7	146.2	239.2	358.9	223.6	510.3	Cluster Incl. Z83738:H.sapiens hH2B/e gene /cds=(0,380) /gb=Z83738 /gi=1749801 /ug=Hs.182432 /len=381
31529_at	5.3	8.9	1.7	2.3	2.3	6.5	4	13.7	1.2	8	Cluster Incl. X99141:H.sapiens mRNA for hair keratin, hHb3 /cds=(52,1533) /gb=X99141 /gi=1903215 /ug=Hs.182506 /len=1861
31530_at	6.9	4.2	2.5	5.3	1.2	6.1	2.8	7.4	2.5	9.2	Cluster Incl. U89344:Human acetyl-CoA carboxylase (ACC2) mRNA, complete cds /cds=(0,7451) /gb=U89344 /gi=2138329 /ug=Hs.183857 /len=7452
31531_g_at	23.3	14.9	11.3	4.5	1	32.2	8.6	17.4	6.5	32.3	Cluster Incl. U89344:Human acetyl-CoA carboxylase (ACC2) mRNA, complete cds /cds=(0,7451) /gb=U89344 /gi=2138329 /ug=Hs.183857 /len=7452
31532_at	39.4	29.7	24.8	9.6	2.5	18.6	28.9	20.9	33.8	48.2	Cluster Incl. U43292:Human MDS1B (MDS1) mRNA, complete cds /cds=(307,816) /gb=U43292 /gi=1294814 /ug=Hs.54504 /len=1277
31533_s_at	20.7	33.8	40.8	6.9	4.5	39.7	47.2	5.6	7.1	52.2	Cluster Incl. AF048713:Homo sapiens Kv4.3 potassium channel long splice variant (Kv4.3) mRNA, complete cds /cds=(0,1967) /gb=AF048713 /gi=2935435 /ug=Hs.184889 /len=1968
31534_at	4.1	3.6	3.1	4.1	0.6	4.2	2.6	5.8	2.8	3.3	Cluster Incl. M30607:Human zinc finger protein Y-linked (ZFY) mRNA, complete cds /cds=(0,2405) /gb=M30607 /gi=340435 /ug=Hs.184915 /len=2659
31535_i_at	20	24.6	21.6	15.7	6.8	30.9	25.6	22.6	25.7	30.5	Cluster Incl. W27858:39e3 Homo sapiens cDNA /gb=W27858 /gi=1307869 /ug=Hs.186617 /len=821
31536_at	1987.2	3013.2	1419.4	1122.8	298	1462	640.6	732.7	722.1	1268.9	Cluster Incl. AB020693:Homo sapiens mRNA for KIAA0886 protein, complete cds /cds=(134,3712) /gb=AB020693 /gi=4240260 /ug=Hs.65450 /len=4053
31537_at	14	19.5	11.7	23.1	1.3	14.5	15.2	17.3	22.9	33.5	Cluster Incl. S74683:ADP-ribosyltransferase [human, skeletal muscle, mRNA, 1334 nt] /cds=(101,1084) /gb=S74683 /gi=807099 /ug=Hs.73139 /len=1311
31538_at	7170.1	5721	6663.4	7244.5	1757.5	4339.6	7563.8	7454.8	8256.8	9280	Cluster Incl. M17885:Human acidic ribosomal phosphoprotein P0 mRNA, complete cds /cds=(77,1030) /gb=M17885 /gi=190231 /ug=Hs.73742 /len=1097
31539_r_at	1.1	1.7	0.3	2.1	0.1	0.4	3.9	0.6	2.2	0.1	Cluster Incl. L23852:Homo sapiens (clone Z146) retinal mRNA, 3 end and repeat region /cds=(0,241) /gb=L23852 /gi=393126 /ug=Hs.73838 /len=1711
31540_at	13.4	9	3	2.2	1.6	4.1	5.1	15	8.5	9.1	Cluster Incl. U03397:Human receptor protein 4-1BB mRNA, complete cds /cds=(119,886) /gb=U03397 /gi=571320 /ug=Hs.73895 /len=1399
31541_at	2.2	1.9	4	2.2	1.6	1.6	2.3	1.6	3.1	3.1	Cluster Incl. X98307:H.sapiens mRNA for UV-B repressed sequence, HUR 7 /cds=(0,169) /gb=X98307 /gi=1524079 /ug=Hs.84168 /len=394
31542_at	1.1	0.8	1.1	0.7	1	1.1	1.1	3.5	8.7	2.3	Cluster Incl. M60502:Human profilaggrin mRNA, 3 end /cds=(0,2393) /gb=M60502 /gi=190403 /ug=Hs.73995 /len=2930
31543_at	2	1.6	1.8	2.3	0.5	3	1.6	2.6	1.4	1.6	Cluster Incl. S83198:BPLP=basic proline-rich protein [human, lacrimal gland, mRNA, 947 nt] /cds=(80,685) /gb=S83198 /gi=1836021 /ug=Hs.87198 /len=947
31544_at	31.3	8.9	7.5	36.6	1.8	8.9	6.8	10.4	9	51.5	Cluster Incl. L13203:Human HNF-3/fork-head homolog-3 HFH-3 mRNA, complete cds /cds=(78,1133) /gb=L13203 /gi=1911184 /ug=Hs.87236 /len=2089
31545_at	11840.1	10119.8	10192.2	10944	2809.2	7940.2	10528.2	9973.8	10914.2	11795.3	Cluster Incl. AL031228:dJ1033B10.4 (40S ribosomal protein S18 (RPS18, KE-3)) /cds=(39,497) /gb=AL031228 /gi=3646023 /ug=Hs.75362 /len=541
31546_at	4752.1	2655.8	4184.2	4753.2	920.6	5927	3694.4	4451.5	4495	7751.8	Cluster Incl. L11566:Homo sapiens ribosomal protein L18 (RPL18) mRNA, complete cds /cds=(15,581) /gb=L11566 /gi=337492 /ug=Hs.75458 /len=630
31547_at	2.8	2.7	2	1.5	0.3	2.1	3.3	3.3	2.6	2.9	Cluster Incl. D37933:Human mRNA for SYNTAXIN1B, complete cds /cds=(17,883) /gb=D37933 /gi=531249 /ug=Hs.99880 /len=1175
31548_at	32.8	27.2	21.5	34.4	8.4	21.2	7.8	10.7	24.2	27.2	Cluster Incl. L13291:Human ADP-ribosylarginine hydrolase mRNA, complete cds /cds=(105,1178) /gb=L13291 /gi=402477 /ug=Hs.99884 /len=1365
31549_at	10.3	9.3	1.1	2.7	0.4	11.5	3.2	2.2	10.8	13.4	Cluster Incl. M13150:Human mas proto-oncogene mRNA, complete cds /cds=(267,1244) /gb=M13150 /gi=187388 /ug=Hs.99900 /len=1388
31550_at	12	12.3	4.2	2.6	1.5	10.2	2.3	3.1	4.2	4.1	Cluster Incl. J03019:Human beta-1-adrenergic receptor mRNA, complete cds /cds=(86,1519) /gb=J03019 /gi=178199 /ug=Hs.99913 /len=1723
31551_at	26.2	27.4	7.9	8.4	4.6	18.3	6.6	18.8	3.5	6.2	Cluster Incl. M86868:Human gamma amino butyric acid (GABA rho2) gene mRNA, complete cds /cds=(80,1477) /gb=M86868 /gi=182912 /ug=Hs.99927 /len=1628
31552_at	0.9	4.1	4.6	0.7	0.9	1.7	2.5	3.8	2.9	5	Cluster Incl. M28219:Homo sapiens low density lipoprotein receptor (FH 10 mutant causing familial hypercholesterolemia) mRNA, 3 end /cds=(0,182) /gb=M28219 /gi=619785 /ug=Hs.99940 /len=282
31553_at	0.9	1	0.6	1	1.8	1.7	1.1	1.4	1.3	3.3	Cluster Incl. X78931:H.sapiens HZF8 mRNA for zinc finger protein /cds=(0,524) /gb=X78931 /gi=498733 /ug=Hs.99971 /len=746
31554_at	43.8	49.7	71.7	63.3	14.3	49.8	83.7	82	85.2	85.6	Cluster Incl. X55019:H.sapiens mRNA for acetylcholine receptor delta subunit /cds=(4,1557) /gb=X55019 /gi=297401 /ug=Hs.99975 /len=1741
31555_at	4.1	4.5	4	5.9	0.9	3.4	4.1	13.7	9.5	8.1	Cluster Incl. X16666:Human HOX2I mRNA from the Hox2 locus /cds=(6,911) /gb=X16666 /gi=32383 /ug=Hs.99992 /len=1021
31556_at	14.1	19.7	5.6	17.2	2.6	11.2	15.6	28.7	12.9	22.7	Cluster Incl. X61072:Human mRNA for T cell receptor, clone IGRA17 /cds=(0,200) /gb=X61072 /gi=33511 /ug=Hs.99996 /len=353
31557_at	10272.2	7604.2	8649.2	9342.3	1431	4311.4	8683.7	8233	6849.4	5870	Cluster Incl. M17733:Human thymosin beta-4 mRNA, complete cds /cds=(77,211) /gb=M17733 /gi=339688 /ug=Hs.75968 /len=556
31558_at	8.9	9.3	5.5	4.4	2	4.4	15.2	11.6	11.4	16.7	Cluster Incl. X91103:H.sapiens mRNA for Hr44 protein /cds=(0,1016) /gb=X91103 /gi=1054775 /ug=Hs.102131 /len=1182
31559_at	96.8	52.2	38.7	69.7	12.5	72.6	72.9	68.9	72.9	96.1	Cluster Incl. U26209:Human renal sodium/dicarboxylate cotransporter (NADC1) mRNA, complete cds /cds=(68,1846) /gb=U26209 /gi=1098556 /ug=Hs.102307 /len=1953
31560_at	7.4	9.6	6	18	4.1	10.9	16.1	3.8	20.8	13.6	Cluster Incl. U49065:Human interleukin-1 receptor-related protein mRNA, complete cds /cds=(134,1822) /gb=U49065 /gi=1236078 /ug=Hs.102865 /len=1971
31561_at	1.3	0.9	1.5	0.7	1	1.2	1	1.7	1.4	1.5	Cluster Incl. S81591:SLC9A2=Na+/H+ exchanger [human, liver, mRNA, 2665 nt] /cds=(418,2514) /gb=S81591 /gi=1478393 /ug=Hs.103132 /len=2665
31562_at	9.9	23	13.2	5.5	6.8	3.3	6.6	22.3	17.2	30.8	Cluster Incl. U63973:Human rhodopsin kinase mRNA, complete cds /cds=(108,1799) /gb=U63973 /gi=1488315 /ug=Hs.103501 /len=1952
31563_at	1.4	1.4	1.8	1.2	0.2	0.8	1.4	1.4	3.2	2.6	Cluster Incl. U03115:Human V beta T-cell receptor (TCRBV) gene locus /cds=(0,149) /gb=U03115 /gi=467918 /ug=Hs.103945 /len=342
31564_at	13.4	15.3	18.8	28.6	4.4	22	17.9	38.4	40.7	37	Cluster Incl. S65761:anti-colorectal carcinoma heavy chain=glycoprotein CANAG-50 specific IgG1 kappa [human, 19.9 hybridoma, antibody 1116NS19.9, mRNA, 1515 nt] /cds=(44,1420) /gb=S65761 /gi=425517 /ug=Hs.103995 /len=1515
31565_at	14.6	3.6	16	5.8	0.6	3.9	6.6	18.6	8.9	24.3	Cluster Incl. S65921:anti-colorectal carcinoma light chain=glycoprotein CANAG-50 specific IgG1 kappa [human, 19.9 hybridoma, antibody 1116NS19.9, mRNA, 998 nt] /cds=(79,789) /gb=S65921 /gi=425519 /ug=Hs.103996 /len=998
31566_at	11.7	10.4	2.8	2.8	1.9	23	10.3	11.4	5.3	18.6	Cluster Incl. U00956:Human clone KDB5.1 (CAC)n/(GTG)n repeat-containing mRNA /cds=UNKNOWN /gb=U00956 /gi=405058 /ug=Hs.104112 /len=1424
31567_at	43.2	15.4	31.9	30.1	5.1	21	9.5	9.2	5.7	10.6	Cluster Incl. S82769:GABAA receptor gamma 3 subunit [human, fetal brain, mRNA Partial, 1536 nt] /cds=(32,1435) /gb=S82769 /gi=1754748 /ug=Hs.104133 /len=1536
31568_at	10337.8	8422.4	7684	8637.5	2113.8	5719.7	7945.2	8392.3	9008.8	10117.7	Cluster Incl. U14972:Human ribosomal protein S10 mRNA, complete cds /cds=(16,513) /gb=U14972 /gi=550024 /ug=Hs.76230 /len=570
31569_at	6.8	5.3	4.9	4	1.1	6.5	6.3	4.2	7.7	8.1	Cluster Incl. U76362:Human retinal glutamate transporter EAAT5 mRNA, complete cds /cds=(188,1870) /gb=U76362 /gi=2076761 /ug=Hs.104637 /len=1996
31570_at	5.5	9.1	10.8	7.6	2	1.1	6.6	1.8	7.8	17	Cluster Incl. U70212:Human SIM1 mRNA, complete cds /cds=(216,2516) /gb=U70212 /gi=2245351 /ug=Hs.105925 /len=4007
31571_at	21.5	5.5	5.5	3.3	0.6	1.8	16.5	14.4	14.9	35.4	Cluster Incl. U93868:Human RNA polymerase III subunit (RPC32) mRNA, complete cds /cds=(162,863) /gb=U93868 /gi=2228749 /ug=Hs.105929 /len=1000
31572_at	39.2	48.7	25.8	27.4	5.9	30.3	33.6	28.6	20.1	46.6	Cluster Incl. AF011757:Homo sapiens RAGE binding protein (P12) mRNA, complete cds /cds=(0,278) /gb=AF011757 /gi=2293532 /ug=Hs.105937 /len=388
31573_at	4255.3	4366.8	4171.2	4236.2	916.5	2188.9	5387.9	4687.5	5905.2	3673.1	Cluster Incl. M64716:Human ribosomal protein S25 mRNA, complete cds /cds=(71,448) /gb=M64716 /gi=337507 /ug=Hs.113029 /len=497
31574_i_at	8.7	9.4	16	16.1	5.1	4.8	3.5	1.9	2.8	16.4	Cluster Incl. M14087:Human HL14 gene encoding beta-galactoside-binding lectin, 3 end, clone 2 /cds=(0,205) /gb=M14087 /gi=187113 /ug=Hs.113212 /len=229
31575_f_at	46.2	35.2	64.6	64.4	15.1	54.5	36.2	7.8	42.7	86	Cluster Incl. M14087:Human HL14 gene encoding beta-galactoside-binding lectin, 3 end, clone 2 /cds=(0,205) /gb=M14087 /gi=187113 /ug=Hs.113212 /len=229
31576_at	3.1	4.5	3.4	1.9	2.4	1.6	2	14.8	2.1	4.4	Cluster Incl. M20919:Human DNA with a hepatitis B virus surface antigen (HBsAg) gene (complete cds) insertion /cds=(0,593) /gb=M20919 /gi=184331 /ug=Hs.113220 /len=594
31577_at	5.6	1.8	1.3	3.8	1.3	8.2	7.2	10.2	1.4	13.9	Cluster Incl. D38466:Homo sapiens gene for a1 chain of type XIX collagen /cds=(0,89) /gb=D38466 /gi=1468954 /ug=Hs.113225 /len=721
31578_at	2.4	2.2	4.2	6.4	0.1	0.9	3.4	1.7	6.3	1.7	Cluster Incl. M96936:Homo sapiens cystic fibrosis transmembrane conductance regulator (CTFR) gene, exons 23 (3 end), 24a, and 24 (5 end) /cds=(0,74) /gb=M96936 /gi=180293 /ug=Hs.113235 /len=317
31579_at	6	4.5	4.5	6.2	2.3	5	5.2	9.7	6.9	5.9	Cluster Incl. AF005082:Homo sapiens skin-specific protein (xp33) mRNA, partial cds /cds=(0,287) /gb=AF005082 /gi=2589191 /ug=Hs.113261 /len=303
31580_at	7	1.8	1.5	6	1.8	0.7	2.6	5.6	13.2	4	Cluster Incl. AF028840:Homo sapiens Kruppel-associated box protein mRNA, complete cds /cds=(42,1385) /gb=AF028840 /gi=2623621 /ug=Hs.113263 /len=1834
31581_at	0.3	0.4	0.8	1	0.1	0.8	1	3.2	0.7	2.1	Cluster Incl. U96291:Homo sapiens Ig kappa light chain variable region (VkII-A23) mRNA, complete cds /cds=(9,110) /gb=U96291 /gi=2345027 /ug=Hs.113273 /len=336
31582_at	1.1	1.9	1.3	1.3	0.5	1.2	1.8	4.5	1.7	7.2	Cluster Incl. U93163:Homo sapiens MAGE-B2 (MAGE-B2), MAGE-B3 (MAGE-B3), MAGE-B4 (MAGE-B4), and MAGE-B1 (MAGE-B1) genes, complete cds /cds=(60,1100) /gb=U93163 /gi=3228377 /ug=Hs.113291 /len=1727
31583_at	7099.7	5512.8	7199.3	7981.6	1829	4499	6454	7981.4	7183.6	9123.6	Cluster Incl. X67247:H.sapiens rpS8 gene for ribosomal protein S8 /cds=(23,649) /gb=X67247 /gi=36149 /ug=Hs.118690 /len=705
31584_at	3254.2	2556.2	2463.3	2752.2	700.7	1843.1	1855.7	1951.7	2693.8	2926.4	Cluster Incl. X16064:Human mRNA for translationally controlled tumor protein /cds=(94,612) /gb=X16064 /gi=37495 /ug=Hs.119252 /len=830
31585_at	2.8	2.9	2.3	2.7	0.3	2.1	4.5	3.2	2.1	5	Cluster Incl. X94552:H.sapiens mRNA for metabotropic glutamate receptor type 7 /cds=(238,2985) /gb=X94552 /gi=1370110 /ug=Hs.83407 /len=3021
31586_f_at	9.2	3.2	10.2	10	3.3	12.7	2.9	5.7	4.6	15.5	Cluster Incl. X72475:H.sapiens mRNA for rearranged Ig kappa light chain variable region (I.114) /cds=(0,421) /gb=X72475 /gi=441418 /ug=Hs.192989 /len=454
31587_at	61.2	43.5	41.2	44.9	7.1	41.1	37.3	31.4	42.5	55.8	Cluster Incl. X96969:H.sapiens mRNA for urea transporter /cds=(273,1466) /gb=X96969 /gi=1483515 /ug=Hs.193377 /len=2053
31588_at	17	5.5	13.9	7.5	0.6	10.7	7.5	13.4	30.2	12.6	Cluster Incl. AL034450:Human DNA sequence from clone 115K14 on chromosome Xq22.3-23 Contains high mobility group protein 2a, ESTs, STS /cds=(0,605) /gb=AL034450 /gi=4210359 /ug=Hs.194749 /len=730
31589_at	10.9	3.3	2.8	10.3	3.3	10.1	1.4	2.4	2.4	2.1	Cluster Incl. AL031983:dJ271M21.2 (hs6M1-12 (7 transmembrane receptor (Rhodopsin family) (Olfactory Receptor Like) protein)) /cds=(497,1435) /gb=AL031983 /gi=4160199 /ug=Hs.194767 /len=1591
31590_g_at	178.7	126.5	70.8	108.7	16.8	121.1	115.6	127.7	105.6	193.4	Cluster Incl. AL031983:dJ271M21.2 (hs6M1-12 (7 transmembrane receptor (Rhodopsin family) (Olfactory Receptor Like) protein)) /cds=(497,1435) /gb=AL031983 /gi=4160199 /ug=Hs.194767 /len=1591
31591_s_at	2	1.4	0.8	0.5	0.3	0.5	1	1.2	2.5	2.5	Cluster Incl. X98337:H.sapiens mRNA for complement factor H-related protein 4 /cds=(85,1080) /gb=X98337 /gi=1524057 /ug=Hs.194776 /len=1305
31592_at	12.6	6.1	5.4	3.9	5.1	4.6	5.7	8.6	5.8	7.5	Cluster Incl. AJ002425:Homo sapiens mRNA for p65 protein /cds=(60,1904) /gb=AJ002425 /gi=4753767 /ug=Hs.194790 /len=2077
31593_at	243.3	10.4	59.9	15.9	7.3	6	64.2	20.8	28.4	541.5	Cluster Incl. Z70200:H.sapiens gene for U5 snRNP-specific 200kD protein /cds=(0,5105) /gb=Z70200 /gi=3255964 /ug=Hs.197800 /len=5106
31594_at	181.8	123.7	92.3	117.1	24.5	179.1	160.6	176.6	139	284.7	Cluster Incl. Y16788:Homo sapiens hHa3-I gene, complete CDS /cds=(0,1214) /gb=Y16788 /gi=3724100 /ug=Hs.197874 /len=1215
31595_at	7.8	5.5	4.8	5	0.8	7.1	16.6	9	7.4	20.9	Cluster Incl. AJ223317:Homo sapiens mRNA for sarcosine dehydrogenase, complete cds /cds=(132,1559) /gb=AJ223317 /gi=4454258 /ug=Hs.198003 /len=1970
31596_f_at	526.6	304.9	282	223.6	64.4	409.3	335.8	394	303.6	647.9	Cluster Incl. L02326:Homo sapiens (clone Hu lambda-17) lambda-like gene, complete cds /cds=(0,94) /gb=L02326 /gi=292400 /ug=Hs.198118 /len=95
31597_r_at	1178.7	402.6	413.1	268.6	48.6	836.5	222.4	247.7	328.1	2209.5	Cluster Incl. L36055:Human 4E-binding protein 1 mRNA, complete cds /cds=(0,356) /gb=L36055 /gi=561629 /ug=Hs.198144 /len=357
31598_s_at	266	157.9	175.8	188.9	36.1	85	45	51.9	66.9	129.5	Cluster Incl. L41668:Homo sapiens UDP-galactose-4-epimerase (GALE) mRNA, complete cds /cds=(93,1139) /gb=L41668 /gi=2623737 /ug=Hs.198245 /len=1488
31599_f_at	4.6	7.6	10.3	3.5	0.6	13.7	17.4	3.5	16.2	3.6	Cluster Incl. U10691:Human MAGE-6 antigen (MAGE6) gene, complete cds /cds=(65,1009) /gb=U10691 /gi=533522 /ug=Hs.198263 /len=1564
31600_s_at	388.3	375.4	268.4	354.1	42.8	93.5	430.2	655.6	362.3	443	Cluster Incl. D38435:Homo sapiens hPMS3 mRNA, partial cds /cds=(0,772) /gb=D38435 /gi=600590 /ug=Hs.198283 /len=846
31601_s_at	6.2	20.8	7.8	3.3	0.9	13	4.3	4	4.7	17.3	Cluster Incl. U36610:Human Y-chromosome RNA recognition motif protein (YRRM) gene /cds=(0,498) /gb=U36610 /gi=1033164 /ug=Hs.198290 /len=768
31602_at	21.6	11.7	10.8	12.5	6.7	18.9	33.8	19.8	35.5	75	Cluster Incl. AJ007989:Homo sapiens mRNA for transcription factor TBX6 /cds=(24,1334) /gb=AJ007989 /gi=4049462 /ug=Hs.198301 /len=1798
31603_at	18.3	18.9	13.4	7.5	1.1	13.6	20.4	20.7	10.1	9.7	Cluster Incl. W27974:40c1 Homo sapiens cDNA /gb=W27974 /gi=1307922 /ug=Hs.198819 /len=751
31604_at	7.3	4.9	5.3	6.9	1.1	7	6.4	6.8	6.2	10.7	Cluster Incl. AJ009849:Homo sapiens GNAS1 gene encoding NESP55 /cds=(384,1121) /gb=AJ009849 /gi=4092645 /ug=Hs.199297 /len=1164
31605_at	44.9	35.2	45.4	47	8.1	43.8	94.9	125.6	100.7	194.2	Cluster Incl. U72518:Human destrin-2 pseudogene mRNA, complete cds /cds=(268,798) /gb=U72518 /gi=1673523 /ug=Hs.199299 /len=1057
31606_at	2.7	1.5	5.9	4.5	2.4	0.9	5.9	1.5	10.9	3.3	Cluster Incl. AB002338:Human mRNA for KIAA0340 gene, partial cds /cds=(0,3163) /gb=AB002338 /gi=2224620 /ug=Hs.199301 /len=6395
31607_at	6.6	3.6	12.5	11.6	6.3	11.7	19.7	4.4	25.6	21.8	Cluster Incl. AJ002428:Homo sapiens VDAC1 pseudogene /cds=(0,853) /gb=AJ002428 /gi=3183956 /ug=Hs.201553 /len=854
31608_g_at	708	188.7	218.5	157.1	25.7	174.6	331.2	334.4	260	1193.1	Cluster Incl. AJ002428:Homo sapiens VDAC1 pseudogene /cds=(0,853) /gb=AJ002428 /gi=3183956 /ug=Hs.201553 /len=854
31609_s_at	141.6	109	87.8	92.4	27.8	67	156.2	173	157.6	427.4	Cluster Incl. L33799:Human procollagen C-proteinase enhancer protein (PCOLCE) mRNA, complete cds /cds=(60,1409) /gb=L33799 /gi=642907 /ug=Hs.202097 /len=1480
31610_at	9.7	6.3	3.8	10.5	9.6	5.4	6.7	3.8	6.4	12.2	Cluster Incl. U21049:Human DD96 mRNA, complete cds /cds=(0,344) /gb=U21049 /gi=722243 /ug=Hs.202557 /len=345
31611_s_at	27.7	24.4	16.7	5.9	2.3	14.4	4.8	1.4	1.2	26	Cluster Incl. AF032457:Homo sapiens BimEL mRNA, complete cds /cds=(0,596) /gb=AF032457 /gi=2895495 /ug=Hs.202657 /len=597
31612_at	2.8	1.7	2.2	2.7	1	1	2.6	3.1	2.4	5.5	Cluster Incl. AJ224171:Homo sapiens mRNA for lipophilin A /cds=(47,319) /gb=AJ224171 /gi=4107228 /ug=Hs.202686 /len=429
31613_at	2	4.1	2	1.9	0.5	7.5	10.7	15.5	9.2	10	Cluster Incl. AF029325:Homo sapiens laminin beta-4 chain precursor (LAMB4) mRNA, alternatively spliced short variant, partial cds /cds=(0,157) /gb=AF029325 /gi=4003504 /ug=Hs.202688 /len=512
31614_at	23.5	14.2	11.7	12.5	6	2.4	28.7	28.6	30.8	27.6	Cluster Incl. U88048:Human clone KiSS-16 unknown product mRNA, complete cds /cds=(263,427) /gb=U88048 /gi=4099534 /ug=Hs.202694 /len=630
31615_i_at	7.8	16	4.2	12.8	0.6	26.1	3	12.2	3.8	5.3	Cluster Incl. U94902:Human soluble CD44 (CD44) mRNA, with exon v9 extension, partial cds /cds=(0,95) /gb=U94902 /gi=4100167 /ug=Hs.202695 /len=127
31616_r_at	10.4	9	7.8	6.9	0.4	4.9	1.8	7.4	7.1	7.9	Cluster Incl. U94902:Human soluble CD44 (CD44) mRNA, with exon v9 extension, partial cds /cds=(0,95) /gb=U94902 /gi=4100167 /ug=Hs.202695 /len=127
31617_at	10.2	19.7	4.5	12.7	1	21.8	9.9	17.7	11.9	10.8	Cluster Incl. AF030427:Homo sapiens lung type-I cell membrane-associated protein hT1a-1 (hT1a-1) mRNA, complete cds /cds=(342,836) /gb=AF030427 /gi=4103966 /ug=Hs.202697 /len=1172
31618_at	19	21.6	5.1	7.9	2.2	13.2	3.6	12.2	8.3	31.9	Cluster Incl. S66666:p53=tumor suppressor {alternatively spliced, exon 9-10} [human, Molt-4, T-lymphoblastic leukemia cell line, mRNA PartialMutant, 160 nt] /cds=(0,47) /gb=S66666 /gi=436292 /ug=Hs.202717 /len=160
31619_at	0.2	0.6	0.3	0.7	0.1	2.6	0.2	2.1	2.6	2.8	Cluster Incl. K00627:human kpni repeat mrna (cdna clone pcd-kpni-8), 3 end /cds=UNKNOWN /gb=K00627 /gi=337653 /ug=Hs.203776 /len=2126
31620_at	6.6	5.8	2.9	3.7	2.2	12.7	3.7	9.3	31.8	12	Cluster Incl. AF033579:untitled /cds=(0,633) /gb=AF033579 /gi=3213224 /ug=Hs.203847 /len=634
31621_s_at	8.2	6.8	15	22.3	3.1	6.4	19	8.6	16.9	19.6	Cluster Incl. M36860:Human elastin mRNA, complete cds /cds=(49,2241) /gb=M36860 /gi=182061 /ug=Hs.203917 /len=2242
31622_f_at	2169.9	1466.7	1734.4	2278.9	259.3	719.9	1492.7	1880.3	929.4	1536	Cluster Incl. M10943:Human metallothionein-If gene (hMT-If) /cds=(0,185) /gb=M10943 /gi=187540 /ug=Hs.203936 /len=186
31623_f_at	2444.8	1417.8	1727.6	1820.5	272.5	468.2	2297.5	2717.4	1229.4	2259.8	Cluster Incl. K01383:Human metallothionein-I-A gene, complete coding sequence /cds=(0,185) /gb=K01383 /gi=187536 /ug=Hs.203967 /len=186
31624_at	6.7	9.4	4.8	6.7	6.3	5.4	7.6	12.2	3.7	10.7	Cluster Incl. AF008203:Homo sapiens homeobox protein (Alx3) mRNA, complete cds /cds=(0,1031) /gb=AF008203 /gi=4102042 /ug=Hs.204039 /len=1800
31625_at	2.2	1.7	0.8	0.7	1.6	6.1	1	10	1.2	2.5	Cluster Incl. AB007921:Homo sapiens mRNA for KIAA0452 protein, partial cds /cds=(0,1362) /gb=AB007921 /gi=3413865 /ug=Hs.207796 /len=6256
31626_i_at	53.9	48	65.4	43.9	3.2	57.8	59.3	51.7	58.2	66	Cluster Incl. AF047485:Homo sapiens amine oxidase pseudogene mRNA, splice variant HLAO1 /cds=(134,808) /gb=AF047485 /gi=3851493 /ug=Hs.207798 /len=2073
31627_f_at	38.3	44	6.7	29.7	4.3	10.3	10	12.1	18.8	66.7	Cluster Incl. AF047485:Homo sapiens amine oxidase pseudogene mRNA, splice variant HLAO1 /cds=(134,808) /gb=AF047485 /gi=3851493 /ug=Hs.207798 /len=2073
31628_at	9.5	5.8	2.5	4.6	0.2	6.6	5	10.3	5.8	5.2	Cluster Incl. AB001328:Homo sapiens mRNA for pH-sensing regulatory factor of peptide transporter, complete cds /cds=(66,692) /gb=AB001328 /gi=2506042 /ug=Hs.207825 /len=1704
31629_at	12.9	14.1	8.6	8	1.7	8.5	14.2	13	10.7	7.4	Cluster Incl. U51713:HSU51713 Homo sapiens cDNA /gb=U51713 /gi=1806581 /ug=Hs.208322 /len=707
31630_at	2.6	2.3	0.9	0.7	0.2	1.3	1	1.1	2.6	3	Cluster Incl. AF083384:Homo sapiens 45kDa splicing factor mRNA, complete cds /cds=(0,1217) /gb=AF083384 /gi=3746839 /ug=Hs.209450 /len=1218
31631_f_at	35.3	24.3	28.4	28.8	7.3	10.5	20.3	46.3	28.3	27.2	Cluster Incl. AF095288:Homo sapiens pituitary tumor transforming gene protein 2 (PTTG2) mRNA, complete cds /cds=(0,575) /gb=AF095288 /gi=3766237 /ug=Hs.211506 /len=576
31632_at	3.4	5.7	7	1.3	1.7	3.5	1.4	2.2	2.1	6.3	Cluster Incl. Z95118:Human DNA sequence from clone 354J5 on chromosome 6q21-22. Contains pseudogene similar to zinc finger protein (ZPR1), EST, STS, GSS /cds=(0,1364) /gb=Z95118 /gi=3821018 /ug=Hs.211509 /len=1365
31633_g_at	244.6	271.9	139.5	97.7	20.3	124.1	152.5	114.5	100.4	307.9	Cluster Incl. Z95118:Human DNA sequence from clone 354J5 on chromosome 6q21-22. Contains pseudogene similar to zinc finger protein (ZPR1), EST, STS, GSS /cds=(0,1364) /gb=Z95118 /gi=3821018 /ug=Hs.211509 /len=1365
31634_at	6.9	6.9	20.1	6.1	5.2	8.6	4.3	12.1	14.1	27.8	Cluster Incl. M13057:Human acidic proline-rich protein (PRH1) gene, complete cds /cds=(92,592) /gb=M13057 /gi=190511 /ug=Hs.211591 /len=611
31635_g_at	31.5	26.2	17.7	13.9	3.5	6.6	10.6	30	26.5	29.3	Cluster Incl. M13057:Human acidic proline-rich protein (PRH1) gene, complete cds /cds=(92,592) /gb=M13057 /gi=190511 /ug=Hs.211591 /len=611
31636_s_at	127.1	74	19.9	32.6	18.2	40.8	136.7	109.6	76.8	145.4	Cluster Incl. U09210:Human vesicular acetylcholine transporter mRNA, complete cds /cds=(442,2040) /gb=U09210 /gi=507743 /ug=Hs.211598 /len=2421
31637_s_at	153.3	147.3	103.8	69.2	16.7	100.7	303.8	350	133.5	198.9	Cluster Incl. X72631:H.sapiens mRNA encoding Rev-ErbAalpha /cds=UNKNOWN /gb=X72631 /gi=732801 /ug=Hs.211606 /len=2335
31638_at	827.1	405	803.8	771.4	162.1	1311.8	563.3	502.5	379.7	1133.4	Cluster Incl. AC005329:Homo sapiens chromosome 19, cosmid R34382 /cds=(0,476) /gb=AC005329 /gi=3342732 /ug=Hs.211914 /len=477
31639_f_at	5.8	5.2	5.6	15.1	0.3	4.8	5.5	6.7	5.1	22.1	Cluster Incl. Y13436:Homo sapiens sox1 gene /cds=(0,1163) /gb=Y13436 /gi=4128158 /ug=Hs.211945 /len=1164
31640_r_at	29.5	21.2	9.4	11.9	3.1	16.1	21.4	25	29.6	33.9	Cluster Incl. Y13436:Homo sapiens sox1 gene /cds=(0,1163) /gb=Y13436 /gi=4128158 /ug=Hs.211945 /len=1164
31641_s_at	9	7.2	31.6	4.8	2.2	4.9	5.8	9.3	6.1	11.8	Cluster Incl. AL031282:dJ283E3.2.4 (Matrix Metalloproteinase MMP21/22C) /cds=(0,727) /gb=AL031282 /gi=3860395 /ug=Hs.214290 /len=750
31642_at	1.1	0.6	0.4	0.6	0.3	2	1.2	5.6	0.7	1.8	Cluster Incl. AB007970:Homo sapiens mRNA, chromosome 1 specific transcript KIAA0501 /cds=UNKNOWN /gb=AB007970 /gi=3413945 /ug=Hs.223020 /len=4756
31643_at	4.1	2	1.6	1.1	0.6	1.5	1.8	10.2	2	4.3	Cluster Incl. AB008185:Homo sapiens mRNA for ganglioside sialidase, complete cds /cds=(201,1487) /gb=AB008185 /gi=5631292 /ug=Hs.225947 /len=2083
31644_at	10.9	8.4	19.5	5.6	1.6	6.2	6.6	6.9	8.5	11.2	Cluster Incl. AJ243542:Homo sapiens mRNA for CCL27 chemokine /cds=(24,362) /gb=AJ243542 /gi=5457353 /ug=Hs.225948 /len=402
31645_at	52.6	37.6	28.6	16	8.3	39.3	11.6	16.4	13.7	25.5	Cluster Incl. AB020625:Homo sapiens mRNA for butyrophilin like receptor, complete cds /cds=(158,1456) /gb=AB020625 /gi=4587208 /ug=Hs.225949 /len=1964
31646_at	1.1	5.9	4.2	5.6	0.4	8.5	3.9	5.7	4	2.4	Cluster Incl. AJ006054:Homo sapiens mRNA for UDP glucuronosyltransferase /cds=(63,1646) /gb=AJ006054 /gi=4753765 /ug=Hs.225950 /len=1766
31647_at	6.7	3.3	2.2	3.9	0.8	5.1	4.3	8.4	3.1	18	Cluster Incl. AJ242832:Homo sapiens mRNA for calpain /cds=(103,2211) /gb=AJ242832 /gi=5689775 /ug=Hs.225953 /len=2338
31648_at	0.7	6	0.8	1.2	3.2	0.9	2	8.5	9.7	2.6	Cluster Incl. AB016899:Homo sapiens HGC6.1.1 mRNA, complete cds /cds=(618,1163) /gb=AB016899 /gi=5006254 /ug=Hs.225962 /len=2785
31649_at	2.3	0.3	2	0.7	0.6	1.1	1.3	0.9	0.4	2	Cluster Incl. AB016900:Homo sapiens HGC6.1.2 mRNA, complete cds /cds=(336,827) /gb=AB016900 /gi=5006256 /ug=Hs.225963 /len=1407
31650_g_at	7	1.9	6.3	6.8	4.9	7.4	7.9	7.4	13.3	12.8	Cluster Incl. AB016900:Homo sapiens HGC6.1.2 mRNA, complete cds /cds=(336,827) /gb=AB016900 /gi=5006256 /ug=Hs.225963 /len=1407
31651_at	1	3.1	5.1	3.4	3.2	4	2.2	2.8	1.1	7.5	Cluster Incl. AB016901:Homo sapiens HGC6.2 mRNA, complete cds /cds=(280,453) /gb=AB016901 /gi=5006258 /ug=Hs.225964 /len=1197
31652_at	3.2	22.9	1.7	11.2	2.8	7	6.4	14.9	8.9	16.5	Cluster Incl. AB023217:Homo sapiens mRNA for KIAA1000 protein, partial cds /cds=(0,2675) /gb=AB023217 /gi=4589643 /ug=Hs.225968 /len=3852
31653_at	3.9	5.6	2.7	3.8	1.6	15.3	12.2	9	6.2	18.8	Cluster Incl. AB022847:Homo sapiens mRNA for norepinephrine transporter isoform 2, partial cds /cds=(0,161) /gb=AB022847 /gi=5360690 /ug=Hs.225971 /len=1028
31654_at	12	8.2	14.2	3.8	2.5	8	2.9	21.9	11.9	4	Cluster Incl. AB028982:Homo sapiens mRNA for KIAA1059 protein, partial cds /cds=(0,3895) /gb=AB028982 /gi=5689454 /ug=Hs.225976 /len=5757
31655_at	146.6	94.6	116.9	92.9	15.4	49.9	92.6	149.7	80.4	158.2	Cluster Incl. AL031737:Human DNA sequence from clone 8B22 on chromosome 1p35.1-36.21 Contains gene similar to cytoplasmic dynein light chain 1, GSSs /cds=(92,361) /gb=AL031737 /gi=4464258 /ug=Hs.225980 /len=371
31656_at	0.4	0.3	0.7	0.6	0.2	0.2	1	1.6	0.8	0.5	Cluster Incl. AL050263:Homo sapiens mRNA; cDNA DKFZp547J0410 (from clone DKFZp547J0410) /cds=(651,926) /gb=AL050263 /gi=4886484 /ug=Hs.225985 /len=2336
31657_at	1.3	2.4	0.3	1.1	3.3	1.4	1.4	1.4	1.6	2.4	Cluster Incl. AL050153:Homo sapiens mRNA; cDNA DKFZp586K1520 (from clone DKFZp586K1520) /cds=(0,679) /gb=AL050153 /gi=4884364 /ug=Hs.225987 /len=2642
31658_at	3.3	2.5	2.7	4.5	0.5	2.8	4.2	4.3	2.2	5.8	Cluster Incl. AJ133776:Homo sapiens gene for neurogenin 3 /cds=(158,802) /gb=AJ133776 /gi=5123782 /ug=Hs.225996 /len=1167
31659_at	28	5.9	22	10.8	4.8	20.9	18	22.2	9.4	42.8	Cluster Incl. AL080175:Homo sapiens mRNA; cDNA DKFZp434K091 (from clone DKFZp434K091) /cds=(0,966) /gb=AL080175 /gi=5262647 /ug=Hs.226000 /len=1300
31660_at	3.4	4.1	2.4	3.4	0.9	3	3.8	4.5	2.7	7.9	Cluster Incl. AL080191:Homo sapiens mRNA; cDNA DKFZp434A062 (from clone DKFZp434A062) /cds=(0,585) /gb=AL080191 /gi=5262671 /ug=Hs.226001 /len=2924
31661_at	20.6	12.2	12.7	12.7	6.2	35.3	20.7	19	24.5	19.1	Cluster Incl. AJ243936:Homo sapiens mRNA for G16 protein (G16 gene located in the class III region of the major histocompatibility complex) /cds=(100,642) /gb=AJ243936 /gi=5578772 /ug=Hs.226019 /len=1109
31662_at	14.7	9.9	7.3	7.9	2.9	15.6	10.7	16.1	8.6	14.8	Cluster Incl. U35246:Human vacuolar protein sorting homolog h-vps45 mRNA, complete cds /cds=(43,1755) /gb=U35246 /gi=1477465 /ug=Hs.226025 /len=1987
31663_at	44.4	39.4	17.7	12.7	4.9	39.3	39.1	45.4	24.7	39.9	Cluster Incl. AB016902:Homo sapiens HGC6.3 mRNA, complete cds /cds=(287,802) /gb=AB016902 /gi=5030941 /ug=Hs.227569 /len=1016
31664_at	6	4.9	4.9	3.3	0.7	3.1	2.8	4.9	2	5.7	Cluster Incl. W25940:15c1 Homo sapiens cDNA /gb=W25940 /gi=1306063 /ug=Hs.228064 /len=712
31665_s_at	49.4	27.7	22.7	25.8	5.9	18.9	12	19	18.8	18.6	Cluster Incl. W27675:36b3 Homo sapiens cDNA /gb=W27675 /gi=1307623 /ug=Hs.228067 /len=748
31666_f_at	0.4	1.2	0.9	5.9	0.2	6.7	0.3	0.7	0.7	7.9	Cluster Incl. W28731:50h6 Homo sapiens cDNA /gb=W28731 /gi=1308679 /ug=Hs.229142 /len=806
31667_r_at	64.3	46.5	28.3	45.7	11.8	36.6	19	87.7	79.2	97.7	Cluster Incl. W27698:36f8 Homo sapiens cDNA /gb=W27698 /gi=1307664 /ug=Hs.230638 /len=688
31668_f_at	36.9	29.4	16.8	34.5	6.8	13.9	6.9	62.1	9.5	93.4	Cluster Incl. W28193:43d12 Homo sapiens cDNA /gb=W28193 /gi=1308141 /ug=Hs.231096 /len=981
31669_s_at	291.9	362.8	64.9	58.1	17.3	314.1	44.1	49.4	47.4	58.7	Cluster Incl. AF039307:Homo sapiens homeobox A11 (HOXA11) gene, complete cds /cds=(0,941) /gb=AF039307 /gi=2745850 /ug=Hs.231795 /len=942
31670_s_at	397.6	288.9	236.4	277.1	35.1	55.7	305.2	277.2	331.5	304.8	Cluster Incl. U81554:Homo sapiens CaM kinase II isoform mRNA, complete cds /cds=(212,931) /gb=U81554 /gi=2275253 /ug=Hs.231812 /len=972
31671_at	334.9	473.7	258.5	285.4	64.4	364.5	294.8	257.2	299.5	365.4	Cluster Incl. D82351:Human retropseudogene MSSP-1 DNA, complete cds /cds=(0,1121) /gb=D82351 /gi=1139532 /ug=Hs.233347 /len=1122
31672_g_at	467	826.5	429	422.9	96.3	228.8	461.1	346.9	444.3	442	Cluster Incl. D82351:Human retropseudogene MSSP-1 DNA, complete cds /cds=(0,1121) /gb=D82351 /gi=1139532 /ug=Hs.233347 /len=1122
31673_s_at	203.6	147.4	146.5	118.1	36.9	127.2	208.6	266.1	204.9	453.5	Cluster Incl. X65784:H.sapiens CAR gene /cds=(0,428) /gb=X65784 /gi=452752 /ug=Hs.233451 /len=429
31674_s_at	31.1	8.9	9	3	1.1	34.2	6.4	4.9	4.9	131.8	Cluster Incl. Z81330:Human DNA sequence from cosmid H2A1KLT on chromosome 9q34 contains ORFX gene, STS /cds=(0,1094) /gb=Z81330 /gi=1648871 /ug=Hs.233452 /len=1095
31675_s_at	30.3	50.1	37	29.2	8	32.1	68.9	111.7	115.7	182	Cluster Incl. AF019083:Homo sapiens phosphatase and tensin homolog 2 (PTH2) mRNA, partial cds /cds=(0,1211) /gb=AF019083 /gi=2655024 /ug=Hs.233527 /len=1212
31676_at	1.3	2.1	3.2	2.6	0.3	2	2	12.7	1.8	1.2	Cluster Incl. AC003973:Homo sapiens DNA from chromosome 19, BAC 33152 /cds=(0,3503) /gb=AC003973 /gi=2739352 /ug=Hs.233550 /len=3504
31677_at	5	3.3	4.2	1.5	2.6	9.3	1.8	3.8	2.7	4.5	Cluster Incl. U28131:Human HMGI-C chimeric transcript mRNA, partial cds /cds=(0,212) /gb=U28131 /gi=1054886 /ug=Hs.234740 /len=312
31678_at	0.6	0.7	1.9	0.9	0.5	0.9	1.4	2.6	1.5	1.8	Cluster Incl. X66610:H.sapiens mRNA for enolase /cds=(39,1415) /gb=X66610 /gi=31178 /ug=Hs.234748 /len=1733
31679_at	1.5	5.3	1.2	3	0.4	0.4	3.3	1.7	0.5	1.4	Cluster Incl. U43279:Human nucleoporin nup 36 mRNA, complete cds /cds=(322,1290) /gb=U43279 /gi=1565299 /ug=Hs.234750 /len=3980
31680_at	1315.7	990.6	718	706.9	85.9	206.8	1040.4	1184.7	902.8	885.1	Cluster Incl. M55630:Human topoisomerase I pseudogene 2 /cds=UNKNOWN /gb=M55630 /gi=339812 /ug=Hs.234751 /len=1651
31681_at	95.3	99.4	62.4	58.4	14.5	51.7	78.5	104.3	76	123.3	Cluster Incl. X57282:H.sapiens mRNA for soluble erythropoietin receptor /cds=(0,185) /gb=X57282 /gi=36426 /ug=Hs.234752 /len=200
31682_s_at	1.6	5.9	7.8	1.2	0.5	7	2.5	2.5	8.9	4.6	Cluster Incl. D32039:Human pgH3 mRNA for proteoglycan PG-M(V3), complete cds /cds=(105,2072) /gb=D32039 /gi=1008912 /ug=Hs.234753 /len=2087
31683_at	8.4	12.2	6.2	8.6	2.3	8.4	8	28.1	14.4	11.6	Cluster Incl. S71020:THRA1/BTR=fusion gene {3 region, deletion/fusion rearrangement} [human, breast cancer cell line BT474, mRNA Partial Mutant, 543 nt] /cds=(0,47) /gb=S71020 /gi=546111 /ug=Hs.234755 /len=526
31684_at	86.8	114.5	204.7	213.7	34.7	31.9	120.9	108.5	89.2	79.4	Cluster Incl. M62896:Human lipocortin (LIP) 2 pseudogene mRNA, complete cds-like region /cds=UNKNOWN /gb=M62896 /gi=187146 /ug=Hs.234757 /len=1342
31685_at	67.1	30	23.2	36.3	6.4	15.4	66.9	86.1	57.4	35.7	Cluster Incl. Y08976:H.sapiens mRNA for FEV protein /cds=(584,1300) /gb=Y08976 /gi=1834508 /ug=Hs.234759 /len=1881
31686_at	2.2	4.3	7.2	7	2.8	1.5	14.2	1.6	2.7	4.7	Cluster Incl. U83668:Human beta-tubulin (TUB4q) gene, complete cds /cds=(293,1594) /gb=U83668 /gi=1857525 /ug=Hs.234761 /len=1747
31687_f_at	46.5	37.5	90	39.6	9	27.5	106.9	41.5	68	52.9	Cluster Incl. M25079:Human sickle cell beta-globin mRNA, complete cds /cds=(0,443) /gb=M25079 /gi=179408 /ug=Hs.234764 /len=468
31688_at	50.5	32.7	37.9	41.3	5.5	34.1	27.7	36.3	46	38.5	Cluster Incl. AF005080:Homo sapiens skin-specific protein (xp5) mRNA, complete cds /cds=(51,383) /gb=AF005080 /gi=2589187 /ug=Hs.234766 /len=606
31689_at	13	5.7	5.6	4.2	1.8	10.2	5.4	2.9	6.2	8.9	Cluster Incl. AL096715:Homo sapiens mRNA; cDNA DKFZp564G092 (from clone DKFZp564G092) /cds=(1733,2065) /gb=AL096715 /gi=5419848 /ug=Hs.234796 /len=2437
31690_at	185.9	271.5	91.2	65.3	13.5	93.4	188.2	171.1	164.6	394.5	Cluster Incl. U08997:Human glutamate dehydrogenase gene, complete cds /cds=(0,1676) /gb=U08997 /gi=478987 /ug=Hs.239377 /len=1677
31691_g_at	261.1	469.4	103.3	65.1	16.8	102.8	195.4	195.2	201.3	723.6	Cluster Incl. U08997:Human glutamate dehydrogenase gene, complete cds /cds=(0,1676) /gb=U08997 /gi=478987 /ug=Hs.239377 /len=1677
31692_at	111.9	28.9	39.6	37.1	7.8	55.9	40.3	54.6	42	84.1	Cluster Incl. M59830:Human MHC class III HSP70-2 gene (HLA), complete cds /cds=(0,1925) /gb=M59830 /gi=188489 /ug=Hs.239378 /len=1926
31693_f_at	23	19	13.1	77.6	6.1	21.6	12.6	27.8	39.6	67.2	Cluster Incl. Z80776:H.sapiens H2A/g gene /cds=(0,392) /gb=Z80776 /gi=1568542 /ug=Hs.239458 /len=393
31694_at	70.8	72.5	54.6	27.5	3.4	6.3	91.3	119.2	75.9	24.6	Cluster Incl. X82877:H.sapiens Na+-D-glucose cotransport regulator gene /cds=(0,1853) /gb=X82877 /gi=1617112 /ug=Hs.239459 /len=1854
31695_g_at	46.1	45.8	26.6	18.5	4.4	15.4	55.6	45.8	46.3	45.7	Cluster Incl. X82877:H.sapiens Na+-D-glucose cotransport regulator gene /cds=(0,1853) /gb=X82877 /gi=1617112 /ug=Hs.239459 /len=1854
31696_at	10.1	28.2	4.6	4.4	0.6	12.2	8.8	7	8.2	147.7	Cluster Incl. X52987:Human mRNA for rap2b gene /cds=(0,551) /gb=X52987 /gi=35862 /ug=Hs.239527 /len=552
31697_s_at	2095.1	3865.1	3241.2	4659.7	802.3	3936	6776.9	7307.1	9372.7	10012.7	Cluster Incl. J04755:Human ferritin H processed pseudogene, complete cds /cds=UNKNOWN /gb=J04755 /gi=182512 /ug=Hs.239542 /len=2083
31698_at	6.7	4.5	3.3	4	0.8	5.9	4.1	4	4.9	11.8	Cluster Incl. Y08223:H.sapiens MFH-1 gene /cds=(0,1505) /gb=Y08223 /gi=1869804 /ug=Hs.239571 /len=1506
31699_at	91.1	44.1	41.8	34.1	9.8	48.5	48.6	53.2	40	105.3	Cluster Incl. S67334:phosphatidylinositol 3-kinase p110 beta isoform=110 kda catalytic subunit [human, mRNA Partial, 3213 nt] /cds=(0,3212) /gb=S67334 /gi=455759 /ug=Hs.239818 /len=3213
31700_at	437.9	424.5	200.8	212.8	48.1	389.1	195.6	289.1	211.9	422.4	Cluster Incl. AF027957:Homo sapiens G protein-coupled receptor (GPR35) gene, complete cds /cds=(0,929) /gb=AF027957 /gi=2739108 /ug=Hs.239891 /len=930
31701_r_at	49	41.6	30.7	44.4	8.2	34.4	32.5	47.4	24.9	67.3	Cluster Incl. X83412:H.sapiens B1 mRNA for mucin /cds=(0,515) /gb=X83412 /gi=853955 /ug=Hs.100015 /len=780
31702_at	3.7	1.1	0.9	1.2	0.4	0.7	1.4	1.8	1.4	1.4	Cluster Incl. U57029:Human T-cell leukemia virus enhancer factor (HTLF) mRNA, complete cds /cds=(281,1306) /gb=U57029 /gi=1405357 /ug=Hs.103126 /len=1429
31703_at	4.2	4	6.2	4.8	3	5	13	6.5	2.9	14.5	Cluster Incl. U62435:Human nicotinic acetylcholine receptor alpha6 subunit precursor, mRNA, complete cds /cds=(142,1626) /gb=U62435 /gi=1458117 /ug=Hs.103128 /len=1743
31704_at	7.6	4.8	3.3	3.8	1.5	10.8	10	10	5.9	11.2	Cluster Incl. U62647:Human DNase 1 homolog (DNAS1L2) mRNA, complete cds /cds=(92,991) /gb=U62647 /gi=1518783 /ug=Hs.103503 /len=1183
31705_at	6.4	6.2	4.2	4.9	1.2	5.3	4.9	6.3	5.9	8.8	Cluster Incl. X99977:H.sapiens ARS gene, component B /cds=(26,337) /gb=X99977 /gi=1536901 /ug=Hs.103505 /len=528
31706_at	1.9	1.2	0.8	1.4	0.3	1	1.2	2.4	0.8	2.6	Cluster Incl. L13283:Homo sapiens (clone MG2-5-12) mucin (MG2) mRNA, complete polyA site /cds=UNKNOWN /gb=L13283 /gi=292518 /ug=Hs.103944 /len=2350
31707_at	5.9	7.5	4.6	3.6	0.3	1.2	3.7	11.3	1.4	6.9	Cluster Incl. X52332:Homo sapiens mRNA for zinc finger protein 10 /cds=(70,1389) /gb=X52332 /gi=34141 /ug=Hs.104115 /len=1414
31708_at	8106.7	7341.4	7286.3	9000.7	2029.4	5118	6974.7	7052.9	7853.3	5607.2	Cluster Incl. L05095:Homo sapiens ribosomal protein L30 mRNA, complete cds /cds=(54,401) /gb=L05095 /gi=388034 /ug=Hs.111222 /len=477
31709_at	24.6	22.7	18.7	20.8	4.3	31.6	22.2	25.6	21.7	30.4	Cluster Incl. AI812033:tw46d03.x1 Homo sapiens cDNA, 3 end /clone=IMAGE-2262725 /clone_end=3 /gb=AI812033 /gi=5398599 /ug=Hs.113252 /len=623
31710_at	2.1	6.3	5.6	3.4	1.5	4.6	18.7	13.7	5	7.2	Cluster Incl. AE000659:Homo sapiens T-cell receptor alpha delta locus from bases 250472 to 501670 (section 2 of 5) of the Complete Nucleotide Sequence /cds=(0,337) /gb=AE000659 /gi=2358025 /ug=Hs.113284 /len=338
31711_at	4.6	4	2.8	3.9	1.7	3.4	3	4.5	2.4	5.5	Cluster Incl. U77783:Homo sapiens N-methyl-D-aspartate receptor 2D subunit precursor (NMDAR2D) mRNA, complete cds /cds=(88,4098) /gb=U77783 /gi=2444025 /ug=Hs.113286 /len=4299
31712_at	4.1	2.8	7.4	14.5	3.8	11.6	3.9	6.8	4.4	6.8	Cluster Incl. AF009204:Homo sapiens PSD-95/SAP90-associated protein-2 mRNA, partial cds /cds=(0,2832) /gb=AF009204 /gi=2454509 /ug=Hs.113287 /len=3412
31713_s_at	9.5	9.2	10.5	5.7	6.1	22.6	8.1	10.4	8.3	9.4	Cluster Incl. AB000275:Homo sapiens mRNA for DAP-2, partial cds /cds=(0,1616) /gb=AB000275 /gi=2588973 /ug=Hs.113287 /len=1740
31714_at	3.6	1.8	0.5	1.8	0.4	3.1	6	0.8	0.4	1.3	Cluster Incl. U89293:Human MSH4 (HMSH4) mRNA, complete cds /cds=(40,2851) /gb=U89293 /gi=2463652 /ug=Hs.115246 /len=3095
31715_at	48.9	32.3	37	34.4	3.2	54.6	18.7	51.7	15.7	44.2	Cluster Incl. U93720:Homo sapiens TEX28 mRNA, complete cds /cds=(144,1376) /gb=U93720 /gi=2443443 /ug=Hs.115365 /len=1525
31716_at	17.4	14.6	21.1	10.9	8.7	12	11.2	14	12.3	13.7	Cluster Incl. L11369:Human protocadherin 42 mRNA, 3 end of cds for alternative splicing PC42-8 /cds=(0,776) /gb=L11369 /gi=307323 /ug=Hs.115642 /len=1321
31717_at	2.3	1.9	1	1.1	0.3	1.3	2.7	3.8	2.1	7.6	Cluster Incl. U82382:Homo sapiens PIN1 peptidyl-prolyl cis/trans isomerase-like (PIN1L) mRNA, complete cds /cds=(35,337) /gb=U82382 /gi=2501784 /ug=Hs.116993 /len=996
31718_at	3.1	4.6	1	1.1	0.3	1.8	0.3	3.2	4.3	2.7	Cluster Incl. AJ000327:Homo sapiens mRNA for adrenoleukodystrophy related protein (ALDR) /cds=(135,2357) /gb=AJ000327 /gi=2584766 /ug=Hs.117852 /len=3526
31719_at	0.6	1.4	2.5	1.4	0.5	1.7	1.2	1	2.2	1.1	Cluster Incl. X02761:Human mRNA for fibronectin (FN precursor) /cds=(0,6987) /gb=X02761 /gi=31396 /ug=Hs.118162 /len=7680
31720_s_at	2	1.3	2.3	1.1	1.3	2.1	1.5	3.5	1.4	2.5	Cluster Incl. M10905:Human cellular fibronectin mRNA /cds=(0,2383) /gb=M10905 /gi=182696 /ug=Hs.118162 /len=2384
31721_at	0.9	4.7	1	0.4	0.3	1	1.2	0.9	0.9	1.6	Cluster Incl. X06290:Human mRNA for apolipoprotein(a) /cds=(45,13691) /gb=X06290 /gi=28619 /ug=Hs.119520 /len=13938
31722_at	6963.5	5353.5	5800.5	6008	1330.5	3174	6464.7	6295.2	7135.8	10091	Cluster Incl. AL022326:dJ333H23.1.1 (60S Ribosomal Protein L3) /cds=(6,1217) /gb=AL022326 /gi=3550039 /ug=Hs.119598 /len=1274
31723_at	1.7	0.7	1.3	3.5	0.5	2.3	1.2	1.3	1.1	1.8	Cluster Incl. X70377:H.sapiens mRNA for cystatin D /cds=(4,432) /gb=X70377 /gi=398710 /ug=Hs.121489 /len=465
31724_at	41.3	54.2	49.2	56.9	9.5	39	35	41.5	43.8	57.7	Cluster Incl. L38518:Homo sapiens sonic hedgehog protein (SHH) mRNA, complete cds /cds=(151,1539) /gb=L38518 /gi=663156 /ug=Hs.121539 /len=1576
31725_s_at	1.7	1.6	1.5	0.9	0.3	1.1	1.1	2	1.3	2	Cluster Incl. U18235:Human ATP-binding cassette protein (ABC2) mRNA HFBCD04 clone, partial cds /cds=(2,451) /gb=U18235 /gi=609355 /ug=Hs.121561 /len=525
31726_at	2.6	2.1	0.7	1.3	0.3	3	3.4	3.8	3.8	4.7	Cluster Incl. S62908:gamma-aminobutyric acidA receptor alpha 3 subunit [human, fetal brain, mRNA, 1637 nt] /cds=(85,1563) /gb=S62908 /gi=386423 /ug=Hs.123024 /len=1637
31727_at	54.9	80	48	53.6	13.8	59.8	57.4	61.9	68.1	96.2	Cluster Incl. U91510:Human CD39L1 mRNA, complete cds /cds=(21,1439) /gb=U91510 /gi=2522323 /ug=Hs.123036 /len=1500
31728_at	10.5	8.2	8.2	6.7	1.3	7	8.9	8.9	6.1	6.6	Cluster Incl. M29335:Human MHC class II DO-alpha mRNA, partial cds /cds=(0,161) /gb=M29335 /gi=188002 /ug=Hs.123041 /len=204
31729_at	3.3	6.3	3.1	0.5	2.5	0.7	7	7.1	6.3	13.2	Cluster Incl. X84003:H.sapiens TAFII18 mRNA for transcription factor TFIID /cds=(11,385) /gb=X84003 /gi=791052 /ug=Hs.123057 /len=413
31730_at	1.7	2.8	5.8	1	0.5	1.8	9.3	9.7	1.8	4.8	Cluster Incl. M60094:Human testicular H1 histone (H1) gene, complete cds /cds=(43,666) /gb=M60094 /gi=183750 /ug=Hs.123064 /len=725
31731_at	142.4	191.9	41.6	24.2	2.3	87.6	37.7	24.1	98.2	210	Cluster Incl. AF013956:Homo sapiens Polycomb 2 homolog (hPc2) mRNA, complete cds /cds=(166,1842) /gb=AF013956 /gi=2317722 /ug=Hs.123085 /len=1867
31732_at	2.3	0.5	0.8	0.6	0.3	0.6	0.6	1.1	4.9	1.8	Cluster Incl. X00948:Human mRNA for prepro-relaxin H2 /cds=(0,557) /gb=X00948 /gi=35926 /ug=Hs.127032 /len=558
31733_at	5.4	9.1	12.1	8.6	3.4	14.8	15.2	12.7	16	18.9	Cluster Incl. Y07683:H.sapiens mRNA for P2X3 purinoceptor /cds=(165,1358) /gb=Y07683 /gi=2370146 /ug=Hs.127430 /len=1456
31734_at	33.3	17.8	21.5	8.7	5.1	27.9	15.1	7.3	25.4	33.6	Cluster Incl. AJ000041:Homo sapiens mRNA for HOXC11 /cds=(44,958) /gb=AJ000041 /gi=2661372 /ug=Hs.127562 /len=1981
31735_at	1.1	1.4	1.2	2.4	0.7	5.9	3.8	1.4	2.4	2.8	Cluster Incl. Z94277:Human DNA sequence from PAC 154K9 on chromosome Xp11.3-Xp11.4. Contains protein similar to protein phosphatase inhibitor 2 (IPP-2) ESTs and STS /cds=(0,608) /gb=Z94277 /gi=2578060 /ug=Hs.127689 /len=609
31736_at	94.5	100.2	36.5	40.3	13.9	21	14.6	27.7	29.9	24.4	Cluster Incl. AA975427:oq28g02.s1 Homo sapiens cDNA, 3 end /clone=IMAGE-1587698 /clone_end=3 /gb=AA975427 /gi=3151219 /ug=Hs.128434 /len=398
31737_at	22.6	12.9	14.1	13.6	6	19.6	16.1	14.7	20.9	12.7	Cluster Incl. J00068:Human adult skeletal muscle alpha-actin mRNA /cds=(103,1236) /gb=J00068 /gi=178028 /ug=Hs.1288 /len=1374
31738_at	15.8	25	11.2	32.8	2.5	9.3	10.5	12.5	12.9	23	Cluster Incl. W28912:53f11 Homo sapiens cDNA /gb=W28912 /gi=1308860 /ug=Hs.129019 /len=975
31739_at	7	12.7	6.5	7.1	1.6	5.5	10.6	9.7	10.7	10.1	Cluster Incl. AA977513:on60e11.s1 Homo sapiens cDNA, 3 end /clone=IMAGE-1561100 /clone_end=3 /gb=AA977513 /gi=3154959 /ug=Hs.129019 /len=464
31740_s_at	138.9	119.3	109.6	178.2	46.3	106	89.4	115.9	89.7	185.3	Cluster Incl. AB008913:Homo sapiens mRNA for Pax-4, complete cds /cds=(0,1052) /gb=AB008913 /gi=2809074 /ug=Hs.129706 /len=1088
31741_at	2.7	16.6	10.7	13.1	0.7	2.4	22.5	17.6	31	19.2	Cluster Incl. AF043978:Homo sapiens paired-box transcription factor (PAX4) mRNA, complete cds /cds=(206,1237) /gb=AF043978 /gi=4105183 /ug=Hs.129706 /len=2009
31742_at	320.4	90.9	44.4	39.7	7.1	109.8	8.1	6.8	9.1	32.7	Cluster Incl. AF064090:Homo sapiens ligand for herpesvirus entry mediator (HVEM-L) mRNA, complete cds /cds=(382,1104) /gb=AF064090 /gi=3283355 /ug=Hs.129708 /len=1474
31743_at	3	2.4	5.6	5.6	1.3	3.5	3.6	4.1	6.7	9.3	Cluster Incl. AF041410:Homo sapiens malignancy-associated protein mRNA, partial cds /cds=(0,199) /gb=AF041410 /gi=2827287 /ug=Hs.129710 /len=555
31744_at	7.5	4.9	5.9	8.7	3.2	8.5	9	7.8	5.2	7.5	Cluster Incl. D89479:Homo sapiens mRNA for ST1B2, complete cds /cds=(24,914) /gb=D89479 /gi=2826145 /ug=Hs.129742 /len=1031
31745_at	208.2	155.7	101.2	88.2	29.4	94.5	88	171	127.6	176.1	Cluster Incl. AF007194:Homo sapiens mucin (MUC3) mRNA, partial cds /cds=(0,2874) /gb=AF007194 /gi=2853300 /ug=Hs.129782 /len=4707
31746_at	12.2	1.2	1.9	3.6	0.3	7.6	3.1	2.2	3.6	4.4	Cluster Incl. AI017213:ou32b10.x1 Homo sapiens cDNA, 3 end /clone=IMAGE-1627963 /clone_end=3 /gb=AI017213 /gi=3231549 /ug=Hs.131150 /len=462
31747_g_at	13.1	16	2.6	8.3	1	4.8	4.5	5	4.4	8.8	Cluster Incl. AI017213:ou32b10.x1 Homo sapiens cDNA, 3 end /clone=IMAGE-1627963 /clone_end=3 /gb=AI017213 /gi=3231549 /ug=Hs.131150 /len=462
31748_at	5.9	5	5.7	4	0.8	5	5.7	5.9	5.4	9.2	Cluster Incl. AL021808:Human DNA sequence from clone 24o18 on chromosome 6p21.31-22.2 Contains zinc finger protein pseudogene, VNO-type olfactory receptor pseudogene, nuclear envelope pore membrane protein, EST, STS, GSS /cds=(0,2915) /gb=AL021808 /gi=3395513 /ug=Hs.131150 /len=2916
31749_f_at	10.9	30.1	10.2	44.6	5.8	71.6	11.9	9.4	18.6	15	Cluster Incl. Z98744:histone H2A /cds=(7,399) /gb=Z98744 /gi=3080457 /ug=Hs.131954 /len=499
31750_at	4.7	7.5	16.5	13.9	1.6	4.4	18.9	3.3	4.3	7.6	Cluster Incl. Z98744:histone H1.5 /cds=(118,798) /gb=Z98744 /gi=3080457 /ug=Hs.131956 /len=854
31751_f_at	1.5	2.6	1.2	1.1	0.3	1.5	1.6	1.5	1.7	4.1	Cluster Incl. Z98744:histone H4 /cds=(4,312) /gb=Z98744 /gi=3080457 /ug=Hs.131957 /len=355
31752_at	4.6	1.5	1.8	1	0.2	1.8	1.8	2.8	2.3	4.1	Cluster Incl. W25935:15b4 Homo sapiens cDNA /gb=W25935 /gi=1306058 /ug=Hs.132341 /len=701
31753_at	26.2	2.3	5.3	4.3	2.4	5.3	4	7.2	3.4	18.1	Cluster Incl. W28887:53b4 Homo sapiens cDNA /gb=W28887 /gi=1308835 /ug=Hs.133142 /len=935
31754_at	1	1.2	0.9	0.9	0.4	2.2	2	1.7	1.9	2	Cluster Incl. AL080207:Homo sapiens mRNA; cDNA DKFZp434G232 (from clone DKFZp434G232) /cds=(0,591) /gb=AL080207 /gi=5262695 /ug=Hs.134585 /len=921
31755_at	11.2	12.2	4	4.4	3.2	7.4	9.9	16.6	19.4	23.8	Cluster Incl. AI094859:qa09a09.x1 Homo sapiens cDNA, 3 end /clone=IMAGE-1686232 /clone_end=3 /gb=AI094859 /gi=3433835 /ug=Hs.134989 /len=399
31756_at	1.2	3	5.9	6.3	1.6	2.4	0.8	10.1	0.4	1.5	Cluster Incl. AL049328:Homo sapiens mRNA; cDNA DKFZp564E026 (from clone DKFZp564E026) /cds=UNKNOWN /gb=AL049328 /gi=4500102 /ug=Hs.135642 /len=1785
31757_at	3.7	7.3	3	2.6	0.6	1.9	1.9	5.2	4.3	3.2	Cluster Incl. W27128:22g7 Homo sapiens cDNA /gb=W27128 /gi=1306662 /ug=Hs.135884 /len=701
31758_at	16.6	11.3	17.7	10.9	1.1	4.4	22.6	17.6	12.7	12.7	Cluster Incl. W28876:52h7 Homo sapiens cDNA /gb=W28876 /gi=1308824 /ug=Hs.136085 /len=781
31759_at	31.6	21.7	27.1	23.2	3.6	28.9	16.4	22	14.9	25.1	Cluster Incl. W26220:22d9 Homo sapiens cDNA /gb=W26220 /gi=1306631 /ug=Hs.136089 /len=687
31760_at	8.9	9.3	6	2.7	0.7	1.9	9.9	4.3	7.8	6.4	Cluster Incl. W27203:24a10 Homo sapiens cDNA /gb=W27203 /gi=1306737 /ug=Hs.136089 /len=650
31761_at	2	6.6	1	0.8	0.3	1	1.4	1.6	1.4	2.2	Cluster Incl. W27916:39f6 Homo sapiens cDNA /gb=W27916 /gi=1307882 /ug=Hs.136152 /len=831
31762_at	3.4	1.6	1.7	2.5	0.4	1.4	4	1.3	2.5	3.1	Cluster Incl. W28605:49a7 Homo sapiens cDNA /gb=W28605 /gi=1308553 /ug=Hs.136178 /len=843
31763_at	2.1	17.3	5.9	2.3	0.7	3.6	2.3	3.4	13.6	4.4	Cluster Incl. AC005255:Homo sapiens chromosome 19, CIT-HSP-146e8 /cds=(223,1182) /gb=AC005255 /gi=3289998 /ug=Hs.137573 /len=2138
31764_at	0.4	0.9	0.8	0.6	0.5	0.8	0.6	0.6	0.5	2.7	Cluster Incl. AB014586:Homo sapiens mRNA for KIAA0686 protein, partial cds /cds=(0,980) /gb=AB014586 /gi=3327185 /ug=Hs.137578 /len=4299
31765_at	0.3	1.3	0.3	0.5	0.5	4.5	1.6	1.5	0.8	5.4	Cluster Incl. AB014594:Homo sapiens mRNA for KIAA0694 protein, complete cds /cds=(603,2144) /gb=AB014594 /gi=3327201 /ug=Hs.137579 /len=4132
31766_s_at	23.1	44.8	21.4	22.2	7.9	23.2	36.1	27	33.2	77.4	Cluster Incl. AI653069:wb23b02.x1 Homo sapiens cDNA, 3 end /clone=IMAGE-2306475 /clone_end=3 /gb=AI653069 /gi=4737048 /ug=Hs.137579 /len=437
31767_at	20.2	3	18.1	2	0.5	2.3	6.5	7.7	15.8	14.2	Cluster Incl. AB015046:Homo sapiens XYLB mRNA for xylulokinase, complete cds /cds=(120,1703) /gb=AB015046 /gi=3298501 /ug=Hs.137580 /len=1963
31768_at	25.4	23.3	27.4	40.5	5.8	12.3	32.5	27.5	18	16.6	Cluster Incl. AL009179:dJ97D16.5 (Histone H2A) /cds=(11,403) /gb=AL009179 /gi=3217024 /ug=Hs.137592 /len=503
31769_at	11	5.6	6.3	6.2	2	5.6	6.3	6.9	5.7	6.5	Cluster Incl. Y11094:H.sapiens mRNA for WNT-8B protein /cds=(137,1192) /gb=Y11094 /gi=3219593 /ug=Hs.137595 /len=2119
31770_at	2.4	1.5	2.2	2.9	0.6	2.6	1.8	3.7	2.9	3.9	Cluster Incl. W27119:20e3 Homo sapiens cDNA /gb=W27119 /gi=1306491 /ug=Hs.140106 /len=711
31771_at	12.1	9.3	9.7	9.6	0.4	2.3	9.3	6.8	16.7	9.1	Cluster Incl. U80770:Human EST clone 251800 mariner transposon Hsmar1 sequence /cds=UNKNOWN /gb=U80770 /gi=2921608 /ug=Hs.143439 /len=1134
31772_at	9.3	8	4.9	7.6	2.3	9.3	11.5	9.5	13.2	13.2	Cluster Incl. AD001527:Homo sapiens DNA from chromosome 19-cosmid f24590 containing CAPNS and POL2RI, genomic sequence /cds=(0,655) /gb=AD001527 /gi=1905899 /ug=Hs.143920 /len=656
31773_at	16.8	32.7	7.9	11.6	7.9	17.2	8.8	33.8	23.9	7.1	Cluster Incl. U06715:Human cytochrome B561, HCYTO B561, mRNA, partial cds /cds=(422,1159) /gb=U06715 /gi=476590 /ug=Hs.153028 /len=2643
31774_at	0.9	6.4	1.5	0.9	0.4	0.9	2.3	1.6	1.2	5.7	Cluster Incl. AF068863:Homo sapiens oligodendrocyte-specific protein (OSP) mRNA, complete cds /cds=(19,675) /gb=AF068863 /gi=3283414 /ug=Hs.153297 /len=2243
31775_at	59.4	76.9	65.4	54.6	17.1	76.7	91.2	129	85.7	112.5	Cluster Incl. X65018:H.sapiens mRNA for lung surfactant protein D /cds=(171,1298) /gb=X65018 /gi=34766 /ug=Hs.153415 /len=1400
31776_at	81.5	55.6	39.6	33.1	5.4	32.4	33.3	42.5	18.2	70.4	Cluster Incl. AI446234:tj25g10.x1 Homo sapiens cDNA, 3 end /clone=IMAGE-2142594 /clone_end=3 /gb=AI446234 /gi=4293782 /ug=Hs.156072 /len=368
31777_at	18.6	35.4	24.6	19.5	5.6	17.3	21.9	20.5	15.9	9.5	Cluster Incl. AF006464:Homo sapiens muscle specific tyrosine kinase receptor (MUSK) mRNA, complete cds /cds=(46,2655) /gb=AF006464 /gi=2253311 /ug=Hs.156465 /len=2666
31778_at	16	21.6	10.6	6.6	1.9	13	12.3	12.7	10.9	13.4	Cluster Incl. U34802:Human intrinsic membrane protein MP70 (Cx50) gene, complete cds /cds=(0,1298) /gb=U34802 /gi=1002998 /ug=Hs.157433 /len=1299
31779_s_at	3.6	4.7	3.8	1.7	2	4.1	3.2	3.5	4.1	3.6	Cluster Incl. AF084199:Homo sapiens beta-interferon gene positive-regulatory domain I binding factor (BLIMP1) mRNA, complete cds /cds=(223,2592) /gb=AF084199 /gi=3493157 /ug=Hs.158303 /len=2615
31780_f_at	31.7	27.1	19.4	18.5	1.6	12.3	15.3	27.7	23	24.5	Cluster Incl. AC006293:Homo sapiens chromosome 19, cosmid F15658 /cds=(508,1740) /gb=AC006293 /gi=4106979 /ug=Hs.158310 /len=2113
31781_at	2	4.4	2	0.9	0.5	3.1	3.3	2.6	1.7	2.3	Cluster Incl. U65652:Homo sapiens HREP protein (C17ORF1) mRNA, complete cds /cds=(221,979) /gb=U65652 /gi=2909658 /ug=Hs.158313 /len=1298
31782_at	15	6.5	13.2	12.3	4	4.3	5	18.2	5.6	7.9	Cluster Incl. U31099:Human DP prostanoid receptor (PTGDR) mRNA, partial cds /cds=(0,435) /gb=U31099 /gi=940376 /ug=Hs.158326 /len=495
31783_at	39.7	30.4	37.3	28.5	9.7	41.2	2.8	8.7	10.3	11.9	Cluster Incl. U52112:renin-binding protein /cds=(191,1444) /gb=U52112 /gi=1302657 /ug=Hs.158331 /len=1461
31784_at	14.2	10.8	5.9	7.1	2.1	7	9.5	7.6	10.5	10.6	Cluster Incl. U86759:Human netrin-2 like protein (NTN2l) mRNA, complete cds /cds=(203,1945) /gb=U86759 /gi=2052394 /ug=Hs.158336 /len=1986
31785_f_at	81.8	27.4	23.8	51.5	11.3	45.2	30.8	48.4	43.8	93.1	Cluster Incl. U92817:Homo sapiens unnamed HERV-H protein mRNA, complete cds /cds=(154,306) /gb=U92817 /gi=2465327 /ug=Hs.158340 /len=458
31905_at	17.6	17.3	10.4	13.5	2.6	9.3	8.4	13.4	8.7	25.1	Cluster Incl. AF040630:Homo sapiens galanin receptor GalR2 mRNA, complete cds /cds=(112,1275) /gb=AF040630 /gi=2921759 /ug=Hs.158351 /len=1340
31906_at	614.3	419.1	354.5	586.1	107.3	263.5	492.6	578.6	507.9	823.7	Cluster Incl. AF068754:Homo sapiens heat shock factor binding protein 1 HSBP1 mRNA, complete cds /cds=(54,284) /gb=AF068754 /gi=3283408 /ug=Hs.158675 /len=534
31907_at	5657.1	4050.8	4147.7	4829.9	851	1810.7	3346.4	4537.2	3967.3	6092.6	Cluster Incl. D87735:Homo sapiens mRNA for ribosomal protein L14, complete cds /cds=(17,679) /gb=D87735 /gi=1620021 /ug=Hs.158675 /len=722
31908_at	30.4	30.3	21.7	26.2	3.6	39.3	16.9	6.2	34.9	39.2	Cluster Incl. U94354:Human lunatic fringe mRNA, partial cds /cds=(0,775) /gb=U94354 /gi=2204350 /ug=Hs.159142 /len=1063
31909_at	6.9	10.1	1.2	6.7	0.8	11.6	15.6	23.9	12	33.4	Cluster Incl. AB018297:Homo sapiens mRNA for KIAA0754 protein, partial cds /cds=(0,2105) /gb=AB018297 /gi=3882228 /ug=Hs.159183 /len=4044
31910_at	9.4	1.7	2.2	7.7	1.3	1.9	5.6	3.2	5.7	9.7	Cluster Incl. U92021:Human clone 255298 defective mariner transposon Hsmar2 mRNA sequence /cds=UNKNOWN /gb=U92021 /gi=2052463 /ug=Hs.159192 /len=1268
31911_at	42	42.1	40.4	45.4	5.8	30.5	40.1	36.8	39.9	52.8	Cluster Incl. AF000989:Homo sapiens thymosin beta 4 Y isoform (TB4Y) mRNA, complete cds /cds=(767,901) /gb=AF000989 /gi=2580563 /ug=Hs.159201 /len=1161
31912_at	5.7	5	3.6	3.2	1.5	4.2	5.5	7.7	9.4	6.4	Cluster Incl. AF076292:Homo sapiens TGF-beta/activin signal transducer FAST-1p (FAST1) mRNA, complete cds /cds=(579,1676) /gb=AF076292 /gi=3523161 /ug=Hs.159251 /len=1793
31913_at	2.5	2.5	4.6	3.3	1	3.9	2.1	4.7	2.5	4.7	Cluster Incl. AF049703:Homo sapiens E74-like factor 5 (ELF5) mRNA, complete cds /cds=(109,876) /gb=AF049703 /gi=3928981 /ug=Hs.159267 /len=898
31914_at	52.2	1.6	6.5	6.5	0.5	7.7	6	1.9	8.8	105.7	Cluster Incl. AF054177:Homo sapiens chromodomain-helicase-DNA-binding protein mRNA, complete cds /cds=(98,760) /gb=AF054177 /gi=3341997 /ug=Hs.159273 /len=1147
31915_at	22.1	31.5	23.3	4.7	1.3	12	18.3	24.3	19.4	31.2	Cluster Incl. U43519:Human dystrophin-related protein 2 (DRP2) mRNA, complete cds /cds=(327,3191) /gb=U43519 /gi=1353781 /ug=Hs.159291 /len=3499
31916_at	15.5	10.6	10.5	19.5	3	16	16.7	30.9	15.5	18.9	Cluster Incl. AF047445:Homo sapiens Ly-49L (LY49L) mRNA, complete cds /cds=(96,743) /gb=AF047445 /gi=3608369 /ug=Hs.159297 /len=1243
31917_at	46.4	38.9	23.7	26.3	7.7	22.7	24.7	36.5	30.4	48	Cluster Incl. AC005609:Homo sapiens chromosome 5, BAC clone 203o13 (LBNL H155), complete sequence /cds=(0,2423) /gb=AC005609 /gi=3540156 /ug=Hs.159402 /len=2424
31918_at	5	9	8	10.7	1.7	15.9	18.7	13.7	8.6	8.7	Cluster Incl. U44060:Human homeodomain protein (Prox 1) mRNA, complete cds /cds=(606,2816) /gb=U44060 /gi=1511629 /ug=Hs.159437 /len=2924
31919_at	7.1	1.8	4.6	1.9	2.5	5	4.3	2.4	1.6	3.4	Cluster Incl. AF002986:Homo sapiens platelet activating receptor homolog (H963) mRNA, complete cds /cds=(219,1178) /gb=AF002986 /gi=2580587 /ug=Hs.159545 /len=1249
31920_at	10.4	4.8	8	1.5	2.6	6.5	3.5	2.8	4.1	26.6	Cluster Incl. AF004841:Homo sapiens CDO mRNA, complete cds /cds=(0,3722) /gb=AF004841 /gi=3559765 /ug=Hs.159565 /len=3986
31921_at	121.5	123.7	115.6	161	26.1	151.2	147.3	182.4	154.2	196	Cluster Incl. U56421:Human olfactory receptor (OLF3) gene, complete cds /cds=(0,953) /gb=U56421 /gi=1336042 /ug=Hs.159898 /len=954
31922_i_at	10.2	16.3	11.7	5.2	0.5	9.6	11.7	22.1	28.1	24.9	Cluster Incl. U60269:Human endogenous retrovirus HERV-K(HML6) proviral clone HML6.17 putative polymerase and envelope genes, partial cds, and 3LTR /cds=(0,491) /gb=U60269 /gi=1408208 /ug=Hs.159902 /len=492
31923_f_at	30.7	28.2	18.7	27.5	4	34.4	20.9	32.7	36.2	62.7	Cluster Incl. U60269:Human endogenous retrovirus HERV-K(HML6) proviral clone HML6.17 putative polymerase and envelope genes, partial cds, and 3LTR /cds=(0,491) /gb=U60269 /gi=1408208 /ug=Hs.159902 /len=492
31924_at	14.6	5.5	4	4.9	0.5	8.1	4.7	4.2	14.5	7.8	Cluster Incl. AL035122:H.sapiens gene from PACs 295C6 and 313L4 /cds=(949,2067) /gb=AL035122 /gi=4153950 /ug=Hs.163045 /len=2567
31925_s_at	114.4	80.5	18.7	9.1	4.3	6.2	7.4	5	9	6.9	Cluster Incl. L26584:Human (CDC25) mRNA, complete cds /cds=(0,3827) /gb=L26584 /gi=433719 /ug=Hs.1636 /len=3972
31926_at	2.5	2.5	2.2	1.1	0.3	0.8	1.1	2.1	3.5	2.2	Cluster Incl. M93133:Human cholesterol 7-alpha hydroxylase (CYP7) mRNA, complete cds /cds=(59,1573) /gb=M93133 /gi=181318 /ug=Hs.1644 /len=2869
31927_s_at	116.8	21.8	56.5	48.3	12.3	191.6	47.3	34.2	28.8	298	Cluster Incl. D86062:Human mRNA for KNP-Ib, complete cds /cds=(18,731) /gb=D86062 /gi=1545814 /ug=Hs.166012 /len=898
31928_at	26.4	9.7	2.9	5.5	0.6	14.5	17.6	17.6	2.8	11.6	Cluster Incl. X63454:H.sapiens hst-2 (FGF-6) mRNA /cds=(74,670) /gb=X63454 /gi=32490 /ug=Hs.166015 /len=744
31929_at	3	2.3	2.6	2.5	0.7	1.9	2.2	10.8	4.7	4.3	Cluster Incl. X76092:H.sapiens HRFX3 mRNA /cds=(8,2131) /gb=X76092 /gi=452403 /ug=Hs.166019 /len=2514
31930_f_at	112.3	105.1	106.5	106.9	24.8	98.2	56.3	63.6	65.3	104	Cluster Incl. X63096:H.sapiens mRNA for rhesus polypeptide (RhVIII) /cds=(6,806) /gb=X63096 /gi=36044 /ug=Hs.166021 /len=971
31931_f_at	63.1	72.9	79.5	115.4	22.4	98.1	39	52.8	37.6	67.8	Cluster Incl. AI632247:tt20f10.x1 Homo sapiens cDNA, 3 end /clone=IMAGE-2241355 /clone_end=3 /gb=AI632247 /gi=4683577 /ug=Hs.166021 /len=482
31932_f_at	1540.7	1135.1	1049.9	1297.8	285.8	610.6	1493.7	1654.7	2076.1	1702.8	Cluster Incl. M90357:Human basic transcription factor 3a (BTF3a) gene /cds=(0,476) /gb=M90357 /gi=457435 /ug=Hs.166033 /len=487
31933_r_at	20.7	12.2	14.4	9.5	2.3	17.9	15.8	16	12.3	28.7	Cluster Incl. M90357:Human basic transcription factor 3a (BTF3a) gene /cds=(0,476) /gb=M90357 /gi=457435 /ug=Hs.166033 /len=487
31934_at	5.3	6.2	5.7	1.3	0.3	5	0.7	1.2	4	4.8	Cluster Incl. Z48614:H.sapiens MADM gene (exon 1) /cds=UNKNOWN /gb=Z48614 /gi=728589 /ug=Hs.166038 /len=2040
31935_s_at	534.9	414.5	243.9	221.9	57.2	239.6	468.8	482.2	395.1	1422.1	Cluster Incl. U75968:Human clone C3 CHL1 protein (CHLR1) mRNA, alternatively spliced, complete cds /cds=(220,1086) /gb=U75968 /gi=1666894 /ug=Hs.166048 /len=4182
31936_s_at	78.8	78.6	54.8	115.2	31.2	126.6	231.9	322.4	340.7	624	Cluster Incl. AB007890:Homo sapiens KIAA0430 mRNA, complete cds /cds=(0,3172) /gb=AB007890 /gi=2887438 /ug=Hs.166163 /len=6011
31937_at	9.8	3.2	9.6	6.1	4.2	11.8	10	4.1	1.6	39.4	Cluster Incl. AA526011:ni58d01.s1 Homo sapiens cDNA /clone=IMAGE-981025 /gb=AA526011 /gi=2268080 /ug=Hs.166163 /len=506
31938_g_at	8.6	4.9	9.7	12	1.1	4.5	6.8	3.9	7.6	11.8	Cluster Incl. AA526011:ni58d01.s1 Homo sapiens cDNA /clone=IMAGE-981025 /gb=AA526011 /gi=2268080 /ug=Hs.166163 /len=506
31939_at	0.4	0.8	0.5	0.7	1.1	1.1	0.8	1	0.3	1.1	Cluster Incl. AB011122:Homo sapiens mRNA for KIAA0550 protein, complete cds /cds=(729,3683) /gb=AB011122 /gi=3043623 /ug=Hs.166201 /len=5749
31940_s_at	29.1	32	7.9	9.1	5.9	18.9	44	51.1	12.9	63.9	Cluster Incl. AJ010228:Homo sapiens mRNA for RET finger protein-like 1, long variant /cds=(296,1162) /gb=AJ010228 /gi=3417311 /ug=Hs.167750 /len=1496
31941_s_at	18	16.5	10.2	8.6	2.8	12.2	8.2	13.3	8.8	10.1	Cluster Incl. AJ010232:Homo sapiens mRNA for RET finger protein-like 3 /cds=(292,1158) /gb=AJ010232 /gi=3417318 /ug=Hs.167751 /len=1488
31942_at	49.8	11.7	14.5	10.9	8.7	30.4	22.5	6.7	41.5	69.6	Cluster Incl. AF045583:Homo sapiens tubby like protein 3 (TULP3) mRNA, complete cds /cds=(45,1373) /gb=AF045583 /gi=3372492 /ug=Hs.169084 /len=1482
31943_g_at	31.5	7.5	6.6	9.3	2.2	6.7	11.8	17.4	1.9	78.8	Cluster Incl. AF045583:Homo sapiens tubby like protein 3 (TULP3) mRNA, complete cds /cds=(45,1373) /gb=AF045583 /gi=3372492 /ug=Hs.169084 /len=1482
31944_at	136	80.7	58.3	88.7	13.9	37.9	47.4	43.6	37.4	158.7	Cluster Incl. AI028290:ov84f11.x1 Homo sapiens cDNA, 3 end /clone=IMAGE-1644045 /clone_end=3 /gb=AI028290 /gi=3245599 /ug=Hs.169084 /len=512
31945_s_at	6.5	2.1	1	1.9	0.1	7.3	79.1	94.6	108.4	280	Cluster Incl. AF100539:Homo sapiens SH2 domain protein 1A isoform B (SH2D1A) mRNA, complete cds /cds=(54,284) /gb=AF100539 /gi=3928893 /ug=Hs.169209 /len=483
31946_s_at	8.1	10	9.4	3.9	1.6	6.1	8.7	7.1	10	13.4	Cluster Incl. X74143:H.sapiens HBF-2 mRNA for transcription factor /cds=(201,1610) /gb=X74143 /gi=516382 /ug=Hs.169277 /len=1703
31947_r_at	1226.4	896.7	622.5	857.8	149	424.8	760	750.4	923.3	1084.3	Cluster Incl. X74143:H.sapiens HBF-2 mRNA for transcription factor /cds=(201,1610) /gb=X74143 /gi=516382 /ug=Hs.169277 /len=1703
31948_at	109.3	110.6	59.2	66	11.3	48.9	96.7	105.1	84.6	128.8	Cluster Incl. X79563:H.sapiens 8.2kDa differentiation factor mRNA /cds=(60,353) /gb=X79563 /gi=499069 /ug=Hs.169301 /len=465
31949_at	43.5	38.6	2	7.8	0.3	1.4	4.5	2.2	0.5	1.3	Cluster Incl. S62035:Ras-specific guanine nucleotide-releasing factor=CDC25 homolog [human, brain stem, mRNA, 2861 nt] /cds=(1182,2651) /gb=S62035 /gi=386046 /ug=Hs.169350 /len=2861
31950_at	5203.6	4696.3	3883.4	4621.2	1067.8	2858.2	3408.6	3496.3	4885.8	4406.8	Cluster Incl. Y00345:Human mRNA for polyA binding protein /cds=(502,2403) /gb=Y00345 /gi=35569 /ug=Hs.172182 /len=2848
31951_s_at	7157.5	4066	3682	2670	787.5	5055.1	1862.4	2333.6	2317	8377.1	Cluster Incl. Z48501:H.sapiens mRNA for polyadenylate binding protein II /cds=(0,1568) /gb=Z48501 /gi=693936 /ug=Hs.172182 /len=1569
31952_at	6917.1	6003.5	5632.8	6382.3	1500.1	2983.1	7069	7391.8	8205.4	6626	Cluster Incl. X69391:H.sapiens mRNA for ribosomal protein L6 /cds=(26,892) /gb=X69391 /gi=36137 /ug=Hs.174131 /len=926
31953_f_at	3.6	5	10.6	6.9	1.6	2.1	4.4	15.2	9.8	2.9	Cluster Incl. U19144:Human GAGE-3 protein mRNA, complete cds /cds=(99,455) /gb=U19144 /gi=914902 /ug=Hs.176661 /len=552
31954_f_at	1.1	2.4	0.7	4.2	0.5	4.1	3.2	2.9	2.2	1.8	Cluster Incl. AA447559:zw81e11.s1 Homo sapiens cDNA, 3 end /clone=IMAGE-782636 /clone_end=3 /gb=AA447559 /gi=2161229 /ug=Hs.176661 /len=489
31955_at	4807.6	3259.6	3536.6	3716.9	827.9	1715.5	4854.6	6315.2	4869	8386.4	Cluster Incl. X65923:H.sapiens fau mRNA /cds=(56,457) /gb=X65923 /gi=31302 /ug=Hs.177415 /len=508
31956_f_at	9248.1	8018.5	9290.6	10116.7	2774.6	8714.6	8637.6	9282.8	10508.1	10955.7	Cluster Incl. M17886:Human acidic ribosomal phosphoprotein P1 mRNA, complete cds /cds=(129,473) /gb=M17886 /gi=190233 /ug=Hs.177592 /len=512
31957_r_at	9003	7177.8	9418	9653.8	2768	9381.4	8821.7	8922	8737.5	11442.3	Cluster Incl. M17886:Human acidic ribosomal phosphoprotein P1 mRNA, complete cds /cds=(129,473) /gb=M17886 /gi=190233 /ug=Hs.177592 /len=512
31958_i_at	3	2.4	3.5	4.5	0.8	2.2	2.3	4	0.9	2.8	Cluster Incl. AA347932:EST54334 Homo sapiens cDNA, 3 end /clone=ATCC-149018 /clone_end=3 /gb=AA347932 /gi=2000189 /ug=Hs.177820 /len=258
31959_at	1.6	2.3	1.7	4.8	0.7	1.4	2.8	2.4	5.7	5.2	Cluster Incl. AF029900:Homo sapiens ADAM 21 mRNA, partial cds /cds=(0,1628) /gb=AF029900 /gi=2739136 /ug=Hs.178748 /len=1850
31960_f_at	6.6	6.9	3.7	1.5	0.5	4.6	3.9	4.4	2.7	6.2	Cluster Incl. U19143:Human GAGE-2 protein mRNA, complete cds /cds=(83,433) /gb=U19143 /gi=914900 /ug=Hs.180976 /len=530
31961_r_at	21.8	25.2	14.2	20.4	6.1	23.4	26.8	25.3	19	37.5	Cluster Incl. AF070579:Homo sapiens clone 24487 mRNA sequence /cds=UNKNOWN /gb=AF070579 /gi=3387951 /ug=Hs.181544 /len=1565
31962_at	12326.4	10833.2	11238.3	11246.5	3204.7	8995.8	11528.6	10422.1	12039	12153.5	Cluster Incl. L06499:Homo sapiens ribosomal protein L37a (RPL37A) mRNA, complete cds /cds=(17,295) /gb=L06499 /gi=292438 /ug=Hs.184109 /len=357
31963_at	4.7	4.4	2.1	4.2	2.9	4.9	9.1	1.6	13.8	12.6	Cluster Incl. M19684:Human alpha-1-antitrypsin-related protein gene /cds=(0,1262) /gb=M19684 /gi=177813 /ug=Hs.184929 /len=1263
31964_at	1.4	1	2.4	2.5	0.3	1.3	2.9	4.6	1.1	4.2	Cluster Incl. AF003738:Homo sapiens chromosome 21q22.1 anonymous mRNA sequence /cds=UNKNOWN /gb=AF003738 /gi=2197087 /ug=Hs.184943 /len=1356
31965_at	63.3	40.2	36.3	38.2	2.4	30.4	8	21.5	27.6	48.3	Cluster Incl. AC004262:Homo sapiens chromosome 19, cosmid R29368 /cds=(0,1034) /gb=AC004262 /gi=2935596 /ug=Hs.184950 /len=1035
31966_at	1.5	1.3	0.8	1	0.5	1.6	1.3	0.8	1	1.8	Cluster Incl. S48220:type I 5 iodothyronine deiodinase [human, mRNA, 2222 nt] /cds=(6,755) /gb=S48220 /gi=257451 /ug=Hs.186571 /len=2222
31967_at	5.3	18.5	11.9	5.3	2.7	4.3	6.3	6.5	8.4	22.5	Cluster Incl. AF035835:Homo sapiens nephrin (NPHS1) mRNA, complete cds /cds=(0,3725) /gb=AF035835 /gi=3025698 /ug=Hs.190311 /len=4285
31968_at	13.8	3.9	1.1	1.7	3.2	1.3	7.3	7.6	13.9	19.2	Cluster Incl. U46120:Human expressed unknown mRNA /cds=UNKNOWN /gb=U46120 /gi=1184779 /ug=Hs.193392 /len=1767
31969_i_at	11.3	15.4	18	21.1	3.6	14.7	16.9	17.2	26.6	5.1	Cluster Incl. AF023456:Homo sapiens protein phosphatase with EF-hands-2 long form (PPEF-2) mRNA, complete cds /cds=(367,2628) /gb=AF023456 /gi=2586412 /ug=Hs.193558 /len=3421
31970_r_at	7.7	3.6	3.7	4.2	0.7	7.3	1.1	4.6	5	8.5	Cluster Incl. AF023456:Homo sapiens protein phosphatase with EF-hands-2 long form (PPEF-2) mRNA, complete cds /cds=(367,2628) /gb=AF023456 /gi=2586412 /ug=Hs.193558 /len=3421
31971_at	4.7	5.2	3.4	3.1	1.4	4.7	5	4.8	4.4	12.9	Cluster Incl. AF008192:Homo sapiens putative GR6 protein (GR6) mRNA, complete cds /cds=(967,1416) /gb=AF008192 /gi=2291083 /ug=Hs.194283 /len=2700
31972_at	2	0.7	2.3	1.2	0.1	1.4	3.5	1.4	0.8	0.7	Cluster Incl. U92971:Human protease-activated receptor 3 (PAR3) mRNA, complete cds /cds=(144,1268) /gb=U92971 /gi=1938374 /ug=Hs.194351 /len=1830
31973_at	6.5	5.3	6.6	5.4	1.2	5.5	11.4	4.2	5.1	7.1	Cluster Incl. AB012043:Homo sapiens mRNA for NBR13, complete cds /cds=(28,4695) /gb=AB012043 /gi=4115531 /ug=Hs.194746 /len=4903
31974_at	18.6	17.8	14.1	12.3	3.1	19.6	15.2	18	16.3	25.7	Cluster Incl. AJ132445:Homo sapiens CLDN14 gene /cds=(0,719) /gb=AJ132445 /gi=4186039 /ug=Hs.194758 /len=720
31975_at	161.5	157.9	99.6	122	29.6	109.8	158.7	199.1	151.7	204.6	Cluster Incl. X55503:H.sapiens pseudogene for metallothionein and AG/CT repetitive element /cds=(0,157) /gb=X55503 /gi=38328 /ug=Hs.194762 /len=503
31976_at	16.7	13.1	10	1	0.5	11.7	14.3	17.7	21.5	12.9	Cluster Incl. X81333:H.sapiens mRNA for PPH beta subunit protein /cds=(46,2148) /gb=X81333 /gi=557645 /ug=Hs.194777 /len=2305
31977_at	20.3	18.1	17.2	18.1	3.3	20.1	56.6	74.2	42.6	251.4	Cluster Incl. M92432:Homo sapiens retinal guanylyl cyclase (retGC) mRNA, complete cds /cds=(73,3384) /gb=M92432 /gi=623414 /ug=Hs.1974 /len=3621
31978_at	93.9	60.8	10.3	17	2.1	17.2	11	26.7	16.3	55.3	Cluster Incl. AB012722:Homo sapiens gene for kinesin-like protein, complete cds /cds=(94,1248) /gb=AB012722 /gi=4115550 /ug=Hs.198256 /len=1342
31979_at	90.3	16	20.4	33.3	14.9	127.6	77.1	61.1	83.2	308.7	Cluster Incl. D49818:Homo sapiens mRNA for 6-phosphofructo-2-kinase/fructose-2, 6-bisphosphatase, complete cds /cds=(26,1435) /gb=D49818 /gi=1905760 /ug=Hs.198278 /len=1980
31980_at	7.1	4.4	5	3.7	1.1	4.4	4.6	3.9	4.2	6.3	Cluster Incl. Y11739:H.sapiens mRNA for whn transcription factor /cds=(29,1975) /gb=Y11739 /gi=2315191 /ug=Hs.198313 /len=2697
31981_at	10	7.9	6	5.1	1.3	6.5	8.4	12	9.8	13.6	Cluster Incl. Z99916:Human DNA sequence from clone 221G9 on chromosome 22q11.21-12.2. Contains the CRYBB3 and CRYBB2 genes for Beta Crystallin B3 and B2, and a Stathmin family (SCG10-like, SCLIP, Neuroplasticin-2, NCP2) pseudogene. Contains ESTs and GSSs /cds=(72,707) /gb=Z99916 /gi=4158122 /ug=Hs.198968 /len=853
31982_at	5.6	3.8	1.9	0.5	1.3	6.1	1.8	6.2	1.7	9.9	Cluster Incl. AB020701:Homo sapiens mRNA for KIAA0894 protein, complete cds /cds=(168,1769) /gb=AB020701 /gi=4240276 /ug=Hs.199117 /len=4113
31983_at	6.3	4.5	11.7	1	1.1	19.1	3	6.9	1.5	16.2	Cluster Incl. X68880:H.sapiens EMX2 mRNA /cds=(0,476) /gb=X68880 /gi=31141 /ug=Hs.202095 /len=477
31984_at	1.1	2.2	1.4	8.7	3.4	1.6	6	5.3	1.9	11.8	Cluster Incl. AC006293:Homo sapiens chromosome 19, cosmid F15658 /cds=(378,1484) /gb=AC006293 /gi=4106979 /ug=Hs.202680 /len=1683
31985_at	7.6	1.3	4.3	3.4	2.3	8.4	1.7	7.4	4.7	7.2	Cluster Incl. AL049228:Homo sapiens mRNA; cDNA DKFZp564N1716 (from clone DKFZp564N1716) /cds=UNKNOWN /gb=AL049228 /gi=4499959 /ug=Hs.202681 /len=1619
31986_at	2.1	1.5	2.1	5.6	0.4	4.4	5.7	2.3	0.5	0.7	Cluster Incl. AL049259:Homo sapiens mRNA; cDNA DKFZp564E193 (from clone DKFZp564E193) /cds=UNKNOWN /gb=AL049259 /gi=4500005 /ug=Hs.202682 /len=1674
31987_at	4.7	2	4.8	3.4	0.9	3.2	2.6	4.4	2.8	4.1	Cluster Incl. AL049268:Homo sapiens mRNA; cDNA DKFZp564G103 (from clone DKFZp564G103) /cds=UNKNOWN /gb=AL049268 /gi=4500017 /ug=Hs.202684 /len=2427
31988_at	1.1	1	1.4	3.4	0.3	1.6	3.5	4.8	1.6	7.1	Cluster Incl. AF043468:Homo sapiens neurexophilin 3 (NPH3) mRNA, partial cds /cds=(0,521) /gb=AF043468 /gi=4105165 /ug=Hs.202698 /len=577
31989_s_at	2	1.4	0.9	2.5	1.8	25.7	1.3	3	7.3	3.8	Cluster Incl. F08025:HSC2OC051 Homo sapiens cDNA /clone=c-2oc05 /gb=F08025 /gi=677528 /ug=Hs.203897 /len=324
31990_at	5.4	6.3	5.8	6.5	3.3	25.2	15.6	13.3	5.5	16.1	Cluster Incl. AF009624:Homo sapiens KIF3-related motor protein (KIF3X) mRNA, partial cds /cds=(0,730) /gb=AF009624 /gi=4102183 /ug=Hs.203897 /len=937
31991_at	95.8	74.9	46.8	63.4	14.1	52.9	81.9	104.6	90.6	99.3	Cluster Incl. AL049430:Homo sapiens mRNA; cDNA DKFZp586H201 (from clone DKFZp586H201) /cds=UNKNOWN /gb=AL049430 /gi=4500210 /ug=Hs.204326 /len=1515
31992_f_at	6.3	3	7.6	6.8	2.8	6.6	28.1	10.6	35.1	8.8	Cluster Incl. AL021807:Homo sapiens DNA sequence from PAC 86C11 on chromosome 6p21.31-22.1. Contains histone genes H2A/l,H2B.1A,H4,H2A.1b,H3 pseudogene, pheromone receptor pseudogene, ESTs, STS and CpG island /cds=(0,386) /gb=AL021807 /gi=3036785 /ug=Hs.204383 /len=387
31993_f_at	292.5	283.7	155.2	318.8	52.6	179	356.2	332	563.8	297.8	Cluster Incl. U80764:Human EST clone 122887 mariner transposon Hsmar1 sequence /cds=UNKNOWN /gb=U80764 /gi=2231367 /ug=Hs.207822 /len=1036
31994_at	1.6	1.9	2.1	1.3	0.8	0.9	2.6	1.6	1.6	1.9	Cluster Incl. W28062:41g1 Homo sapiens cDNA /gb=W28062 /gi=1308028 /ug=Hs.209698 /len=761
31995_g_at	7.5	3.9	2.9	3.9	3.6	6.7	6.3	4.9	4.6	8.1	Cluster Incl. W28062:41g1 Homo sapiens cDNA /gb=W28062 /gi=1308028 /ug=Hs.209698 /len=761
31996_at	59.9	24.4	36.2	12.1	0.9	30.7	28.8	16.4	21.6	54.9	Cluster Incl. AI798834:we93c04.x1 Homo sapiens cDNA, 3 end /clone=IMAGE-2348646 /clone_end=3 /gb=AI798834 /gi=5364306 /ug=Hs.209698 /len=584
31997_at	37.4	43.6	40.9	37.6	16.3	47.1	61	32.6	46.3	83.3	Cluster Incl. X15674:Human pTR5 mRNA for repetitive sequence /cds=UNKNOWN /gb=X15674 /gi=35995 /ug=Hs.210210 /len=2755
31998_at	7.8	2.1	7.7	5.2	1.8	5.9	4.3	7.3	4.8	8.5	Cluster Incl. AJ012376:Homo sapiens mRNA for ATP-binding cassette transporter-1 (ABC-1) /cds=(120,6725) /gb=AJ012376 /gi=4128032 /ug=Hs.211562 /len=6880
31999_at	51.2	48.4	27.5	19.9	4.6	39.5	48.8	33.7	54.9	67.2	Cluster Incl. AI344681:qp09h03.x1 Homo sapiens cDNA, 3 end /clone=IMAGE-1917557 /clone_end=3 /gb=AI344681 /gi=4081887 /ug=Hs.211562 /len=333
32000_g_at	185.5	80.7	100.1	72.3	13.6	75	95.1	94.7	124.7	110.7	Cluster Incl. AI344681:qp09h03.x1 Homo sapiens cDNA, 3 end /clone=IMAGE-1917557 /clone_end=3 /gb=AI344681 /gi=4081887 /ug=Hs.211562 /len=333
32001_s_at	21	7.3	17.1	23.3	7.6	20.1	13	18.6	13.2	26.5	Cluster Incl. M80482:Human subtilisin-like protein (PACE4) mRNA, complete cds /cds=(169,3078) /gb=M80482 /gi=189531 /ug=Hs.211938 /len=4403
32002_at	22.3	13.7	11.7	12.7	3.3	18.3	18.4	17.2	20.2	34.5	Cluster Incl. AF051767:Homo sapiens GDNF family receptor alpha 3 (GFRA3) mRNA, complete cds /cds=(0,1202) /gb=AF051767 /gi=2961631 /ug=Hs.211955 /len=1203
32003_at	92.2	55.8	26.3	32.5	8.1	20.7	42.9	38	36.3	75.4	Cluster Incl. D49357:Human mRNA for S-adenosylmethionine synthetase, complete cds /cds=(18,1205) /gb=D49357 /gi=676878 /ug=Hs.2137 /len=1487
32004_s_at	238.9	89.5	104.8	71	22.6	308.9	161.8	179.4	147.4	960.3	Cluster Incl. W32483:zc67e07.r1 Homo sapiens cDNA, 5 end /clone=IMAGE-327396 /clone_end=5 /gb=W32483 /gi=1313473 /ug=Hs.214291 /len=454
32005_at	8.3	4.1	2.2	3.6	3.2	8.5	10.1	21	20.1	23.4	Cluster Incl. M57703:Human melanin concentrating hormone (MCH) mRNA, complete cds /cds=(54,551) /gb=M57703 /gi=187445 /ug=Hs.2182 /len=741
32006_r_at	8.2	10.2	7.3	4.3	2.2	4.1	12.2	9.7	3.7	3.4	Cluster Incl. D29833:Human mRNA for salivary proline rich peptide P-B, complete cds /cds=(86,325) /gb=D29833 /gi=475882 /ug=Hs.2207 /len=723
32007_at	115	58.1	89.9	61.3	19.8	85.1	79.9	85.7	77.6	49.6	Cluster Incl. W29045:55e12 Homo sapiens cDNA /gb=W29045 /gi=1309002 /ug=Hs.225039 /len=756
32008_at	4.5	1	0.6	4.6	0.2	1	3.7	0.6	7.5	4.6	Cluster Incl. AB023021:Homo sapiens FUT9 mRNA for alpha-1,3-fucosyltransferase IX, complete cds /cds=(294,1373) /gb=AB023021 /gi=5139692 /ug=Hs.225945 /len=3019
32009_at	6.9	8.4	4.8	3.5	1.1	5.1	10.7	12.5	7	14.4	Cluster Incl. AJ132337:Homo sapiens mRNA for chemokine receptor CCR9 /cds=(59,1168) /gb=AJ132337 /gi=4886431 /ug=Hs.225946 /len=1186
32010_at	54.1	67.2	79.9	94.2	15.6	27.3	54.3	57.3	47.1	83	Cluster Incl. Z82180:Human DNA sequence from clone E81G9 on chromosome 22 Contains novel gene EAN57, ESTs and GSS /cds=(0,181) /gb=Z82180 /gi=5051358 /ug=Hs.225954 /len=285
32011_g_at	17.7	10.5	20.2	29.8	1.3	23.6	6.5	18.5	34.2	29.2	Cluster Incl. Z82180:Human DNA sequence from clone E81G9 on chromosome 22 Contains novel gene EAN57, ESTs and GSS /cds=(0,181) /gb=Z82180 /gi=5051358 /ug=Hs.225954 /len=285
32012_at	4	3.9	3	2.1	0.8	1.6	2.7	5	1.9	3.9	Cluster Incl. AB023212:Homo sapiens mRNA for KIAA0995 protein, partial cds /cds=(0,3045) /gb=AB023212 /gi=4589633 /ug=Hs.225967 /len=4410
32013_at	3.4	3.7	2.9	1.5	2.8	10.8	3.6	9.4	6.3	24.2	Cluster Incl. AB028979:Homo sapiens mRNA for KIAA1056 protein, complete cds /cds=(356,2944) /gb=AB028979 /gi=5689448 /ug=Hs.225975 /len=5428
32014_at	0.6	1	0.5	0.9	0.2	0.5	1	0.4	1.2	0.8	Cluster Incl. AJ133004:Homo sapiens mRNA for tMDC III sperm protein /cds=(0,2219) /gb=AJ133004 /gi=4585652 /ug=Hs.225978 /len=2248
32015_at	3.2	2.8	0.8	2.2	0.5	1.7	1.5	3	2.3	3.7	Cluster Incl. AL049925:Homo sapiens mRNA; cDNA DKFZp547G0910 (from clone DKFZp547G0910) /cds=(0,353) /gb=AL049925 /gi=4884172 /ug=Hs.225984 /len=1683
32016_at	68.5	31.7	24.1	29.9	10.1	50.9	50.3	18.1	52.8	90	Cluster Incl. AL050256:Novel human gene mapping to chomosome 22 /cds=(167,649) /gb=AL050256 /gi=4886516 /ug=Hs.225989 /len=1247
32017_at	1.5	1.4	1.1	1.4	1.7	1.1	4.2	3.2	2.7	5.9	Cluster Incl. AI950015:wq15f02.x1 Homo sapiens cDNA, 3 end /clone=IMAGE-2471355 /clone_end=3 /gb=AI950015 /gi=5742325 /ug=Hs.225994 /len=523
32018_at	1.2	0.4	0.4	0.3	0.2	0.8	0.7	4.5	3.7	1.7	Cluster Incl. AL031680:Human DNA sequence from clone 850H21 on chromosome 20q13.11-13.2 Contains a novel gene, a gene for a novel protein containing a PDZ (DHR, GLGF) domain, two putative CpG islands, ESTs, STSs and GSSs /cds=(0,1064) /gb=AL031680 /gi=4902696 /ug=Hs.225994 /len=1065
32019_at	11.6	7.2	1.9	4	1.4	10.1	6.4	6.4	3	13.4	Cluster Incl. AL080128:Homo sapiens mRNA; cDNA DKFZp434C153 (from clone DKFZp434C153) /cds=(0,347) /gb=AL080128 /gi=5262565 /ug=Hs.225998 /len=2267
32020_at	1.2	0.8	1.8	0.9	0.1	1.4	0.8	4	0.3	3.6	Cluster Incl. AL080137:Homo sapiens mRNA; cDNA DKFZp434J193 (from clone DKFZp434J193) /cds=(0,861) /gb=AL080137 /gi=5262579 /ug=Hs.225999 /len=2992
32021_at	101.2	108.9	58.8	87.7	12.9	58.9	107.3	111.7	93.6	156.8	Cluster Incl. AI560890:tq41d05.x1 Homo sapiens cDNA, 3 end /clone=IMAGE-2211369 /clone_end=3 /gb=AI560890 /gi=4511231 /ug=Hs.226004 /len=430
32022_at	8.3	11.7	1.8	8.8	1.5	9.5	8.8	10.5	6.3	13.8	Cluster Incl. AL096716:Homo sapiens mRNA; cDNA DKFZp564M1462 (from clone DKFZp564M1462) /cds=(0,392) /gb=AL096716 /gi=5419850 /ug=Hs.226007 /len=2099
32023_at	3.5	0.8	0.8	1.2	0.3	0.7	0.9	1.2	2.8	2.8	Cluster Incl. AL031118:dJ153G14.3 (novel C2H2 type Zinc Finger protein) /cds=(0,995) /gb=AL031118 /gi=5295831 /ug=Hs.226013 /len=996
32024_at	0.7	1.2	0.4	2.2	0.4	2.1	2.1	4.2	0.5	1.8	Cluster Incl. AL049544:Human DNA sequence from clone 240B8 on chromosome 6p11.2-q12. Contains the 3 part of a gene for a novel protein similar to T-STAR, Etoile, Sam68, SLM1 and p62 Tyrosine Phosphoprotein. Contains ESTs, STSs, GSSs and genomic marker D6S1695 /cds=(0,156) /gb=AL049544 /gi=4757047 /ug=Hs.226014 /len=514
32383_at	0.8	2.2	6.9	0.8	0.2	2	7.8	3.3	2.7	0.9	Cluster Incl. U17579:Human growth hormone-releasing hormone receptor gene, alternatively spliced forms a, b, and c, partial cds /cds=(0,228) /gb=U17579 /gi=1072012 /ug=Hs.226027 /len=789
32384_g_at	1.8	3.2	1.5	1.2	1.1	1.8	1.8	3.3	9.9	7.5	Cluster Incl. U17579:Human growth hormone-releasing hormone receptor gene, alternatively spliced forms a, b, and c, partial cds /cds=(0,228) /gb=U17579 /gi=1072012 /ug=Hs.226027 /len=789
32385_at	14.5	15.2	6.5	11.4	4.1	7.2	15.7	19.3	12.4	16.7	Cluster Incl. AL050032:Homo sapiens mRNA; cDNA DKFZp566F1224 (from clone DKFZp566F1224) /cds=UNKNOWN /gb=AL050032 /gi=4884272 /ug=Hs.227144 /len=2035
32386_at	18.4	12.3	17.6	10.7	4.5	6.7	12.4	18.2	25.1	26.2	Cluster Incl. AL078636:Homo sapiens mRNA full length insert cDNA clone EUROIMAGE 117929 /cds=UNKNOWN /gb=AL078636 /gi=5051866 /ug=Hs.227171 /len=1166
32387_at	90	6.6	6.9	4.7	5.2	119.2	6.6	9.9	7.5	62.6	Cluster Incl. AB017494:Homo sapiens mRNA for LCAT-like lysophospholipase (LLPL), complete cds /cds=(32,1270) /gb=AB017494 /gi=4589719 /ug=Hs.227221 /len=1400
32388_at	4.4	5.6	1.3	0.6	0.4	8.9	9.4	10.5	6.7	10.4	Cluster Incl. AB007973:Homo sapiens mRNA, chromosome 1 specific transcript KIAA0504 /cds=UNKNOWN /gb=AB007973 /gi=3413948 /ug=Hs.231498 /len=6397
32389_at	8.2	3.1	12.8	2.9	0.4	15.1	9.8	6.4	5.5	19.2	Cluster Incl. W25892:17b9 Homo sapiens cDNA /gb=W25892 /gi=1306222 /ug=Hs.231660 /len=715
32390_at	13.8	3.5	5.7	2.9	3.8	8.4	2.2	5.8	8.7	6	Cluster Incl. AL021026:dJ127D3.2 (Flavin-containing Monooxygenase family protein) /cds=(0,1619) /gb=AL021026 /gi=3171875 /ug=Hs.232447 /len=1620
32391_g_at	13.3	17.3	23.3	10.4	2.7	11.7	13.1	13.5	12.1	25.2	Cluster Incl. AL021026:dJ127D3.2 (Flavin-containing Monooxygenase family protein) /cds=(0,1619) /gb=AL021026 /gi=3171875 /ug=Hs.232447 /len=1620
32392_s_at	2.8	1.9	1.9	0.6	1.1	1.6	3.9	2.6	2.1	1.1	Cluster Incl. M57951:Human bilirubin UDP-glucuronosyltransferase isozyme 2 mRNA, complete cds /cds=(29,1633) /gb=M57951 /gi=184474 /ug=Hs.233441 /len=2368
32393_s_at	53.6	63.6	68.2	48.4	10.2	21.5	93.1	79.7	108.4	37.9	Cluster Incl. W27466:31c9 Homo sapiens cDNA /gb=W27466 /gi=1307270 /ug=Hs.234178 /len=810
32394_s_at	1732.2	767.4	505.5	666.9	150.4	266.3	647.6	1109	905.4	951.8	Cluster Incl. X55954:Human mRNA for HL23 ribosomal protein homologue /cds=(12,434) /gb=X55954 /gi=34193 /ug=Hs.234518 /len=479
32395_r_at	2887.3	1359.3	1255.4	1334.5	307.7	596	2043.3	2181.2	2080.6	1366	Cluster Incl. X55954:Human mRNA for HL23 ribosomal protein homologue /cds=(12,434) /gb=X55954 /gi=34193 /ug=Hs.234518 /len=479
32396_f_at	71.5	45.5	30.9	35.8	7.1	45.5	32.7	41.9	35.4	87.7	Cluster Incl. AA079018:zm94e12.s1 Homo sapiens cDNA, 3 end /clone=IMAGE-545614 /clone_end=3 /gb=AA079018 /gi=1617910 /ug=Hs.234749 /len=416
32397_r_at	58.3	72	45.1	36.5	8.5	62.9	68.2	52.8	44.3	122.8	Cluster Incl. AA079018:zm94e12.s1 Homo sapiens cDNA, 3 end /clone=IMAGE-545614 /clone_end=3 /gb=AA079018 /gi=1617910 /ug=Hs.234749 /len=416
32398_s_at	95.8	124.3	75.2	13.2	7	13.6	31.1	35.4	44.7	82.1	Cluster Incl. Z75190:H.sapiens mRNA for apolipoprotein E receptor 2 /cds=(0,2099) /gb=Z75190 /gi=1834533 /ug=Hs.234760 /len=2549
32399_at	1.5	0.9	2.1	0.4	0.6	1.5	2.1	1.7	1.7	1.5	Cluster Incl. S82592:Evi-1=Evi-1 protein {3 region, deletion region} [human, megakaryoblastoid cell line MOLM-1, chronic myelocytic leukemia patient, mRNA Partial Mutant, 916 nt] /cds=(0,131) /gb=S82592 /gi=1699292 /ug=Hs.234773 /len=916
32400_at	58.3	52.3	31.2	28	4.3	40.2	16.3	25.4	33.6	59.8	Cluster Incl. D14539:Human mRNA for LTG19 /cds=(164,1843) /gb=D14539 /gi=436041 /ug=Hs.234774 /len=1974
32401_at	118.9	123.4	65.7	68.4	12.7	105.7	64.1	87.6	75.7	148.6	Cluster Incl. U78110:Human prepro-neurturin mRNA, complete cds /cds=(0,593) /gb=U78110 /gi=1731676 /ug=Hs.234775 /len=594
32402_s_at	64.4	22.3	88.3	71.6	10	81.6	73.2	64.9	19.4	210.7	Cluster Incl. Y10931:H.sapiens mRNA for symplekin /cds=(459,3887) /gb=Y10931 /gi=2143261 /ug=Hs.234780 /len=3984
32403_at	4.4	3.8	1.9	5.2	0.6	8.5	3.3	4.7	3.7	13.2	Cluster Incl. U86813:Homo sapiens serotonin-7 receptor pseudogene, complete sequence /cds=(0,464) /gb=U86813 /gi=3138916 /ug=Hs.234784 /len=1326
32404_at	6.2	9.5	3.8	0.6	0.8	2	1.7	7.5	1	10.7	Cluster Incl. AF065314:Homo sapiens cone photoreceptor cGMP-gated channel alpha subunit (CNGA3) mRNA, complete cds /cds=(39,2123) /gb=AF065314 /gi=3153886 /ug=Hs.234785 /len=3469
32405_at	24.6	17.5	17.8	23.8	5.6	15.7	19.1	19.3	23.2	30.6	Cluster Incl. AB014607:Homo sapiens mRNA for KIAA0707 protein, partial cds /cds=(0,1894) /gb=AB014607 /gi=3327227 /ug=Hs.234786 /len=6359
32406_at	20.2	15.9	13.4	10.6	6.3	6.9	10.6	16.2	15	21.4	Cluster Incl. AB020696:Homo sapiens mRNA for KIAA0889 protein, complete cds /cds=(121,1677) /gb=AB020696 /gi=4240266 /ug=Hs.234791 /len=4122
32407_f_at	80	81.2	76.4	74.2	24.4	153.7	85.6	111.2	91.3	139.1	Cluster Incl. U92818:Homo sapiens c33.28 unnamed HERV-H protein mRNA, partial cds /cds=(0,298) /gb=U92818 /gi=2465329 /ug=Hs.239501 /len=432
32408_s_at	1484.7	245.1	292.4	311.4	56.1	56.7	348	442.6	378.6	866.7	Cluster Incl. AL022101:dJ845O24.4 (Heterogenous Nuclear Ribonucleoprotein HNRNP C1 LIKE protein) /cds=(100,981) /gb=AL022101 /gi=3171895 /ug=Hs.239530 /len=1299
32409_at	32.7	9.8	6.5	8.2	3	15.8	13.5	6.7	10.8	80.4	Cluster Incl. AC004472:Homo sapiens chromosome 9, P1 clone 11659 /cds=(0,2642) /gb=AC004472 /gi=2984582 /ug=Hs.239950 /len=2643
32410_at	53	33.2	35.5	12	4.8	48.8	47.7	23.1	35.3	68.6	Cluster Incl. X17651:Human Myf-4 mRNA for myogenic determination factor /cds=(52,792) /gb=X17651 /gi=34831 /ug=Hs.2830 /len=1418
32411_at	6.3	1.9	2.4	2	1.9	1.4	1.5	8.1	6.1	17.1	Cluster Incl. X68561:H.sapiens SPR-1 mRNA for GT box binding protein /cds=(181,2535) /gb=X68561 /gi=38419 /ug=Hs.2982 /len=2986
32412_at	9106	7231.7	7972.8	9041.2	2016.4	6190.8	8918	9220.7	9038.3	11466.2	Cluster Incl. M13934:Human ribosomal protein S14 gene, complete cds /cds=(2,457) /gb=M13934 /gi=337498 /ug=Hs.3491 /len=503
32413_at	14.8	9.9	2.2	5.6	0.5	5.7	12.5	9.1	14.1	6.8	Cluster Incl. M13934:Human ribosomal protein S14 gene, complete cds /cds=(0,494) /gb=M13934 /gi=337498 /ug=Hs.3491 /len=495
32414_at	3.2	4.6	4.1	1.2	2.8	10.3	7	1.7	5.7	8.8	Cluster Incl. U05589:Human ribosomal protein S1 homolog mRNA, partial cds /cds=(0,1220) /gb=U05589 /gi=497001 /ug=Hs.371 /len=1478
32415_at	2.6	8.6	6.2	4.8	2.3	7.7	2.6	10.2	5.9	8.5	Cluster Incl. V00541:Messenger RNA for human leukocyte interferon (one of eight) /cds=(0,401) /gb=V00541 /gi=32718 /ug=Hs.37113 /len=763
32416_at	2.7	2.3	2.4	2.3	0.5	3.2	8.3	3.4	3.6	7.5	Cluster Incl. L48728:Homo sapiens T cell receptor beta (TCRBV10S1) gene, complete cds /cds=(0,83) /gb=L48728 /gi=1054550 /ug=Hs.37163 /len=348
32417_at	14.6	9.1	7.2	6.6	2.3	14.4	15.7	1.7	2.4	7.4	Cluster Incl. D17427:Human mRNA for desmocollin type 4 /cds=(67,2757) /gb=D17427 /gi=639672 /ug=Hs.41690 /len=3552
32418_at	13.3	18.1	5.9	5.5	1.2	12.6	15.7	7.7	6.1	34.6	Cluster Incl. U40371:Human 3,5 cyclic nucleotide phosphodiesterase (HSPDE1C1A) mRNA, complete cds /cds=(176,2080) /gb=U40371 /gi=1151110 /ug=Hs.41718 /len=2694
32419_at	2.2	7.6	16.5	5.7	0.4	0.8	6.3	1.8	0.6	16.8	Cluster Incl. U40372:Human 3,5 cyclic nucleotide phosphodiesterase (HSPDE1C3A) mRNA, partial cds /cds=(0,1695) /gb=U40372 /gi=1151112 /ug=Hs.41718 /len=2076
32420_at	92	52.7	39.7	42.5	9.8	39.7	43.8	18.7	66.1	93	Cluster Incl. U18549:Human GPR6 G protein-coupled receptor gene, complete cds /cds=(18,1106) /gb=U18549 /gi=604501 /ug=Hs.46332 /len=1614
32421_at	0.6	1	0.3	0.2	0.3	0.6	1.4	0.5	0.6	0.5	Cluster Incl. M90359:Human cAMP-dpendent protein kinase (AKAP 79) mRNA, complete cds /cds=(1297,2580) /gb=M90359 /gi=178323 /ug=Hs.48714 /len=2604
32422_at	71.7	16.9	19.9	29.4	6.3	24.8	12.8	13.6	16.3	12.2	Cluster Incl. D70830:Homo sapiens mRNA for Doc2 beta, complete cds /cds=(160,1398) /gb=D70830 /gi=1235721 /ug=Hs.54402 /len=2043
32423_at	87.7	51.1	42.8	43.5	10.7	38.1	52.9	71.2	49.4	101.1	Cluster Incl. U48408:Human kidney water channel (hKID) mRNA, complete cds /cds=(342,1190) /gb=U48408 /gi=1293545 /ug=Hs.54505 /len=1347
32424_at	16.4	11.5	9.1	8.6	8.9	10.2	8.5	10.9	12.4	13.2	Cluster Incl. D84424:Homo sapiens mRNA for hyaluronan synthase, complete cds /cds=(148,1779) /gb=D84424 /gi=1401033 /ug=Hs.57697 /len=2096
32425_at	67.7	50.7	27.5	27	6.9	16.8	42.8	32.5	33.8	51.5	Cluster Incl. U62431:Human nicotinic acetylcholine receptor alpha2 subunit precursor, mRNA, complete cds /cds=(554,2143) /gb=U62431 /gi=1458109 /ug=Hs.57718 /len=2664
32426_f_at	14.9	3.5	10.7	9.5	0.5	2.4	13.4	18.1	9	11	Cluster Incl. M77481:Human antigen (MAGE-1) gene, complete cds /cds=(138,1067) /gb=M77481 /gi=416114 /ug=Hs.72879 /len=1624
32427_at	15.6	12.2	16.1	10.2	2.8	8.3	12.1	6.7	17	15.3	Cluster Incl. U66583:Human gammaD-crystallin (CRYGD) mRNA, complete cds /cds=(0,524) /gb=U66583 /gi=1732060 /ug=Hs.72911 /len=590
32428_at	5.1	16.4	3.8	15.7	1.9	14.2	8.8	4.5	12	9.1	Cluster Incl. AF026564:Homo sapiens RNA binding protein II (RBMII) gene, complete cds /cds=(0,956) /gb=AF026564 /gi=2465929 /ug=Hs.72966 /len=957
32429_f_at	10.1	11.3	7.9	14.9	4	9.2	15.8	17.8	20.4	14	Cluster Incl. D11958:HUM0S11H12 Homo sapiens cDNA /clone=s11h12 /clone_end=3 /gb=D11958 /gi=2148797 /ug=Hs.72991 /len=533
32430_at	16	14.8	12.8	12.3	2.8	35.3	11.7	19.8	10.1	19.8	Cluster Incl. M73481:Human gastrin releasing peptide receptor (GRPR) mRNA, complete cds /cds=(398,1552) /gb=M73481 /gi=183649 /ug=Hs.73883 /len=1726
32431_at	27	36.7	17.7	19	2.6	23.6	20.4	21.7	8.6	40	Cluster Incl. M90366:Human zona pellucida glycoprotein 2 (ZP2) mRNA, complete cds /cds=(0,2237) /gb=M90366 /gi=292939 /ug=Hs.73982 /len=2266
32432_f_at	6340.1	5109.8	5028.7	6156.8	1187	3573.6	6042.6	6305.2	6664.8	8534.6	Cluster Incl. L25899:Human ribosomal protein L10 mRNA, complete cds /cds=(16,633) /gb=L25899 /gi=414586 /ug=Hs.74267 /len=635
32433_at	817.3	683.6	600	703	150.5	367.8	762.7	760	1081.7	1185.8	Cluster Incl. Z97353:Human DNA sequence from clone 90L6 on chromosome 22q11.21-11.23. Contains an RPL15 (60S Ribosomal Protein L15) pseudogene, ESTs, STSs and GSSs /cds=(0,643) /gb=Z97353 /gi=4455632 /ug=Hs.74267 /len=644
32434_at	230.1	377.6	315.8	455.6	83.7	276.7	0.5	3.6	1.4	5.2	Cluster Incl. D10522:Homo sapiens mRNA for 80K-L protein, complete cds /cds=(369,1367) /gb=D10522 /gi=219893 /ug=Hs.75607 /len=2589
32435_at	8742.3	8544.7	8485.7	8736.6	2332.3	5361.8	9648.5	9544.9	10357.1	9867.9	Cluster Incl. X63527:H.sapiens mRNA for ribosomal protein L19 /cds=(28,618) /gb=X63527 /gi=36127 /ug=Hs.75879 /len=698
32436_at	8161	6209.9	6229.8	6648.2	1493.2	5923.5	7329.2	6574.8	7497.6	9694.1	Cluster Incl. U14968:Human ribosomal protein L27a mRNA, complete cds /cds=(16,462) /gb=U14968 /gi=550016 /ug=Hs.76064 /len=507
32437_at	7473.1	3631.9	6410.2	6368.4	1453.3	5674.9	5503.3	5721.7	5218.4	10391.8	Cluster Incl. U14970:Human ribosomal protein S5 mRNA, complete cds /cds=(37,651) /gb=U14970 /gi=550020 /ug=Hs.76194 /len=705
32438_at	11384.3	10179.5	8677.9	9589.2	2805.9	7590	9793.3	9921.1	11558.3	10160	Cluster Incl. L06498:Homo sapiens ribosomal protein S20 (RPS20) mRNA, complete cds /cds=(113,472) /gb=L06498 /gi=292442 /ug=Hs.8102 /len=505
32439_at	2.9	4.4	2.3	2.6	0.8	3.9	9.4	20	2.9	17	Cluster Incl. M75110:Human H,K-ATPase beta subunit mRNA, complete cds /cds=(17,892) /gb=M75110 /gi=184104 /ug=Hs.813 /len=1397
32440_at	6491.4	5946	5984.5	6747.4	1643.4	4264.1	6136.3	6635.6	7148.4	6370	Cluster Incl. X53777:Human L23 mRNA for putative ribosomal protein /cds=(138,692) /gb=X53777 /gi=34198 /ug=Hs.82202 /len=724
32441_at	243.2	173.8	151	87.5	12.7	6.4	301.5	263.5	242.2	354.6	Cluster Incl. X52142:Human mRNA for CTP synthetase (EC 6.3.4.2) /cds=(75,1850) /gb=X52142 /gi=30292 /ug=Hs.82202 /len=2758
32442_at	4.1	4.3	7.9	2.5	1.1	1.9	6.6	12.9	4.5	5.8	Cluster Incl. U85992:Human clone IMAGE-35527 unknown protein mRNA, partial cds /cds=(0,503) /gb=U85992 /gi=1835745 /ug=Hs.87197 /len=1699
32443_at	56.4	45.8	29.5	33.5	9.2	27.9	30.1	36.4	33.5	40	Cluster Incl. U28687:Human zinc finger containing protein ZNF157 (ZNF157) mRNA, complete cds /cds=(86,1606) /gb=U28687 /gi=881563 /ug=Hs.89897 /len=2317
32444_at	266.2	296.3	478	495.8	162	438.9	1582.3	1625.1	1510.6	2161.6	Cluster Incl. X69392:H.sapiens mRNA for ribosomal protein L26 /cds=(6,443) /gb=X69392 /gi=36114 /ug=Hs.91379 /len=773
32445_at	20.4	28.5	16.2	19.7	5.2	19.9	26.8	33.3	23.6	73.8	Cluster Incl. D63390:Homo sapiens mRNA for acetylhydrolase IB beta-subunit, complete cds /cds=(102,791) /gb=D63390 /gi=2081613 /ug=Hs.93354 /len=1195
32446_at	1	0.9	1.2	0.7	1.1	0.7	1	2.3	1.4	1.1	Cluster Incl. M89473:Human neurokinin 3 receptor (NK3R) mRNA, complete cds /cds=(143,1540) /gb=M89473 /gi=189223 /ug=Hs.942 /len=1755
32447_at	27.4	19.9	19.3	58.3	7.8	37.9	18.8	22.1	19.3	25.6	Cluster Incl. U76388:Human steroidogenic factor 1 mRNA, complete cds /cds=(15,1400) /gb=U76388 /gi=2052387 /ug=Hs.97196 /len=1895
32448_at	10.3	6.3	3.1	4	0.7	4.4	5.2	4.7	4.2	7.6	Cluster Incl. Y13645:Homo sapiens mRNA for uroplakin II /cds=(38,592) /gb=Y13645 /gi=3483010 /ug=Hs.97234 /len=918
32449_at	7.2	4.3	2.7	2.6	0.5	5.8	4.8	4.7	5.8	25.5	Cluster Incl. L38707:Human diacylglycerol kinase (DAGK) mRNA, complete cds /cds=(38,2866) /gb=L38707 /gi=606756 /ug=Hs.99932 /len=3000
32450_at	6.3	15	1.6	8.5	1	12.9	9.9	10.2	10.2	9.2	Cluster Incl. M91556:Human voltage-gated sodium channel mRNA, complete cds /cds=(139,5187) /gb=M91556 /gi=189046 /ug=Hs.99945 /len=5389
32451_at	582.8	524.9	198.2	221.1	30.9	60.9	4.4	3.5	4.8	2.2	Cluster Incl. L35848:Homo sapiens IgE receptor beta chain (HTm4) mRNA, complete cds /cds=UNKNOWN /gb=L35848 /gi=561638 /ug=Hs.99960 /len=1646
32452_at	65.9	34	47.1	40.8	5.2	19.7	67.9	35.7	56	162.1	Cluster Incl. X66357:H.sapiens mRNA cdk3 for serine/threonine protein kinase /cds=(88,1005) /gb=X66357 /gi=36612 /ug=Hs.100009 /len=1161
32453_at	6	6.3	3.7	3.2	0.9	4.2	4.9	5.2	3.6	4.9	Cluster Incl. M13299:Human blue cone photoreceptor pigment gene /cds=(7,1053) /gb=M13299 /gi=1469902 /ug=Hs.102119 /len=1101
32454_at	1.3	1.1	5.8	3	3.3	1.4	11	5.6	4.1	2	Cluster Incl. AL080215:Homo sapiens mRNA; cDNA DKFZp586J0323 (from clone DKFZp586J0323) /cds=UNKNOWN /gb=AL080215 /gi=5262706 /ug=Hs.102301 /len=2463
32455_s_at	39.1	53.6	57.8	42.2	13.3	24.3	111	116.2	92.2	93.5	Cluster Incl. U88153:Homo sapiens p160 mRNA, partial cds /cds=(0,3755) /gb=U88153 /gi=2444068 /ug=Hs.102732 /len=3811
32456_s_at	29.2	13.5	18	12.1	2.5	4.1	9.8	10	12.8	14	Cluster Incl. U57971:Human calcium ATPase isoform 3x/a mRNA, complete cds /cds=(126,3647) /gb=U57971 /gi=1377924 /ug=Hs.103124 /len=4234
32457_f_at	5.4	3.3	4.8	3.8	3.3	3.1	3.5	8.4	2.5	6.2	Cluster Incl. K03207:Human PRB4 locus salivary proline-rich protein mRNA, complete cds /cds=(36,779) /gb=K03207 /gi=190507 /ug=Hs.103972 /len=891
32458_f_at	7.5	4	3.4	2.6	1.4	4.6	5	4.8	4.2	8.6	Cluster Incl. X07704:H.sapiens PRB4 gene, allele M /cds=(0,706) /gb=X07704 /gi=1542884 /ug=Hs.103972 /len=712
32459_at	20	9.8	6.9	5.9	2.2	8.5	8.1	9.3	8	8.2	Cluster Incl. U66088:Human sodium iodide symporter mRNA, complete cds /cds=(347,2278) /gb=U66088 /gi=1628578 /ug=Hs.103983 /len=2490
32460_at	13.7	13.3	7.6	23.3	4.5	14.2	20.5	16.6	18.2	30.7	Cluster Incl. S67368:GABRB2=gamma-aminobutyric acid A receptor beta 2 subunit [human, cerebellum, mRNA, 1860 nt] /cds=(218,1642) /gb=S67368 /gi=455945 /ug=Hs.103998 /len=1860
32461_f_at	4	3	4.8	4.8	0.3	5.2	8.8	1.6	5.8	2	Cluster Incl. X68011:H.sapiens ZNF81 gene /cds=(0,1013) /gb=X68011 /gi=454324 /ug=Hs.104020 /len=1014
32462_s_at	3.6	1.3	3	2.4	0.4	5.2	2.3	2.4	4.2	3.3	Cluster Incl. AF012272:Homo sapiens rho-type GTPase-activating protein rhoGAPX-1 (ARHGAP6) mRNA, alternatively spliced, complete cds /cds=(42,1484) /gb=AF012272 /gi=2656132 /ug=Hs.105814 /len=2247
32463_at	9.5	6.1	5.3	4.3	1.3	5.1	7	7.5	6.4	6	Cluster Incl. AF022212:Homo sapiens rho-type GTPase-activating protein rhoGAPX-1 isoform 2 (ARHGAP6) mRNA, complete cds /cds=(42,1805) /gb=AF022212 /gi=2688933 /ug=Hs.105814 /len=2157
32464_at	55	45.1	30.6	24.4	4.7	27.4	40.4	38	58.3	40.6	Cluster Incl. AF071216:Homo sapiens beta defensin 2 (HBD2) gene, complete cds /cds=(23,217) /gb=AF071216 /gi=3818536 /ug=Hs.105924 /len=320
32465_at	9.2	11.5	27.1	37.2	11	81.7	27.3	28	26.4	62	Cluster Incl. AF009801:Homo sapiens homeodomain protein (BAPX1) mRNA, complete cds /cds=(0,1001) /gb=AF009801 /gi=2305203 /ug=Hs.105941 /len=2165
32466_at	10450.2	9206.7	9134.3	9716.6	2707.4	7745.9	9941.9	9504.6	10452.2	10340.1	Cluster Incl. Z12962:H.sapiens mRNA for homologue to yeast ribosomal protein L41 /cds=(83,160) /gb=Z12962 /gi=36135 /ug=Hs.108124 /len=468
32467_at	7.4	22.4	12.4	22	5.6	15.2	15.9	49.8	16.7	23.1	Cluster Incl. W28151:43f5 Homo sapiens cDNA /gb=W28151 /gi=1308162 /ug=Hs.108920 /len=808
32468_f_at	117.7	117.8	81.8	75.3	22.1	107.6	73.1	87.7	52.1	129.6	Cluster Incl. D90278:Human CGM1b mRNA for CD66d /cds=(61,594) /gb=D90278 /gi=219536 /ug=Hs.11 /len=1640
32469_at	0.3	7.7	2.5	2.7	0.2	2.5	9.6	2.9	2	3.3	Cluster Incl. L00693:Human carcinoembryonic antigen (CGM1) mRNA, complete cds /cds=(54,692) /gb=L00693 /gi=180228 /ug=Hs.11 /len=1022
32470_at	1	0.5	0.6	1	0.3	0.6	0.7	1.2	1	1.5	Cluster Incl. M63154:Human intrinsic factor mRNA, complete cds /cds=(121,1374) /gb=M63154 /gi=806639 /ug=Hs.110014 /len=1584
32471_at	2.7	1.3	0.8	1.2	0.3	0.4	1.4	0.8	2.7	2.3	Cluster Incl. S82807:thyrotropin receptor {3 region} [human, mRNA Partial, 1573 nt] /cds=(0,2) /gb=S82807 /gi=1754733 /ug=Hs.1129 /len=1573
32472_at	10.2	5.2	9.9	15.9	3	25.1	6.1	6.8	7.9	10	Cluster Incl. M11186:Human prepro-oxytocin-neurophysin I (OXT) gene, complete cds /cds=(36,410) /gb=M11186 /gi=189414 /ug=Hs.113216 /len=513
32473_at	2.7	2.3	7.8	2.5	3.4	0.5	6.8	10.5	1.2	13	Cluster Incl. X17622:Human HBK2 mRNA for potassium channel protein /cds=(862,2451) /gb=X17622 /gi=32032 /ug=Hs.113229 /len=4234
32474_at	68.3	81.4	57.6	71	13.6	57.2	55.2	81.1	59.5	89.8	Cluster Incl. X96744:H.sapiens PAX7 gene, exon 1 (and joined CDS) /cds=(599,2161) /gb=X96744 /gi=2570013 /ug=Hs.113253 /len=2261
32475_at	30	16.2	18.8	14.2	6.4	24	7.6	10.9	13.6	10.8	Cluster Incl. AF025529:Homo sapiens leucocyte immunoglobulin-like receptor-6b (LIR-6) mRNA, complete cds /cds=(170,1039) /gb=AF025529 /gi=2653864 /ug=Hs.113266 /len=2445
32476_at	0.6	1	0.9	1	0.2	0.6	0.8	0.7	0.5	1.4	Cluster Incl. U93163:Homo sapiens MAGE-B2 (MAGE-B2), MAGE-B3 (MAGE-B3), MAGE-B4 (MAGE-B4), and MAGE-B1 (MAGE-B1) genes, complete cds /cds=(61,1101) /gb=U93163 /gi=3228377 /ug=Hs.113290 /len=1649
32477_at	17.1	9.3	4.8	6.3	0.9	11.5	10.9	13.4	2	15	Cluster Incl. AF022799:Homo sapiens digestive tract-specific calpain (nCL-4) mRNA, complete cds /cds=(113,2185) /gb=AF022799 /gi=2502076 /ug=Hs.113292 /len=2352
32478_f_at	139.8	98.5	103.2	137.7	42.6	53.2	199.5	210.2	219.9	219.7	Cluster Incl. AL031133:dJ281H8.4 (Ubiquitin-Like protein SMT3 LIKE) /cds=(124,411) /gb=AL031133 /gi=3676189 /ug=Hs.113293 /len=1009
32479_at	2.6	6.4	5.8	2.4	2.2	8.6	4.7	6.7	10.6	11.3	Cluster Incl. AF018253:Homo sapiens receptor activator of nuclear factor-kappa B (RANK) mRNA, complete cds /cds=(38,1888) /gb=AF018253 /gi=2612917 /ug=Hs.114676 /len=3136
32480_at	9.5	25.1	8.7	17.5	4.8	47.1	8	14.9	5.6	7.3	Cluster Incl. X07495:Human mRNA for cp19 homeobox from HOX-3 locus /cds=(607,1401) /gb=X07495 /gi=32385 /ug=Hs.116050 /len=1522
32481_at	23.5	21.4	13.6	28.1	4.5	16.6	25.8	27	48	31	Cluster Incl. AL031663:dJ461P17.1 (PUTATIVE novel protein with a Kunitz/Bovine pancreatic trypsin inhibitor domain and WAP-type (Whey Acidic Protein) /cds=(0,589) /gb=AL031663 /gi=4153977 /ug=Hs.116128 /len=854
32482_at	9.4	5.9	6.5	6.6	1.8	29.4	13.9	6.3	9.1	30	Cluster Incl. L42563:Homo sapiens (clone lSW34) non-gastric H,K-ATPase (ATP1AL1) gene /cds=(187,3306) /gb=L42563 /gi=1237009 /ug=Hs.1165 /len=3564
32483_at	6.5	14.2	9.5	17.1	3.2	12.8	17.6	39.9	5.4	18.4	Cluster Incl. M76676:Homo sapiens leukocyte platelet-activating factor receptor mRNA, complete cds /cds=(88,1056) /gb=M76676 /gi=2810988 /ug=Hs.116840 /len=1481
32484_at	31.5	23.5	30.1	11.5	6.1	32	38.8	34.7	39.5	44.8	Cluster Incl. U94888:Homo sapiens CC-chemokine receptor 10 (CCR10) mRNA, complete cds /cds=(15,1169) /gb=U94888 /gi=2213808 /ug=Hs.117572 /len=1238
32485_at	11.2	6.4	5.4	6.5	1.7	3.6	11	7.3	4.8	21.7	Cluster Incl. X00371:Human myoglobin gene (exon 1) (and joined CDS) /cds=(70,534) /gb=X00371 /gi=34607 /ug=Hs.118836 /len=1066
32486_at	16.9	9	9.1	11.1	3.7	13	15.8	20.2	15.6	21.6	Cluster Incl. AC005781:Homo sapiens chromosome 19, cosmid R33632 /cds=(14,1159) /gb=AC005781 /gi=3702297 /ug=Hs.118843 /len=2036
32487_s_at	7756.8	5074	4832.6	4676.7	1326.1	4717.7	6491.6	5841	6631	8784	Cluster Incl. AB002533:Homo sapiens mRNA for Qip1, complete cds /cds=(9,1574) /gb=AB002533 /gi=1944124 /ug=Hs.119500 /len=2171
32488_at	1.8	0.7	1.1	1.8	0.8	0.8	0.8	1.1	0.8	1.1	Cluster Incl. X14420:Human mRNA for pro-alpha-1 type 3 collagen /cds=(102,4502) /gb=X14420 /gi=30057 /ug=Hs.119571 /len=5460
32489_at	4.6	1.3	4.4	1	0.3	1.9	3.1	6.7	3.6	9	Cluster Incl. U88963:Human N-methyl-D-aspartate receptor subunit 2B (GRIN2B) mRNA, complete cds /cds=(179,4633) /gb=U88963 /gi=4099612 /ug=Hs.1198 /len=6208
32490_at	100.1	59.5	75.9	72.1	11.9	80.8	33.2	37.6	37.2	39.9	Cluster Incl. AC005955:Homo sapiens chromosome 19, cosmid R32065 /cds=(97,831) /gb=AC005955 /gi=3851199 /ug=Hs.12 /len=1191
32491_at	2	4.9	2.9	5.2	5.2	7.8	3.9	5.8	2.8	6.6	Cluster Incl. U25441:Human dopamine D3 receptor (DRD3) gene, complete cds /cds=(34,1233) /gb=U25441 /gi=806902 /ug=Hs.121478 /len=1323
32492_g_at	51.2	37.4	32.2	25.1	7.3	37.5	41.4	34.9	41.2	55.8	Cluster Incl. U25441:Human dopamine D3 receptor (DRD3) gene, complete cds /cds=(34,1233) /gb=U25441 /gi=806902 /ug=Hs.121478 /len=1323
32493_at	19.5	13.4	17.7	11.9	4.1	21.5	12.1	32.3	16	33.5	Cluster Incl. U44059:Human thyrotroph embryonic factor (TEF) mRNA, complete cds /cds=(36,947) /gb=U44059 /gi=1399385 /ug=Hs.121481 /len=1000
32494_at	3.3	3.4	3.1	3	1.7	4.6	2.2	4.1	4.9	4	Cluster Incl. M81589:Homo sapiens serotonin 1D receptor (5-HT1D`) mRNA, complete cds /cds=(43,1176) /gb=M81589 /gi=338023 /ug=Hs.121482 /len=1200
32495_at	4.8	4.4	4.8	3.9	1.1	3.4	4.8	5.5	4	7.3	Cluster Incl. Z25884:H.sapiens mRNA for ClC-1 muscle chloride channel protein /cds=(87,3053) /gb=Z25884 /gi=398160 /ug=Hs.121483 /len=3093
32496_at	30.6	10.7	2.5	19.2	8.6	76	2	7.9	12.4	5.1	Cluster Incl. L28168:Homo sapiens cardiac delayed rectifier potassium channel protein mRNA, complete cds /cds=(18,407) /gb=L28168 /gi=452493 /ug=Hs.121495 /len=408
32497_s_at	101.8	50.1	49.5	33.9	2.7	67	52.4	55.6	43.2	80.1	Cluster Incl. S70609:glycine transporter type 1b [human, substantia nigra, mRNA, 2364 nt] /cds=(233,2311) /gb=S70609 /gi=546768 /ug=Hs.121499 /len=2364
32498_at	162.3	143	121.2	135.5	23.9	122	101.3	99.6	109.8	139.2	Cluster Incl. L35318:Human rearranged metabotropic glutamate receptor type II (GLUR2) mRNA, complete cds /cds=(2,2620) /gb=L35318 /gi=999415 /ug=Hs.121510 /len=2621
32499_at	15.5	15	11.4	13	4	9	12.5	17.6	14.2	15.1	Cluster Incl. AF080237:Homo sapiens Rho GDP-dissociation inhibitor gamma (ARHGDIG) gene, complete cds /cds=(54,731) /gb=AF080237 /gi=3851550 /ug=Hs.121516 /len=1618
32500_at	0.9	1.4	2.7	1.7	1.7	0.8	4.1	2.2	5	1.3	Cluster Incl. D16471:Human mRNA, Xq terminal portion /cds=UNKNOWN /gb=D16471 /gi=495099 /ug=Hs.121571 /len=2448
32501_at	1.1	0.6	0.6	0.7	1.9	0.5	22.5	20.7	20.2	2.1	Cluster Incl. AL021068:dJ206D15.3 /cds=(168,1694) /gb=AL021068 /gi=3115982 /ug=Hs.122547 /len=1866
32981_at	13.8	7.5	1.9	3	0.9	3.2	3.4	3.3	3	4	Cluster Incl. U28043:Human plasma membrane Na+/H+ exchanger isoform 3 (NHE3) mRNA, complete cds /cds=(10,2514) /gb=U28043 /gi=971208 /ug=Hs.123044 /len=2584
32982_at	1	4.4	2.7	4.2	0.2	0.6	2	3.6	0.6	3.1	Cluster Incl. AF006822:Homo sapiens myelin transcription factor 2 (MYT2) mRNA, complete cds /cds=(1155,2282) /gb=AF006822 /gi=2246660 /ug=Hs.123048 /len=2308
32983_at	26.1	12.4	6.3	7.3	1.9	7.8	8.8	7.6	20.4	17.6	Cluster Incl. U03865:Human adrenergic alpha-1b receptor protein mRNA, complete cds /cds=(123,1685) /gb=U03865 /gi=494982 /ug=Hs.123055 /len=1738
32984_s_at	6.9	6.2	4	5	0.6	3.9	3.2	7.1	5.7	4.8	Cluster Incl. Z30644:H.sapiens mRNA for chloride channel (putative) 2163bp /cds=(34,2097) /gb=Z30644 /gi=521073 /ug=Hs.123059 /len=2163
32985_at	0.5	2.4	0.7	0.4	1.7	2.2	0.4	7.9	1.6	5.2	Cluster Incl. Y18264:Homo sapiens SALL1 gene, exon 1 and joined CDS /cds=(240,4214) /gb=Y18264 /gi=4688922 /ug=Hs.123094 /len=4908
32986_s_at	8	33.1	4.1	4.7	4	6.8	14.4	20.7	24.6	19.7	Cluster Incl. D83760:Homo sapiens mRNA for mother against dpp (Mad) related protein, complete cds /cds=(55,1458) /gb=D83760 /gi=2251103 /ug=Hs.123119 /len=1491
32987_at	48.6	37.5	25.7	25	6.5	20.2	32.6	23.4	31	37.8	Cluster Incl. X97249:H.sapiens mRNA for leucine-rich primary response protein 1 /cds=(269,2539) /gb=X97249 /gi=1628400 /ug=Hs.123122 /len=2560
32988_at	55.3	18.4	52.1	12.4	22.4	54.9	39.1	18.9	66.2	64.2	Cluster Incl. Z30643:H.sapiens mRNA for chloride channel (putative) 2139bp /cds=(22,2085) /gb=Z30643 /gi=521071 /ug=Hs.123123 /len=2139
32989_at	4.9	4.1	2.1	8.4	0.6	2.8	4	2.7	5.2	4.2	Cluster Incl. X58964:H.sapiens gene for MHC class II regulatory factor RFX /cds=(93,3032) /gb=X58964 /gi=311362 /ug=Hs.123638 /len=3086
32990_at	60.6	57.1	57.8	48.3	10.6	41.2	18.7	41.6	40.6	82.3	Cluster Incl. S75989:gamma-aminobutyric acid transporter type 3 [human, fetal brain, mRNA, 1991 nt] /cds=(34,1932) /gb=S75989 /gi=913241 /ug=Hs.123639 /len=1991
32991_f_at	69.1	45	27.5	49.6	9	43	79.2	70.8	59.5	74.6	Cluster Incl. M86933:Human amelogenin (AMELY) mRNA, complete cds /cds=(68,646) /gb=M86933 /gi=178530 /ug=Hs.1238 /len=802
32992_at	6.9	3.4	3.4	4.8	2.8	1.1	5.1	3.7	1.9	5.2	Cluster Incl. AF070647:Homo sapiens clone 24438 mRNA sequence /cds=UNKNOWN /gb=AF070647 /gi=3283921 /ug=Hs.124126 /len=1157
32993_s_at	12.7	7.4	9.7	6.2	1.6	5.8	8.4	9.7	12.8	20.8	Cluster Incl. U70824:Human BLu protein (BLu) mRNA, complete cds /cds=(121,1443) /gb=U70824 /gi=3273406 /ug=Hs.125257 /len=1739
32994_at	1.2	1.2	1.3	5.6	0.6	3.9	4.7	6.8	1.6	11.3	Cluster Incl. AI733344:op98c10.x5 Homo sapiens cDNA, 3 end /clone=IMAGE-1584882 /clone_end=3 /gb=AI733344 /gi=5054457 /ug=Hs.127198 /len=801
32995_at	18.1	4.1	1.7	7.5	2	2.2	7.3	4.5	3.3	9.5	Cluster Incl. AC003079:Human BAC clone GS303P24 from 7q21-22 /cds=(0,1361) /gb=AC003079 /gi=2588629 /ug=Hs.127198 /len=1362
32996_g_at	43	25.5	31.9	14.7	7.8	19	26.5	22.5	74.6	45.8	Cluster Incl. AC003079:Human BAC clone GS303P24 from 7q21-22 /cds=(0,1361) /gb=AC003079 /gi=2588629 /ug=Hs.127198 /len=1362
32997_at	3.3	4.1	7.6	3.3	2	7.7	9.9	8.3	10.3	6.6	Cluster Incl. AF058989:Homo sapiens prostate associated PAGE-1 mRNA, complete cds /cds=(129,569) /gb=AF058989 /gi=3300091 /ug=Hs.128231 /len=658
32998_at	53.1	46.4	29	32.8	9.2	30.4	35	60.2	55.9	49.4	Cluster Incl. L19315:Human cholecystokinin A receptor mRNA, complete cds /cds=(153,1439) /gb=L19315 /gi=306595 /ug=Hs.129 /len=1686
32999_at	5.7	13.3	6.9	1.7	2.3	1.3	8.9	1.5	2.4	13	Cluster Incl. AF039655:Homo sapiens filensin mRNA, complete cds /cds=(0,1997) /gb=AF039655 /gi=2746766 /ug=Hs.129702 /len=2166
33000_at	0.8	0.6	0.6	1.1	1.4	1.2	1.1	6.9	0.8	0.8	Cluster Incl. AF043724:Homo sapiens hepatitis A virus cellular receptor 1 (hHAVcr-1) mRNA, complete cds /cds=(51,1130) /gb=AF043724 /gi=2827453 /ug=Hs.129711 /len=1440
33001_s_at	345	202.3	274.7	393.6	88.7	232.3	31.3	18.9	11.8	60.7	Cluster Incl. AF035960:Homo sapiens transglutaminase X mRNA, alternatively spliced full length form, complete cds /cds=(8,2170) /gb=AF035960 /gi=2895529 /ug=Hs.129719 /len=2204
33002_at	84.5	123.3	17.1	30.7	7	124.7	25.5	23.2	86.1	188.1	Cluster Incl. AF047487:Homo sapiens Nck-2 (NCK2) mRNA, complete cds /cds=(132,1274) /gb=AF047487 /gi=3930216 /ug=Hs.129725 /len=1457
33003_at	2.7	3.9	1.1	1.8	0.4	2.1	3.8	1.1	2.6	2.1	Cluster Incl. AI275502:ql74d06.x1 Homo sapiens cDNA, 3 end /clone=IMAGE-1878059 /clone_end=3 /gb=AI275502 /gi=3897776 /ug=Hs.129725 /len=444
33004_g_at	43.8	88	6.8	6.1	1	44.7	5.1	4.8	53.2	92.3	Cluster Incl. AI275502:ql74d06.x1 Homo sapiens cDNA, 3 end /clone=IMAGE-1878059 /clone_end=3 /gb=AI275502 /gi=3897776 /ug=Hs.129725 /len=444
33005_at	0.7	2.2	3.1	1.6	0.1	0.6	1.4	6.9	0.7	0.6	Cluster Incl. AF010144:Homo sapiens neuronal thread protein AD7c-NTP mRNA, complete cds /cds=(14,1141) /gb=AF010144 /gi=3002526 /ug=Hs.129735 /len=1442
33006_at	7.4	3.6	5.3	4.8	1.2	3.2	26.3	42.5	37.1	18.3	Cluster Incl. AF048700:Homo sapiens gastrointestinal peptide (PEC-60) mRNA, complete cds /cds=(11,271) /gb=AF048700 /gi=2935439 /ug=Hs.129778 /len=367
33007_at	7.3	7.3	4.5	5	0.5	10.2	3.8	6.4	5.3	9	Cluster Incl. AC002302:Homo sapiens Chromosome 16 BAC clone CIT987-SKA-345G4 ~complete genomic sequence /cds=(0,590) /gb=AC002302 /gi=2576341 /ug=Hs.129792 /len=729
33008_at	30.5	21.3	11.9	13.4	5.7	19.9	2.6	20.8	18.8	29.5	Cluster Incl. AC006271:Homo sapiens chromosome 19, BAC 319430 (CIT-B-440L2) /cds=(3,794) /gb=AC006271 /gi=4092817 /ug=Hs.129832 /len=898
33009_at	9.7	11.2	11.4	1.7	0.7	3.9	2.7	7.1	6.3	12.7	Cluster Incl. AF042838:Homo sapiens MEK kinase 1 (MEKK1) mRNA, partial cds /cds=(0,4487) /gb=AF042838 /gi=2815887 /ug=Hs.129841 /len=4693
33010_at	7	17.9	24	5.6	5.7	21.1	29.9	23.4	21.9	42.6	Cluster Incl. AL008723:dJ90G24.4 (SAAT1 (low affinity sodium glucose cotransporter (sodium-solute symporter family))) /cds=(80,2059) /gb=AL008723 /gi=5101762 /ug=Hs.130101 /len=2091
33011_at	75.8	63.8	31.8	30	7.8	43.8	39.2	48.9	44.6	63.3	Cluster Incl. Y10148:H.sapiens mRNA for NTR2 receptor /cds=(36,1268) /gb=Y10148 /gi=3901027 /ug=Hs.131138 /len=1569
33012_at	4.4	5.4	3	2.3	0.5	3.4	3.5	2.6	2.4	4.9	Cluster Incl. L09753:Homo sapiens CD30 ligand mRNA, complete cds /cds=(114,818) /gb=L09753 /gi=349277 /ug=Hs.1313 /len=1906
33013_at	28.6	32.9	36.5	17.8	6.6	24.4	25.8	31.4	27.7	51.5	Cluster Incl. M86808:Human pyruvate dehydrogenase complex (PDHA2) gene, complete cds /cds=(0,1166) /gb=M86808 /gi=190789 /ug=Hs.131361 /len=1167
33014_at	45.8	27.3	16.7	15.6	1.9	25	30.8	33	4.5	44.4	Cluster Incl. AF059194:Homo sapiens basic-leucine zipper transcription factor MafK (MAFK) mRNA, complete cds /cds=(212,682) /gb=AF059194 /gi=3068760 /ug=Hs.131953 /len=1041
33015_at	1.8	8.1	1.6	2.5	0.1	4	1.4	1.9	1.6	2.5	Cluster Incl. AL049337:Homo sapiens mRNA; cDNA DKFZp564P016 (from clone DKFZp564P016) /cds=UNKNOWN /gb=AL049337 /gi=4500118 /ug=Hs.132571 /len=1918
33016_at	250.5	150.9	138.1	135.1	26.8	160.6	176.9	165.7	171.7	267.4	Cluster Incl. AI052224:oz21a02.x1 Homo sapiens cDNA, 3 end /clone=IMAGE-1675946 /clone_end=3 /gb=AI052224 /gi=3308215 /ug=Hs.132724 /len=567
33017_at	11.1	9.1	12.6	11.4	2.9	9.4	12.7	19.3	8.6	17.3	Cluster Incl. AI040379:ox16c05.x1 Homo sapiens cDNA, 3 end /clone=IMAGE-1656488 /clone_end=3 /gb=AI040379 /gi=3279573 /ug=Hs.132763 /len=565
33018_at	2.6	1.8	1.6	12.2	3	10.8	2	6.7	12.4	14.7	Cluster Incl. Z98744:histone H3.1 /cds=(9,416) /gb=Z98744 /gi=3080457 /ug=Hs.132854 /len=476
33019_at	13.2	11	6.4	4.2	5.3	8.1	6	9.7	11.7	6.1	Cluster Incl. AB009973:Homo sapiens mRNA for Parkin, complete cds /cds=(101,1498) /gb=AB009973 /gi=3063387 /ug=Hs.132954 /len=2960
33020_at	15.6	21.9	6.7	8.1	5.9	10.8	18.5	21	7.3	13	Cluster Incl. AF059575:untitled /cds=(0,1139) /gb=AF059575 /gi=3335523 /ug=Hs.133709 /len=1140
33021_at	8.4	15.7	14.5	5.7	2.7	17.9	13.7	16.1	3.2	23.1	Cluster Incl. AF035314:Homo sapiens clone 23651 mRNA sequence /cds=UNKNOWN /gb=AF035314 /gi=2661076 /ug=Hs.134526 /len=2047
33022_at	8.3	8.2	14.3	17	4.3	7.7	14.4	26	20.6	26	Cluster Incl. AF057034:Homo sapiens sterol/retinol dehydrogenase mRNA, complete cds /cds=(136,1089) /gb=AF057034 /gi=3372591 /ug=Hs.134958 /len=1128
33023_at	12.5	10.3	8.6	10.7	3.3	13.1	8.5	8	12.2	11.1	Cluster Incl. AI095013:qa18e06.x1 Homo sapiens cDNA, 3 end /clone=IMAGE-1687138 /clone_end=3 /gb=AI095013 /gi=3433989 /ug=Hs.134999 /len=488
33024_at	34	13.9	36.9	25.3	6.6	15.8	16	18.5	21.6	29.3	Cluster Incl. M69136:Human heart chymase mRNA, complete cds /cds=(15,758) /gb=M69136 /gi=180539 /ug=Hs.135626 /len=769
33025_at	7	7.6	8	9.6	4	13.3	8.7	6.2	10.6	13	Cluster Incl. AB017802:Homo sapiens mRNA for clg01, complete cds /cds=(164,1036) /gb=AB017802 /gi=4586509 /ug=Hs.135836 /len=1056
33026_at	1.2	0.5	0.7	0.9	0.5	7	2.2	0.7	0.6	1.3	Cluster Incl. W28250:44b3 Homo sapiens cDNA /gb=W28250 /gi=1308198 /ug=Hs.136108 /len=870
33027_at	126.3	76.6	78.6	75.6	13.8	64	102.5	90	125.8	144.8	Cluster Incl. W27906:39d11 Homo sapiens cDNA /gb=W27906 /gi=1307854 /ug=Hs.136148 /len=821
33028_at	5.6	8.6	4.7	6	0.8	31.6	4.7	12.4	8.6	4.1	Cluster Incl. AF085412:Homo sapiens glycine transporter GLYT2 (GLYT2) mRNA, complete cds /cds=(281,2674) /gb=AF085412 /gi=4003524 /ug=Hs.136557 /len=2729
33029_at	42.5	28.5	24.3	19.3	1.2	16.2	37	52.5	30.5	90.2	Cluster Incl. AF038461:Homo sapiens 12R-lipoxygenase mRNA, complete cds /cds=(259,2364) /gb=AF038461 /gi=3220165 /ug=Hs.136574 /len=2469
33030_at	78.3	49.2	30	32.1	7.8	38.6	35.8	59	47.8	94.2	Cluster Incl. M60747:Human histone H1 (H1F3) gene, complete cds /cds=(0,665) /gb=M60747 /gi=184071 /ug=Hs.136857 /len=666
33031_at	17.2	20.6	10.2	20.8	3.7	19.8	15.9	11.6	18.5	23.8	Cluster Incl. AL079289:Homo sapiens mRNA full length insert cDNA clone EUROIMAGE 35971 /cds=UNKNOWN /gb=AL079289 /gi=5102748 /ug=Hs.137154 /len=1319
33032_r_at	0.3	1.4	2.3	0.7	0.6	1.5	0.8	0.6	1.7	2.6	Cluster Incl. AF055011:Homo sapiens clone 24587 mRNA sequence /cds=UNKNOWN /gb=AF055011 /gi=3005734 /ug=Hs.137173 /len=1701
33033_at	11.7	4.5	14.1	12	4.8	4.6	5.4	25.3	3.6	8.5	Cluster Incl. W26326:29a10 Homo sapiens cDNA /gb=W26326 /gi=1307088 /ug=Hs.137472 /len=834
33034_at	106.8	112.4	132.4	132.4	13.2	145.2	141.3	83.9	121.6	228	Cluster Incl. Y17108:Homo sapiens mRNA for rhomboid-related protein, complete CDS /cds=(27,1343) /gb=Y17108 /gi=3287190 /ug=Hs.137572 /len=1559
33035_at	254.2	147.1	90	44.4	10.9	25.4	131.4	133	131.7	183.3	Cluster Incl. AL021397:dJ69E11.3 (Yeast YPR037W and worm C02C2.6 predicted proteins LIKE) /cds=(145,963) /gb=AL021397 /gi=3319943 /ug=Hs.137576 /len=1314
33036_at	0.4	0.7	2	2.5	0.7	0.9	1.4	1.1	0.6	0.4	Cluster Incl. Y10601:Homo sapiens mRNA for ankyrin-like protein /cds=(174,3533) /gb=Y10601 /gi=4165268 /ug=Hs.137674 /len=5190
33037_at	96.8	117.7	50.4	49	5.6	86	43.7	51.5	53	134	Cluster Incl. AL022165:dJ71L16.4 (putative Chondroitin 6-Sulfotransferase LIKE protein supported by GENSCAN) /cds=(0,1460) /gb=AL022165 /gi=3281985 /ug=Hs.138155 /len=1461
33038_at	2.9	2.6	3.3	5	3.1	5.4	4.1	15.4	3.3	9.1	Cluster Incl. AI394290:tg09f06.x1 Homo sapiens cDNA, 3 end /clone=IMAGE-2108291 /clone_end=3 /gb=AI394290 /gi=4223837 /ug=Hs.138197 /len=514
33039_at	0.3	0.3	1.1	1	1.4	0.4	99.1	78.5	94.1	46	Cluster Incl. AJ224878:Homo sapiens mRNA for T-cell receptor interacting molecule (TRIM) protein /cds=(129,689) /gb=AJ224878 /gi=3402215 /ug=Hs.138701 /len=1680
33040_at	3.2	3	3.2	2.6	0.8	8.7	6.7	3.8	14.8	3.9	Cluster Incl. AL021331:dJ366N23.1 (putative C. elegans UNC-93 (protein 1, C46F11.1) LIKE protein) /cds=(77,736) /gb=AL021331 /gi=3355532 /ug=Hs.138886 /len=1723
33041_at	18.4	11.8	3.2	7.6	3	9	18.9	10.3	9.9	54.5	Cluster Incl. U03493:Human connexin45 gene, complete cds /cds=(0,1190) /gb=U03493 /gi=424133 /ug=Hs.138959 /len=1191
33042_r_at	7	4.1	6	6.9	2.4	3.9	6.6	8	6	8.2	Cluster Incl. AF055018:Homo sapiens clone 24442 mRNA sequence /cds=UNKNOWN /gb=AF055018 /gi=3005745 /ug=Hs.139137 /len=1784
33043_at	3.2	2.9	2.7	2.5	0.9	3.2	4.1	5.3	5.9	5.9	Cluster Incl. X78261:H.sapiens mRNA for TRE17 5 extremity and unnamed adjacent to TRE17, locus tre-1 /cds=UNKNOWN /gb=X78261 /gi=587439 /ug=Hs.139527 /len=3346
33044_f_at	2	22.1	3.6	2.3	0.7	2.4	2.2	22.7	13.1	10.9	Cluster Incl. AI830463:wh51e03.x1 Homo sapiens cDNA, 3 end /clone=IMAGE-2384284 /clone_end=3 /gb=AI830463 /gi=5451134 /ug=Hs.140400 /len=479
33045_r_at	9.1	7.6	9.4	23	9.5	7.5	12.9	6.5	25	12	Cluster Incl. AI830463:wh51e03.x1 Homo sapiens cDNA, 3 end /clone=IMAGE-2384284 /clone_end=3 /gb=AI830463 /gi=5451134 /ug=Hs.140400 /len=479
33046_f_at	7.8	6.1	2.4	3.4	1.4	9.7	4.4	3.4	5.1	9.8	Cluster Incl. X68879:H.sapiens EMX1 mRNA /cds=(0,461) /gb=X68879 /gi=31139 /ug=Hs.140400 /len=462
33047_at	20	39.8	33.2	37.6	1.3	19.7	14.1	16	13.9	29.3	Cluster Incl. AI971169:wr24h12.x1 Homo sapiens cDNA, 3 end /clone=IMAGE-2488679 /clone_end=3 /gb=AI971169 /gi=5767995 /ug=Hs.140648 /len=492
33048_at	7.9	5.7	4.7	5	1.1	6.3	15.2	12.1	8	9.3	Cluster Incl. AF070637:Homo sapiens clone 24712 unknown mRNA, partial cds /cds=(0,772) /gb=AF070637 /gi=3283907 /ug=Hs.140950 /len=1202
33049_at	0.9	1.5	3.3	1.5	0.1	1.2	6	2.7	2.3	2.7	Cluster Incl. AA287446:zs52d01.r1 Homo sapiens cDNA, 5 end /clone=IMAGE-701089 /clone_end=5 /gb=AA287446 /gi=1933128 /ug=Hs.143080 /len=456
33050_at	3.2	4.6	1.3	2.5	0.7	2.5	7.5	1.8	2.7	5.1	Cluster Incl. M67439:Human D5 dopamine receptor (DRD5) gene, complete cds /cds=(0,1433) /gb=M67439 /gi=181830 /ug=Hs.143526 /len=1434
33051_at	0.6	0.5	0.7	2	0.1	4.2	0.4	3.9	0.7	4.2	Cluster Incl. M62400:Human gamma-aminobutyric acid receptor type A rho-1 subunit (GABA-A rho-1) mRNA, complete cds /cds=(46,1467) /gb=M62400 /gi=182910 /ug=Hs.1438 /len=1989
33052_at	6	5.8	4.1	2.3	0.9	4	3	2.5	3.6	6	Cluster Incl. U95301:Human calcium-dependent group X phospholipase A2 mRNA, complete cds /cds=(440,937) /gb=U95301 /gi=2289236 /ug=Hs.144442 /len=995
33053_at	6.4	2.1	4.6	6.1	2.6	2	2.8	3.6	0.8	5.4	Cluster Incl. W28834:52d11 Homo sapiens cDNA /gb=W28834 /gi=1308782 /ug=Hs.144568 /len=771
33054_at	14.7	5.6	9.2	5.8	2.3	6.4	6.4	9.3	6.6	19.5	Cluster Incl. AL096732:Homo sapiens mRNA; cDNA DKFZp434N074 (from clone DKFZp434N074) /cds=UNKNOWN /gb=AL096732 /gi=5419864 /ug=Hs.144852 /len=2941
33055_at	2.4	0.9	1.2	1	0.8	1.7	0.9	1.2	4.3	3.8	Cluster Incl. AF029403:Homo sapiens oxysterol 7alpha-hydroxylase (CYP7b1) mRNA, complete cds /cds=(134,1654) /gb=AF029403 /gi=3702793 /ug=Hs.144877 /len=1661
33056_at	14.7	10.7	6.9	15.9	1	10.4	7.7	7.9	18.5	22.3	Cluster Incl. AB020735:Homo sapiens ENDOGL-2 (alias ENGL-b) mRNA for endonuclease G-like protein-2, complete cds /cds=(1134,1583) /gb=AB020735 /gi=4589456 /ug=Hs.145515 /len=1799
33057_g_at	51.2	10.3	15.1	7.5	3.9	10.2	12	15.9	15.7	66.2	Cluster Incl. AB020735:Homo sapiens ENDOGL-2 (alias ENGL-b) mRNA for endonuclease G-like protein-2, complete cds /cds=(1134,1583) /gb=AB020735 /gi=4589456 /ug=Hs.145515 /len=1799
33058_at	12.1	12.6	5.1	10.7	2.8	10.1	6.2	7.8	6.6	16.5	Cluster Incl. Y17282:Homo sapiens mRNA for cytokeratin type II /cds=(18,1673) /gb=Y17282 /gi=3901029 /ug=Hs.145949 /len=2121
33059_at	6.5	7.6	6.3	5.1	2.5	5.2	7.4	5.8	3.8	9.5	Cluster Incl. AF070547:Homo sapiens clone 24820 mRNA sequence /cds=UNKNOWN /gb=AF070547 /gi=3387909 /ug=Hs.146312 /len=2322
33060_g_at	10.3	1.9	6.5	1.7	1.6	3.6	9.9	6.5	1.2	4.6	Cluster Incl. AF070547:Homo sapiens clone 24820 mRNA sequence /cds=UNKNOWN /gb=AF070547 /gi=3387909 /ug=Hs.146312 /len=2322
33061_at	33.7	21.5	4.1	13.9	7.5	28.7	11.4	38.9	8.4	33.6	Cluster Incl. AF050081:Homo sapiens C16orf3 large protein mRNA, complete cds /cds=(558,935) /gb=AF050081 /gi=3818472 /ug=Hs.14642 /len=1023
33062_at	8.4	4	3.3	3.6	0.7	2.6	7.7	4.4	10.8	48.6	Cluster Incl. AL096729:Homo sapiens mRNA; cDNA DKFZp434D044 (from clone DKFZp434D044) /cds=UNKNOWN /gb=AL096729 /gi=5419863 /ug=Hs.146581 /len=2393
33063_at	14.5	13.3	17.9	7.4	3.1	14	16.1	11.4	18.2	26	Cluster Incl. J02940:Human platelet glycoprotein Ib alpha chain mRNA, complete cds /cds=(42,1922) /gb=J02940 /gi=183499 /ug=Hs.1472 /len=2480
33064_at	21.3	14.2	9.9	10.7	2.7	13	10.8	14.5	15.6	17.8	Cluster Incl. L07738:Homo sapiens DHP-sensitive calcium channel gamma subunit (CACNLG) mRNA, complete cds /cds=(71,739) /gb=L07738 /gi=306472 /ug=Hs.147989 /len=1258
33065_at	11.1	13.6	4.3	4.8	2.2	6	20.6	5.9	5.7	14.8	Cluster Incl. U80757:U80757 Homo sapiens cDNA /gb=U80757 /gi=2565083 /ug=Hs.148352 /len=2107
33066_at	4.3	15.3	1.3	3.2	0.5	2.1	2.6	11.9	7	5.7	Cluster Incl. AL080103:Homo sapiens mRNA; cDNA DKFZp564N2216 (from clone DKFZp564N2216) /cds=UNKNOWN /gb=AL080103 /gi=5262528 /ug=Hs.149770 /len=2020
33067_at	11.2	15.4	3.7	5.4	0.6	3.8	5.7	16.5	20.4	8.5	Cluster Incl. X57130:H.sapiens H1.1 gene for histone H1 /cds=(0,647) /gb=X57130 /gi=31966 /ug=Hs.150206 /len=648
33068_f_at	16.9	12	13.1	19.3	4.5	14.3	12.8	26.2	7.1	35.1	Cluster Incl. U08854:Human UDP glucuronosyltransferase precursor (UGT2B15) mRNA, complete cds /cds=(21,1613) /gb=U08854 /gi=475758 /ug=Hs.150207 /len=2090
33069_f_at	17.3	26.4	17.6	5.3	2.1	25.9	26.1	17.2	17.7	15.5	Cluster Incl. U06641:Human UDP glucuronosyltransferase mRNA, partial cds /cds=(0,1571) /gb=U06641 /gi=458398 /ug=Hs.150207 /len=2123
33070_at	8.7	5.2	9.7	3.9	1.5	10.9	5.3	5.1	7.1	8.2	Cluster Incl. AF041243:Homo sapiens orexin receptor-1 mRNA, complete cds /cds=(153,1430) /gb=AF041243 /gi=2897123 /ug=Hs.150968 /len=1564
33071_at	39.1	52.3	62	69.8	17.3	41.3	50.6	76	50	60.5	Cluster Incl. Z98744:histone H2B /cds=(5,382) /gb=Z98744 /gi=3080457 /ug=Hs.151506 /len=518
33072_at	50.6	27.2	12	25.5	4.4	36	33.5	31.6	34.3	40	Cluster Incl. AF041245:Homo sapiens orexin receptor-2 mRNA, complete cds /cds=(359,1693) /gb=AF041245 /gi=2897127 /ug=Hs.151624 /len=1859
33073_at	6.3	10.2	8.1	4.4	0.6	2.6	13	21.6	19.8	9.9	Cluster Incl. AF068864:Homo sapiens p21-activated kinase 3 (PAK3) mRNA, complete cds /cds=(0,1634) /gb=AF068864 /gi=3608385 /ug=Hs.152663 /len=1635
33074_g_at	1.2	0.8	0.8	1.3	1.2	3.8	1.6	1.1	3	1	Cluster Incl. AF068864:Homo sapiens p21-activated kinase 3 (PAK3) mRNA, complete cds /cds=(0,1634) /gb=AF068864 /gi=3608385 /ug=Hs.152663 /len=1635
33075_at	8.9	1.1	5.9	8.4	1.5	5.4	8.2	7.2	12.3	10.9	Cluster Incl. AA604464:nq03a09.s1 Homo sapiens cDNA, 3 end /clone=IMAGE-1142776 /clone_end=3 /gb=AA604464 /gi=2445373 /ug=Hs.152663 /len=443
33076_at	3.7	0.6	0.2	4.2	0.9	5.5	1.4	2.7	6.7	3.3	Cluster Incl. AF070543:Homo sapiens clone 24740 mRNA sequence /cds=UNKNOWN /gb=AF070543 /gi=3387903 /ug=Hs.155915 /len=1566
33077_at	38.6	8.8	16.6	19.6	4.2	16.7	13	22.7	21.2	10.5	Cluster Incl. AF052150:Homo sapiens clone 24533 mRNA sequence /cds=UNKNOWN /gb=AF052150 /gi=3360460 /ug=Hs.155959 /len=1773
33078_at	13.6	8.1	5.7	5.2	1.5	9.1	6.8	7.4	6.8	13.9	Cluster Incl. AL023753:Human DNA sequence from clone 1198H6 on chromosome 1p36.11-36.31. Contains two Melanoma Preferentially Expressed Antigen PRAME LIKE genes. Contains GSSs and ESTs /cds=(11,1462) /gb=AL023753 /gi=3702426 /ug=Hs.156406 /len=1771
33079_at	35.4	14.2	7.1	12.2	0.4	23.1	13.9	7	3.8	57.3	Cluster Incl. AJ002078:Homo sapiens mRNA for syntaxin 6, complete CDS /cds=(0,767) /gb=AJ002078 /gi=2695736 /ug=Hs.157144 /len=768
33080_s_at	90.3	27.7	56.3	68.5	23.5	82.3	102.2	112.7	117.9	124.2	Cluster Incl. AB007943:Homo sapiens mRNA for KIAA0474 protein, complete cds /cds=(292,1029) /gb=AB007943 /gi=3413909 /ug=Hs.158232 /len=5591
33081_at	7.1	4	2.8	3.1	1.2	4.1	4.1	3.6	3.3	6.3	Cluster Incl. AA492299:ng80e03.s1 Homo sapiens cDNA /clone=IMAGE-941116 /gb=AA492299 /gi=2221861 /ug=Hs.158232 /len=552
33082_at	32.7	10.4	17.9	20.5	0.8	6.5	18.5	17.7	31.8	75.6	Cluster Incl. AF074015:Homo sapiens integrin subunit alpha 10 precursor, mRNA, complete cds /cds=(21,3524) /gb=AF074015 /gi=3420887 /ug=Hs.158237 /len=3884
33083_at	2.6	1.1	1.1	1.4	0.4	3.9	2.5	1.1	1.9	9.5	Cluster Incl. AB007978:Homo sapiens mRNA, chromosome 1 specific transcript KIAA0509 /cds=UNKNOWN /gb=AB007978 /gi=3413953 /ug=Hs.158278 /len=5641
33084_at	8.9	9.3	3.3	1.4	2	8.1	14.1	6	6.4	16.8	Cluster Incl. U35100:Human complexin II mRNA, complete cds /cds=(345,749) /gb=U35100 /gi=1040920 /ug=Hs.158294 /len=940
33085_at	19	14.2	11.8	29.5	7.2	69.5	55	51	28.8	19.8	Cluster Incl. U64863:Human hPD-1 (hPD-1) mRNA, complete cds /cds=(68,934) /gb=U64863 /gi=2149002 /ug=Hs.158297 /len=2106
33086_at	4.1	3.6	4.6	2.6	0.9	4.3	7.6	5.8	4.3	7.9	Cluster Incl. AF076215:Homo sapiens prophet of Pit1 (PROP1) mRNA, complete cds /cds=(309,989) /gb=AF076215 /gi=3873239 /ug=Hs.158301 /len=1463
33087_s_at	6.7	3	4.3	6.1	1.3	4.5	3.4	8.6	5.5	4.2	Cluster Incl. AJ001366:Homo sapiens potassium channel h-eag /cds=(170,3058) /gb=AJ001366 /gi=3676224 /ug=Hs.158305 /len=3102
33088_at	0.8	0.9	1.4	0.7	0.3	0.9	1.6	1.9	1.4	1.5	Cluster Incl. AF078742:Homo sapiens voltage-gated potassium channel eagB (EAG) mRNA, complete cds /cds=(36,3005) /gb=AF078742 /gi=3790564 /ug=Hs.158305 /len=3083
33089_s_at	13.7	11.9	12.1	10.7	7	10.5	14.3	34.2	23.8	38.5	Cluster Incl. U92896:Human LERK-6 (EPLG6) gene /cds=(0,641) /gb=U92896 /gi=2843107 /ug=Hs.158306 /len=642
33090_at	27.9	21.2	19	21.6	13.9	75.9	24.5	27.6	57	52.2	Cluster Incl. AJ007292:Homo sapiens mRNA for ephrin-A2 /cds=(15,656) /gb=AJ007292 /gi=3688367 /ug=Hs.158306 /len=1066
33091_at	20.3	23.6	18	26.8	6.2	30.5	32.9	35.1	21	27.7	Cluster Incl. AF005220:Homo sapiens transcription factor HOXD13 (Hoxd13) gene /cds=(111,1118) /gb=AF005220 /gi=2218161 /ug=Hs.158309 /len=1147
33092_at	12.3	15.9	12.1	13.6	4.6	14.6	17.1	13	15.1	20.5	Cluster Incl. AC005946:Homo sapiens chromosome 19, cosmid R28782 /cds=(79,1140) /gb=AC005946 /gi=3850558 /ug=Hs.158314 /len=1198
33093_at	156.5	115.9	7.2	22.7	0.8	1	4	2.7	3	1.3	Cluster Incl. AF077346:Homo sapiens interleukin-18 receptor accessory protein-like mRNA, complete cds /cds=(483,2282) /gb=AF077346 /gi=3851059 /ug=Hs.158315 /len=2681
33094_s_at	12.3	6.4	3.2	5.9	3.9	14	4.8	8.2	8.2	7.1	Cluster Incl. AI954686:wq32a03.x1 Homo sapiens cDNA, 3 end /clone=IMAGE-2472940 /clone_end=3 /gb=AI954686 /gi=5746996 /ug=Hs.158321 /len=562
33095_i_at	1.3	1	0.9	0.8	0.2	1.2	0.8	1.4	1.2	2.6	Cluster Incl. U48224:Human beaded filament protein CP49 (LIFL-L) mRNA, complete cds /cds=(0,1247) /gb=U48224 /gi=1236056 /ug=Hs.158321 /len=1465
33096_r_at	24.4	62.9	53	17.8	3.2	22.6	50.9	34.4	54.7	31.4	Cluster Incl. U48224:Human beaded filament protein CP49 (LIFL-L) mRNA, complete cds /cds=(0,1247) /gb=U48224 /gi=1236056 /ug=Hs.158321 /len=1465
33097_at	194.4	18.5	85.6	210.4	44.9	598.6	37	26.9	30.5	86.3	Cluster Incl. U80982:Human myeloid-specific C/EBP-epsilon transcription factor (CEBPE) gene, complete cds /cds=(199,948) /gb=U80982 /gi=1813677 /ug=Hs.158323 /len=1126
33098_at	4.8	8.8	9.8	9.4	3.8	8.6	9.1	16.9	8.9	16.8	Cluster Incl. U28694:Human eosinophil CC chemokine receptor 3 mRNA, complete cds /cds=(31,1098) /gb=U28694 /gi=1199579 /ug=Hs.158324 /len=1201
33099_at	24.5	23.7	31.8	22.3	1	22.5	32.1	18.8	28.3	21.8	Cluster Incl. U27330:Human alpha (1,3) fucosyltransferase (FUT5) mRNA, minor transcript II, complete cds /cds=(88,1212) /gb=U27330 /gi=967196 /ug=Hs.158327 /len=1988
33100_at	1.7	0.7	1.2	1.7	0.3	0.5	1.5	3.8	1.1	2.4	Cluster Incl. U94320:Human neuropeptide Y5 receptor (NPYY5) mRNA, complete cds /cds=(70,1407) /gb=U94320 /gi=1945448 /ug=Hs.158330 /len=1423
33578_at	8.3	6	5.8	9.8	1.2	9.3	15.3	11	6.6	8.9	Cluster Incl. U82169:Human frizzled homolog (FZD3) mRNA, complete cds /cds=(25,1800) /gb=U82169 /gi=1906597 /ug=Hs.158335 /len=2184
33579_i_at	102.9	113.1	59.6	79.2	11.2	63.2	58.4	107.3	127	134.8	Cluster Incl. Z97630:Human DNA sequence from clone 466N1 on chromosome 22q12-13 Contains H1F0(H1 histone family, member 0) gene, 2-amino-3-ketobutyrate -CoA ligase( nuclear gene encoding mitochondrial protein), GALR3 (galanin receptor) gene, ESTs, GSSs and CpG islands /cds=(25,1131) /gb=Z97630 /gi=4582128 /ug=Hs.158353 /len=1157
33580_r_at	41.1	49.5	28.4	32.3	5.6	45.5	26.8	31.1	32.7	58	Cluster Incl. Z97630:Human DNA sequence from clone 466N1 on chromosome 22q12-13 Contains H1F0(H1 histone family, member 0) gene, 2-amino-3-ketobutyrate -CoA ligase( nuclear gene encoding mitochondrial protein), GALR3 (galanin receptor) gene, ESTs, GSSs and CpG islands /cds=(25,1131) /gb=Z97630 /gi=4582128 /ug=Hs.158353 /len=1157
33581_at	28	55.7	58.6	66.3	9.3	39.5	66.8	70.6	35.9	84.8	Cluster Incl. AF023259:Homo sapiens RNA-binding protein (RBMS3) mRNA, complete cds /cds=(174,1409) /gb=AF023259 /gi=3746337 /ug=Hs.158446 /len=1461
33582_s_at	2.7	1.1	1.5	0.9	0.2	3.1	1.7	1	0.9	1.8	Cluster Incl. AA523313:ni41h09.s1 Homo sapiens cDNA, 3 end /clone=IMAGE-979457 /clone_end=3 /gb=AA523313 /gi=2264025 /ug=Hs.158446 /len=581
33583_r_at	49.4	46.5	38.4	43.7	7.8	45.7	22.4	27.8	44.5	87.4	Cluster Incl. AA523313:ni41h09.s1 Homo sapiens cDNA, 3 end /clone=IMAGE-979457 /clone_end=3 /gb=AA523313 /gi=2264025 /ug=Hs.158446 /len=581
33584_at	1.6	5	2.6	5.8	0.2	7.4	13.1	10.6	6	7.5	Cluster Incl. U35146:Human p56 KKIAMRE protein kinase (KKIAMRE), complete cds /cds=(0,1481) /gb=U35146 /gi=1517819 /ug=Hs.158512 /len=1482
33585_at	4.6	1.7	0.4	1.9	0.2	0.7	1.7	0.7	2.6	0.7	Cluster Incl. AF052176:Homo sapiens clone 24457 mRNA sequence /cds=UNKNOWN /gb=AF052176 /gi=3360487 /ug=Hs.158529 /len=1307
33586_at	9.7	14.8	11.4	14.8	1.2	14.7	12.9	18	14.5	23.2	Cluster Incl. AF070620:Homo sapiens clone 24694 mRNA sequence /cds=UNKNOWN /gb=AF070620 /gi=3283886 /ug=Hs.158530 /len=1589
33587_f_at	17.7	22.1	21.6	40.7	4.6	17.3	13.1	20.5	22.7	78.6	Cluster Incl. AI369146:qy74f11.x1 Homo sapiens cDNA, 3 end /clone=IMAGE-2017773 /clone_end=3 /gb=AI369146 /gi=4147899 /ug=Hs.158582 /len=471
33588_at	21.4	3.4	17.7	2.1	0.4	9.4	2.5	10.8	2.5	8.8	Cluster Incl. Z32860:HHEA03N Homo sapiens cDNA /clone=HEA03N /gb=Z32860 /gi=483724 /ug=Hs.159145 /len=362
33589_at	24.3	13.6	8.9	11.1	2.1	16.7	16.5	17.2	15	18.6	Cluster Incl. AF052103:Homo sapiens clone 23726 mRNA sequence /cds=UNKNOWN /gb=AF052103 /gi=3360410 /ug=Hs.159157 /len=1311
33590_at	1.5	0.9	0.8	0.8	0.4	3	7.6	6.9	8.2	5.1	Cluster Incl. AJ011980:Homo sapiens mRNA sequence, IMAGE clone 446411 /cds=UNKNOWN /gb=AJ011980 /gi=3786183 /ug=Hs.159179 /len=1181
33591_at	1.7	1.7	0.8	2.5	0.3	1.3	1.2	1.9	2.3	2.6	Cluster Incl. AB007977:Homo sapiens mRNA, chromosome 1 specific transcript KIAA0508 /cds=UNKNOWN /gb=AB007977 /gi=3413952 /ug=Hs.159187 /len=6013
33592_at	7.2	5.4	5.1	16.1	1.5	4.5	5.9	4.9	5.3	7.8	Cluster Incl. AF007833:Homo sapiens kruppel-related zinc finger protein hcKrox mRNA, complete cds /cds=(212,1831) /gb=AF007833 /gi=2257985 /ug=Hs.159265 /len=2128
33593_at	6.4	4.2	9.1	3	1.4	4.2	2.3	11.4	6	2.3	Cluster Incl. AF000981:Homo sapiens testis-specific ChromoDomain Y isoform 1 (CDY1) mRNA, alternatively spliced, complete cds /cds=(281,1945) /gb=AF000981 /gi=3342715 /ug=Hs.159281 /len=2318
33594_at	53	35	51.5	34.6	6.2	46.6	56.9	50.9	61.4	73.8	Cluster Incl. AB017788:Homo sapiens hdkk-4 mRNA, complete cds /cds=(0,674) /gb=AB017788 /gi=3660555 /ug=Hs.159311 /len=675
33595_r_at	2.1	5.7	5	1	0.3	5.3	14.9	16.6	15.3	11.2	Cluster Incl. AF080577:Homo sapiens RAG2 mRNA, partial cds /cds=(0,324) /gb=AF080577 /gi=3551871 /ug=Hs.159376 /len=472
33596_at	1.1	1.8	0.8	1.9	1	1.7	1.3	4.2	0.7	4.6	Cluster Incl. AJ001454:Homo sapiens mRNA for testican-3 /cds=(121,1431) /gb=AJ001454 /gi=3581969 /ug=Hs.159425 /len=2168
33597_at	5	2.6	3.4	2	2.9	5.8	12.2	11.1	13.3	7.3	Cluster Incl. U09411:Human zinc finger protein ZNF132 mRNA, complete cds /cds=(498,2267) /gb=U09411 /gi=488550 /ug=Hs.159468 /len=2368
33598_r_at	55	57	32.1	39.8	10.4	49.5	8.7	0.9	1.7	1.9	Cluster Incl. AF054176:Homo sapiens angiotensin/vasopressin receptor AII/AVP mRNA, complete cds /cds=(46,1590) /gb=AF054176 /gi=3341995 /ug=Hs.159483 /len=2189
33599_at	12.3	10.2	3.3	11.5	3.1	5	2	4.1	2.2	2.7	Cluster Incl. U57092:Human small GTP-binding protein rab30 /cds=(18,629) /gb=U57092 /gi=1457955 /ug=Hs.159505 /len=828
33600_at	7.9	6.5	3.7	5.7	1.7	4.8	6.7	3.7	4.3	19.4	Cluster Incl. U52518:Human Grb2-related adaptor protein (Grap) mRNA, complete cds /cds=(33,686) /gb=U52518 /gi=1354384 /ug=Hs.159517 /len=874
33601_at	55	65.4	74.4	47.3	10.1	20.2	20.4	22.6	21.5	39.1	Cluster Incl. AF052145:Homo sapiens clone 24400 mRNA sequence /cds=UNKNOWN /gb=AF052145 /gi=3360454 /ug=Hs.159528 /len=1415
33602_at	267.7	256	222.3	107.4	44.9	376.3	231.2	233.2	189.7	745.9	Cluster Incl. AJ000479:Homo sapiens mRNA for putative G-protein coupled receptor, EDG6 /cds=(22,1176) /gb=AJ000479 /gi=3805931 /ug=Hs.159543 /len=1566
33603_at	76.7	25.8	5.9	17	1.1	50.1	11.1	6.7	20.8	26.6	Cluster Incl. U52111:adrenoleukodystrophy protein /cds=(386,2623) /gb=U52111 /gi=1302649 /ug=Hs.159546 /len=2750
33604_at	2.6	3.6	2.3	9	1.5	3.8	4	5	4.2	23.8	Cluster Incl. AF007567:Homo sapiens insulin receptor substrate 4 mRNA, complete cds /cds=(78,3851) /gb=AF007567 /gi=2388657 /ug=Hs.159609 /len=3939
33605_at	5.2	6.6	2.3	4.1	2.7	6.4	2.6	2.2	2.5	5.1	Cluster Incl. AF019415:untitled /cds=(105,926) /gb=AF019415 /gi=3955194 /ug=Hs.159623 /len=1778
33606_g_at	4.2	4.8	5.6	4.8	0.9	3.5	3.1	9.8	5.8	6.7	Cluster Incl. AF019415:untitled /cds=(105,926) /gb=AF019415 /gi=3955194 /ug=Hs.159623 /len=1778
33607_at	37.3	21.1	17.8	16.5	6.3	22.6	24.4	18.2	16	35.6	Cluster Incl. M91467:Human serotonin receptor (5HT1E) mRNA, complete cds /cds=(566,1663) /gb=M91467 /gi=177773 /ug=Hs.1611 /len=1910
33608_at	13.3	67.2	6.3	39.6	2.9	34.5	16.4	6.2	21.3	32.5	Cluster Incl. AA535815:nf93h04.s1 Homo sapiens cDNA, 3 end /clone=IMAGE-927511 /clone_end=3 /gb=AA535815 /gi=2280068 /ug=Hs.162202 /len=516
33609_at	54.9	44.5	13.8	19.3	3.4	29.1	21.5	11.6	8.6	22.6	Cluster Incl. AJ012008:Homo sapiens genes encoding RNCC protein, DDAH protein, Ly6-C protein, Ly6-D protein and immunoglobulin receptor /cds=(0,401) /gb=AJ012008 /gi=5304874 /ug=Hs.162202 /len=402
33610_at	4.3	3.4	2.5	5.4	0.6	5	4.2	3.5	5.1	5.5	Cluster Incl. AL049977:Homo sapiens mRNA; cDNA DKFZp564C122 (from clone DKFZp564C122) /cds=UNKNOWN /gb=AL049977 /gi=4884227 /ug=Hs.162209 /len=1071
33611_g_at	10.6	19.4	11	11.3	2.2	2.7	16.8	13	14.4	10	Cluster Incl. AL049977:Homo sapiens mRNA; cDNA DKFZp564C122 (from clone DKFZp564C122) /cds=UNKNOWN /gb=AL049977 /gi=4884227 /ug=Hs.162209 /len=1071
33612_at	6.4	12.3	7.2	9.9	4	5.7	4	0.4	6.5	1.3	Cluster Incl. AL080107:Homo sapiens mRNA; cDNA DKFZp586D0522 (from clone DKFZp586D0522) /cds=UNKNOWN /gb=AL080107 /gi=5262532 /ug=Hs.163173 /len=1566
33613_at	33.8	27.2	24.5	44.9	5.6	33.5	49.1	31.5	28.5	60.4	Cluster Incl. AA806239:oc21e02.s1 Homo sapiens cDNA /clone=IMAGE-1341530 /gb=AA806239 /gi=2874989 /ug=Hs.163271 /len=364
33614_at	4259.4	2419.2	4046.6	5557.9	993.9	6060.4	3808.7	4446.8	4756.6	7440.9	Cluster Incl. X80822:H.sapiens mRNA for ORF /cds=(133,555) /gb=X80822 /gi=527577 /ug=Hs.163593 /len=657
33615_at	4.1	2	2.3	3.3	0.6	2.7	2.4	2.7	6.2	3.2	Cluster Incl. X64994:H.sapiens HGMP07I gene for olfactory receptor /cds=(0,944) /gb=X64994 /gi=32085 /ug=Hs.163670 /len=945
33616_at	13	14.1	2.1	3.8	1.5	7.4	27.9	21.4	26.1	63	Cluster Incl. X16576:Human KUP mRNA for protein with two zinc fingers /cds=(0,1301) /gb=X16576 /gi=34191 /ug=Hs.164347 /len=1302
33617_s_at	11.8	8.4	13.6	7.8	1.8	8.2	7.2	9.5	8.7	17	Cluster Incl. AI435898:th74g07.x1 Homo sapiens cDNA, 3 end /clone=IMAGE-2124444 /clone_end=3 /gb=AI435898 /gi=4306403 /ug=Hs.164347 /len=528
33618_at	5.3	9.5	26.5	15.3	8.9	29.8	4.5	23.1	32.5	33.1	Cluster Incl. W27885:39b12 Homo sapiens cDNA /gb=W27885 /gi=1307833 /ug=Hs.164686 /len=873
33619_at	4556.9	3964.8	3784.4	4235.6	885.1	1958	3842.4	4943.8	5655.3	5201.4	Cluster Incl. L01124:Human ribosomal protein S13 (RPS13) mRNA, complete cds /cds=(32,487) /gb=L01124 /gi=307390 /ug=Hs.165590 /len=530
33620_at	15.5	40.8	25.8	31.9	7.7	9.6	26.1	19.1	15.7	59.8	Cluster Incl. X16667:Human HOX2G mRNA from the Hox2 locus /cds=(363,1658) /gb=X16667 /gi=32379 /ug=Hs.166014 /len=1935
33621_at	24.8	10.8	19.8	19.1	3.9	6.6	5.2	20.2	11.4	26.1	Cluster Incl. X71348:Homo sapiens vHNF1-C mRNA /cds=UNKNOWN /gb=X71348 /gi=416532 /ug=Hs.166039 /len=3436
33622_at	107.4	54.2	49	54.8	15.4	64.1	51	64.9	46.5	93.3	Cluster Incl. Z26308:H.sapiens isoform 1 gene for L-type calcium channel, neuronal subform (partial) /cds=UNKNOWN /gb=Z26308 /gi=509342 /ug=Hs.166077 /len=1013
33623_g_at	61.6	8.7	9.4	27.1	9.4	23.5	18.3	9.4	11.5	9.2	Cluster Incl. Z26308:H.sapiens isoform 1 gene for L-type calcium channel, neuronal subform (partial) /cds=UNKNOWN /gb=Z26308 /gi=509342 /ug=Hs.166077 /len=1013
33624_at	4.4	3.5	3.2	2.8	0.5	1.7	3.4	4.7	2.8	6	Cluster Incl. L29385:Homo sapiens (clone pcDNA-alpha1E-3) voltage-dependent calcium channel alpha-1E-3 subunit mRNA, complete cds /cds=(165,6977) /gb=L29385 /gi=495869 /ug=Hs.166110 /len=7089
33625_g_at	8.9	8.8	6.9	8.1	1.4	5.2	5.4	10.6	5.9	12.1	Cluster Incl. L29385:Homo sapiens (clone pcDNA-alpha1E-3) voltage-dependent calcium channel alpha-1E-3 subunit mRNA, complete cds /cds=(165,6977) /gb=L29385 /gi=495869 /ug=Hs.166110 /len=7089
33626_at	9.7	11.3	4.5	6.2	0.4	10.3	7.9	24.3	14.4	11.9	Cluster Incl. L27745:Homo sapiens voltage-operated calcium channel, alpha-1 subunit mRNA, complete cds /cds=(0,6938) /gb=L27745 /gi=443760 /ug=Hs.166110 /len=7110
33627_at	98.9	44.8	59.4	58.7	10.9	167.1	56	91.1	73.4	133.6	Cluster Incl. U57843:Human phosphatidylinositol 3-kinase delta catalytic subunit mRNA, complete cds /cds=(115,3321) /gb=U57843 /gi=2076750 /ug=Hs.166116 /len=3503
33628_g_at	68.6	9.5	18.1	19.8	2.4	67.4	3.9	6.9	9	50.2	Cluster Incl. U57843:Human phosphatidylinositol 3-kinase delta catalytic subunit mRNA, complete cds /cds=(115,3321) /gb=U57843 /gi=2076750 /ug=Hs.166116 /len=3503
33629_at	64.9	6.5	10.6	9.3	2.3	60.4	14.6	13.4	28.9	122.4	Cluster Incl. AJ001982:Homo sapiens WWp2-like mRNA complete cds /cds=UNKNOWN /gb=AJ001982 /gi=2546985 /ug=Hs.166119 /len=1841
33630_s_at	2.8	3.4	2.4	3.7	1	4	34.3	42.7	36.8	42.5	Cluster Incl. AF026488:Homo sapiens beta III spectrin (SPTBN2) mRNA, partial cds /cds=(0,688) /gb=AF026488 /gi=2511780 /ug=Hs.166151 /len=1676
33631_at	112.6	173	66.4	65.7	12.3	38.2	122.8	108.7	78.3	164.3	Cluster Incl. AF023612:Homo sapiens Dim1p homolog mRNA, complete cds /cds=(126,401) /gb=AF023612 /gi=2565276 /ug=Hs.166152 /len=909
33632_g_at	1328.3	2719.9	782.2	876.4	134.2	407.2	1174.7	1163.1	1359.6	1042.6	Cluster Incl. AF023612:Homo sapiens Dim1p homolog mRNA, complete cds /cds=(126,401) /gb=AF023612 /gi=2565276 /ug=Hs.166152 /len=909
33633_at	123.8	72.7	85.2	70.8	12.3	79.7	85.9	79.8	27.2	154.5	Cluster Incl. AF030335:Homo sapiens purinergic P2Y11 receptor (P2Y11) mRNA, complete cds /cds=(0,1115) /gb=AF030335 /gi=2674119 /ug=Hs.166168 /len=1116
33634_at	27.9	29.3	22	25.6	7.3	36.9	26.6	36.8	9.8	18.3	Cluster Incl. AF038007:Homo sapiens FIC1 mRNA, complete cds /cds=(0,3755) /gb=AF038007 /gi=3628756 /ug=Hs.166196 /len=3756
33635_at	30.9	26.2	7.7	9.4	4.4	21.5	25.4	26.6	27.9	67.7	Cluster Incl. L22075:Human guanine nucleotide regulatory protein (G13) mRNA, complete cds /cds=(41,1174) /gb=L22075 /gi=404721 /ug=Hs.1666 /len=1402
33636_at	16.1	15.3	9.4	13.4	1.4	8.1	10.6	17.6	32.8	26.3	Cluster Incl. U87459:Human autoimmunogenic cancer/testis antigen NY-ESO-1 mRNA, complete cds /cds=(53,595) /gb=U87459 /gi=1890098 /ug=Hs.167379 /len=752
33637_g_at	53.7	40.3	57	29.6	20.9	47.6	28.5	55.3	39	88.9	Cluster Incl. U87459:Human autoimmunogenic cancer/testis antigen NY-ESO-1 mRNA, complete cds /cds=(53,595) /gb=U87459 /gi=1890098 /ug=Hs.167379 /len=752
33638_at	7.6	4	2.6	7.8	1.8	5.1	5.5	7.5	6.2	6.3	Cluster Incl. AA584202:no11c05.s1 Homo sapiens cDNA, 3 end /clone=IMAGE-1100360 /clone_end=3 /gb=AA584202 /gi=2368811 /ug=Hs.167386 /len=505
33639_g_at	15.9	11.1	12.7	4.2	2.9	23.4	11.4	21.5	26.9	22.3	Cluster Incl. AA584202:no11c05.s1 Homo sapiens cDNA, 3 end /clone=IMAGE-1100360 /clone_end=3 /gb=AA584202 /gi=2368811 /ug=Hs.167386 /len=505
33640_at	27.6	19.1	34.1	24.3	7	28.7	49.4	62.2	31.2	30.4	Cluster Incl. Y14768:Homo sapiens DNA, cosmid clones TN62 and TN82 /cds=(453,851) /gb=Y14768 /gi=3805800 /ug=Hs.169196 /len=1363
33641_g_at	1246.3	1319.6	636.7	649.7	149.9	252.4	393.7	405	486.1	202	Cluster Incl. Y14768:Homo sapiens DNA, cosmid clones TN62 and TN82 /cds=(453,851) /gb=Y14768 /gi=3805800 /ug=Hs.169196 /len=1363
33642_s_at	16	6.1	31.4	18	4.2	8.7	12.1	7.6	17.2	28.1	Cluster Incl. U17986:Human GABA/noradrenaline transporter mRNA, complete cds /cds=(29,2227) /gb=U17986 /gi=602433 /ug=Hs.169240 /len=2425
33643_at	28.1	35.4	12.1	5.1	2	26.9	25.2	26.8	10.7	22.7	Cluster Incl. AI198086:qi54b08.x1 Homo sapiens cDNA, 3 end /clone=IMAGE-1860279 /clone_end=3 /gb=AI198086 /gi=3750692 /ug=Hs.169252 /len=652
33644_at	2.2	2.7	2.2	2	0.8	2.6	2.2	2.3	2.5	9.3	Cluster Incl. L34035:Homo sapiens NADP-dependent malic enzyme mRNA, complete cds /cds=(12,1730) /gb=L34035 /gi=1322012 /ug=Hs.169283 /len=1838
33645_at	10.7	26.6	6.7	8.4	3	6.1	7.7	9.5	7.3	34.3	Cluster Incl. X61094:H.sapiens RNA for GM2-activator protein (clone pGM2A) /cds=(0,312) /gb=X61094 /gi=31854 /ug=Hs.169293 /len=648
33646_g_at	92.8	23	25.9	33.4	12.4	43.2	23.9	28.7	24.3	252.1	Cluster Incl. X61094:H.sapiens RNA for GM2-activator protein (clone pGM2A) /cds=(0,312) /gb=X61094 /gi=31854 /ug=Hs.169293 /len=648
33647_s_at	372.7	98.1	132.6	79.4	28.9	89.6	116.3	109.3	108.4	457.2	Cluster Incl. AA224768:nc12d09.r1 Homo sapiens cDNA /clone=IMAGE-1007921 /gb=AA224768 /gi=1846077 /ug=Hs.169293 /len=377
33648_at	74.5	64.2	48.6	54.9	15.9	80.4	70	67.7	72.6	95.6	Cluster Incl. W28800:52g12 Homo sapiens cDNA /gb=W28800 /gi=1308811 /ug=Hs.169802 /len=785
33649_at	8.3	1.7	4.8	1.2	0.4	1.2	5.3	8.8	12.7	40.3	Cluster Incl. L41680:Homo sapiens alpha-2,8-polysialyltransferase (PST) gene, complete cds /cds=(212,1291) /gb=L41680 /gi=945220 /ug=Hs.170180 /len=1894
33650_at	95.4	29.6	35.8	28.9	4.5	16.1	28.4	18.8	23.7	83.6	Cluster Incl. W25911:14h11 Homo sapiens cDNA /gb=W25911 /gi=1306034 /ug=Hs.171873 /len=767
33651_at	110.1	61.5	42	76.5	22.8	73.8	46.6	59.7	30.9	44.2	Cluster Incl. AB013456:Homo sapiens hAQP8 mRNA for aquaporin 8, complete cds /cds=(84,869) /gb=AB013456 /gi=3868791 /ug=Hs.176658 /len=1309
33652_at	12.8	13.9	2.1	8.1	0.5	8.8	14.2	19.1	9.7	6.5	Cluster Incl. AF029899:Homo sapiens ADAM 20 mRNA, complete cds /cds=(28,2208) /gb=AF029899 /gi=2739134 /ug=Hs.177984 /len=2424
33653_at	0.9	1.1	2.6	0.5	0.2	6.1	1.2	5.9	0.9	8.6	Cluster Incl. X14894:Human mRNA for myogenic factor Myf-5 /cds=(42,809) /gb=X14894 /gi=34835 /ug=Hs.178023 /len=1427
33654_at	5	2.5	3.3	3.6	3.3	2.3	9.4	4.5	3.3	9.4	Cluster Incl. D87011:Human (lambda) DNA for immunoglobin light chain /cds=(0,1628) /gb=D87011 /gi=2114261 /ug=Hs.178665 /len=1629
33655_f_at	2.5	2.3	1.8	11.7	2.9	6	8.2	2.1	9.3	12.3	Cluster Incl. U90840:Homo sapiens SSX3 (SSX3) mRNA, complete cds /cds=(53,619) /gb=U90840 /gi=2952020 /ug=Hs.178749 /len=1232
33656_at	6784.7	6696.9	5503.6	6006.9	1476.5	3900.7	5636.9	5821.8	7670.8	6135.3	Cluster Incl. D23661:Human mRNA for ribosomal protein L37, complete cds /cds=(28,321) /gb=D23661 /gi=432361 /ug=Hs.179779 /len=369
33657_at	4894.9	4184.3	4726.8	5196	1148.5	2276	5863	6639.9	6936.6	4068.8	Cluster Incl. L38941:Homo sapiens ribosomal protein L34 (RPL34) mRNA, complete cds /cds=(20,373) /gb=L38941 /gi=1008855 /ug=Hs.179779 /len=392
33658_at	112.4	91.3	38.5	44.2	3.5	10.1	31.3	37.4	23.4	31.6	Cluster Incl. S54641:HZF-16=Kruppel-related zinc finger gene homolog {alternatively spliced} [human, hepatoblastoma cell line, HEP-G2, mRNA, 2080 nt] /cds=(510,1400) /gb=S54641 /gi=265483 /ug=Hs.180248 /len=2066
33659_at	3368.3	1806.5	1723.7	1573.8	423.2	2347.7	2200.3	2254	2009.1	5061.4	Cluster Incl. X95404:H.sapiens mRNA for non-muscle type cofilin /cds=(51,551) /gb=X95404 /gi=1177470 /ug=Hs.180370 /len=1059
33660_at	6338.4	5119.9	5107.8	5239	1237.4	2720.1	6382.1	5464.8	6432.4	5850.4	Cluster Incl. U14966:Human ribosomal protein L5 mRNA, complete cds /cds=(30,923) /gb=U14966 /gi=550012 /ug=Hs.180946 /len=987
33661_at	61.5	41.5	39.5	22	4.7	11.5	30.7	45.2	34.8	35.3	Cluster Incl. U66589:Human ribosomal protein L5 pseudogene mRNA, complete cds /cds=UNKNOWN /gb=U66589 /gi=1575566 /ug=Hs.180946 /len=3582
33662_at	17.3	5.5	2.2	0.6	1.8	1.6	6.7	6.5	4.6	16.6	Cluster Incl. AA021140:ze65c09.s1 Homo sapiens cDNA, 3 end /clone=IMAGE-363856 /clone_end=3 /gb=AA021140 /gi=1484884 /ug=Hs.182251 /len=425
33663_at	2.4	3.6	7.7	3.4	1.1	2.1	2.9	9.8	9.8	4.1	Cluster Incl. W28225:43g8 Homo sapiens cDNA /gb=W28225 /gi=1308173 /ug=Hs.182251 /len=844
33664_g_at	1.3	1.2	1.2	2.1	0.5	1	1.7	2.9	9.1	2	Cluster Incl. W28225:43g8 Homo sapiens cDNA /gb=W28225 /gi=1308173 /ug=Hs.182251 /len=844
33665_s_at	53.2	14.2	17.4	17.8	6	15.1	2.2	8	6.1	4.8	Cluster Incl. M73832:Human GM-CSF receptor (GM-CSF receptor) mRNA, complete cds /cds=(18,1019) /gb=M73832 /gi=306773 /ug=Hs.182378 /len=1283
33666_at	1672.9	1179.3	929.6	1188.6	174.8	322.3	1364.7	1640.6	1465	1105.7	Cluster Incl. M16342:Human nuclear ribonucleoprotein particle (hnRNP) C protein mRNA, complete cds /cds=UNKNOWN /gb=M16342 /gi=184266 /ug=Hs.182447 /len=1666
33667_at	9493	7366.7	7685.8	7952.5	2044.6	5095.6	8489.5	7983.2	8587.9	7843.9	Cluster Incl. X52851:Human cyclophilin gene for cyclophilin (EC 5.2.1.8) /cds=(44,541) /gb=X52851 /gi=30167 /ug=Hs.182937 /len=753
33668_at	4933.8	3698.9	3613.4	4500.9	816.1	1989.7	3980.8	4533.5	4552.7	8199.8	Cluster Incl. AF037643:Homo sapiens 60S ribosomal protein L12 (RPL12) pseudogene, partial sequence /cds=(85,474) /gb=AF037643 /gi=2746542 /ug=Hs.182979 /len=617
33669_at	1	8.8	1.1	0.7	0.2	4.9	6	1.1	1.2	5.4	Cluster Incl. M69296:Human estrogen receptor-related protein (variant ER from breast cancer) mRNA, complete cds /cds=(202,1212) /gb=M69296 /gi=182216 /ug=Hs.183009 /len=2619
33670_at	121.8	49.9	61.7	53.2	8.8	52.4	50.7	87.7	34.6	75	Cluster Incl. X74439:H.sapiens mRNA for estrogen receptor gene 5flanking region /cds=UNKNOWN /gb=X74439 /gi=510836 /ug=Hs.183009 /len=1521
33671_f_at	3	3.6	5.7	0.8	0.6	10	2.9	4	3	5.3	Cluster Incl. U19145:Human GAGE-4 protein mRNA, complete cds /cds=(82,435) /gb=U19145 /gi=914904 /ug=Hs.183199 /len=528
33672_f_at	12.7	4.3	2.6	3.3	1.6	10.6	2.7	8.4	7.9	3.5	Cluster Incl. U59209:Homo sapiens C19steroid specific UDP-glucuronosyltransferase mRNA, complete cds /cds=(51,1643) /gb=U59209 /gi=3287472 /ug=Hs.183596 /len=2082
33673_r_at	0.9	0.8	1.2	3.2	0.3	2.3	1.5	3.5	1.4	1.1	Cluster Incl. U59209:Homo sapiens C19steroid specific UDP-glucuronosyltransferase mRNA, complete cds /cds=(51,1643) /gb=U59209 /gi=3287472 /ug=Hs.183596 /len=2082
33674_at	6009.7	3280.8	3870.9	4070.5	825.8	2457.2	4756.8	4512.6	4584.6	9209.7	Cluster Incl. Z49148:H.sapiens mRNA for ribosomal protein L29 /cds=(29,508) /gb=Z49148 /gi=793842 /ug=Hs.183698 /len=630
33675_at	14.4	5.8	2.5	12.2	4.7	5.6	12.6	7.6	17.4	12.1	Cluster Incl. L26494:Homo sapiens (oct-6) mRNA, complete cds /cds=(41,1387) /gb=L26494 /gi=508989 /ug=Hs.1837 /len=2154
33676_at	7516.8	6452.1	5355.6	5703.8	1385	3593.2	6397.6	6955.8	6952.8	6640.8	Cluster Incl. X15940:Human mRNA for ribosomal protein L31 /cds=(7,384) /gb=X15940 /gi=36129 /ug=Hs.184014 /len=414
33677_at	6804.4	5826	5945	6450.1	1426.4	3275	6394.8	6003.3	7587.6	5746.4	Cluster Incl. M94314:Homo sapiens ribosomal protein L30 mRNA, complete cds /cds=(39,512) /gb=M94314 /gi=292436 /ug=Hs.184582 /len=556
33678_i_at	3576.7	1090.3	1620.1	1076.5	213.5	902.6	1331.3	1142	623.5	3931.6	Cluster Incl. X02344:Homo sapiens beta 2 gene /cds=(0,1337) /gb=X02344 /gi=37493 /ug=Hs.184582 /len=1338
33679_f_at	3971.3	1302.6	1743.7	1227.6	253	1432.8	1554.8	1495.9	982.6	4591.2	Cluster Incl. X02344:Homo sapiens beta 2 gene /cds=(0,1337) /gb=X02344 /gi=37493 /ug=Hs.184582 /len=1338
33680_f_at	3	8.8	1.4	1.5	3.1	4.9	2.7	8.6	2.3	4.8	Cluster Incl. AF058988:Homo sapiens melanoma antigen related GAGE-7 mRNA, complete cds /cds=(79,432) /gb=AF058988 /gi=3300089 /ug=Hs.184794 /len=524
33681_at	0.8	1.7	1	0.5	0.7	0.6	1.6	3	1.6	9.3	Cluster Incl. X61598:H.sapiens mRNA for colligin (a collagen-binding protein) /cds=(33,1286) /gb=X61598 /gi=30129 /ug=Hs.184905 /len=1936
33682_at	12.6	5.7	11.9	13	2.6	11.8	12.2	16.8	11.9	17.9	Cluster Incl. U13666:Human G protein-coupled receptor (GPR1) gene, complete cds /cds=(0,1067) /gb=U13666 /gi=577412 /ug=Hs.184907 /len=1068
33683_at	323	286.2	240.4	298.1	73.8	175.3	294.9	366.8	366.5	269.3	Cluster Incl. D50525:Human mRNA for TI-227H /cds=UNKNOWN /gb=D50525 /gi=1167502 /ug=Hs.184914 /len=3911
33684_at	33.1	42.2	34.3	8.3	5.3	41.4	32.7	26.8	9.6	45	Cluster Incl. Z71621:H.sapiens Wnt-13 mRNA /cds=(491,1609) /gb=Z71621 /gi=1524104 /ug=Hs.184914 /len=2385
33685_at	84.6	83.2	84.1	124.4	4.3	20.8	60.1	47.7	108.9	97.8	Cluster Incl. AC004755:Homo sapiens chromosome 19, fosmid 37502 /cds=(0,2726) /gb=AC004755 /gi=3165405 /ug=Hs.184922 /len=2727
33686_at	25	5.7	20.6	12	1.3	10.4	5.8	7.9	18.9	7.1	Cluster Incl. AA812696:aj31e04.s1 Homo sapiens cDNA, 3 end /clone=1391934 /clone_end=3 /gb=AA812696 /gi=2882760 /ug=Hs.184930 /len=382
33687_at	8.6	1.4	4.8	6.8	1.4	6.7	1.8	7.6	12.4	9.5	Cluster Incl. AL049782:Novel human gene mapping to chomosome 13 /cds=UNKNOWN /gb=AL049782 /gi=4902604 /ug=Hs.184938 /len=3515
33688_at	2.6	1.7	1.9	4.1	0.6	3.6	2.4	2.5	1.8	5.7	Cluster Incl. U31468:Homo sapiens homeobox protein (GBX2) gene, complete cds /cds=(0,1043) /gb=U31468 /gi=2896813 /ug=Hs.184945 /len=1044
33689_s_at	473.5	304.3	239.4	282.6	65.1	741.1	484	543	368.1	1475.9	Cluster Incl. AF012434:untitled /cds=(38,394) /gb=AF012434 /gi=2352914 /ug=Hs.186570 /len=573
33690_at	76.4	61.9	42.8	28.3	8.4	37.6	38	44	36.4	52.2	Cluster Incl. AL080190:Homo sapiens mRNA; cDNA DKFZp434A202 (from clone DKFZp434A202) /cds=UNKNOWN /gb=AL080190 /gi=5262670 /ug=Hs.189242 /len=1853
33691_at	2	1.6	2.2	0.3	0.3	1.6	2.5	3.7	2.7	3.1	Cluster Incl. AL080179:Homo sapiens mRNA; cDNA DKFZp434M131 (from clone DKFZp434M131) /cds=(0,935) /gb=AL080179 /gi=5262654 /ug=Hs.189296 /len=1262
33692_at	4.9	5.2	3.8	3.6	1.2	4	4.4	5.7	7	7.9	Cluster Incl. W26627:34a3 Homo sapiens cDNA /gb=W26627 /gi=1307470 /ug=Hs.189965 /len=901
33693_at	1.8	4.5	3.1	3.8	1.1	4.3	2.2	3.2	3.4	2.3	Cluster Incl. M76482:Human 130-kD pemphigus vulgaris antigen mRNA, complete cds /cds=(83,3082) /gb=M76482 /gi=190751 /ug=Hs.1925 /len=3336
33694_at	33.4	32.8	33.8	33.5	8	32.3	38.6	30.2	39.5	58.9	Cluster Incl. L40933:Homo sapiens phosphoglucomutase-related protein (PGMRP) gene, complete cds /cds=(0,1520) /gb=L40933 /gi=1160964 /ug=Hs.192751 /len=1521
33695_at	21.2	8.5	19.7	17.7	1.3	24.8	21.2	38.4	31.3	57.5	Cluster Incl. AC004221:Homo sapiens DNA from chromosome 19, cosmid R29144 /cds=(0,2177) /gb=AC004221 /gi=2911257 /ug=Hs.193187 /len=2178
33696_at	7.3	3.2	2.6	5.8	7	5.4	19.1	25.7	15.1	12	Cluster Incl. AI431615:tg74d07.x1 Homo sapiens cDNA, 3 end /clone=IMAGE-2114509 /clone_end=3 /gb=AI431615 /gi=4304423 /ug=Hs.193187 /len=434
33697_at	43.1	17.4	5.2	32.5	4.5	47.4	19.9	38.6	26.9	41.5	Cluster Incl. Y12851:Homo sapiens P2X7 gene, exon 1 and joined CDS /cds=(69,1856) /gb=Y12851 /gi=2597926 /ug=Hs.193470 /len=1857
34057_at	9.9	9.1	13.7	8.4	3.2	1.8	15.2	11.6	20.3	5.7	Cluster Incl. U84392:Human Na+-dependent purine specific transporter mRNA, complete cds /cds=(59,2035) /gb=U84392 /gi=2731438 /ug=Hs.193665 /len=2459
34058_at	8	2.4	2.8	7.7	4.2	6.1	8.3	16.5	7.9	18.9	Cluster Incl. L15309:Human zinc finger protein (ZNF141) mRNA, complete cds /cds=(156,1580) /gb=L15309 /gi=347905 /ug=Hs.193677 /len=2985
34059_at	62.8	49.9	14.9	12.8	2.9	3.5	13.9	17.1	15.9	31.7	Cluster Incl. AA586695:nn42h06.s1 Homo sapiens cDNA, 3 end /clone=IMAGE-1086587 /clone_end=3 /gb=AA586695 /gi=2397509 /ug=Hs.193956 /len=522
34060_g_at	170.1	153.5	83.7	68	14.3	63.1	126.4	147.2	132.8	162.1	Cluster Incl. AA586695:nn42h06.s1 Homo sapiens cDNA, 3 end /clone=IMAGE-1086587 /clone_end=3 /gb=AA586695 /gi=2397509 /ug=Hs.193956 /len=522
34061_at	2.7	4.7	1.5	2.6	0.8	1.7	3	2.7	3.1	4.3	Cluster Incl. M34428:Human transcription unit PVT gene, exons I-III /cds=UNKNOWN /gb=M34428 /gi=190753 /ug=Hs.193956 /len=1536
34062_at	9.1	14.4	12.6	30.8	3.8	12	31.6	37.9	23.3	16.7	Cluster Incl. AC002115:Human DNA from overlapping chromosome 19 cosmids R31396, F25451, and R31076 containing COX6B and UPKA, genomic sequence /cds=(0,1025) /gb=AC002115 /gi=2098573 /ug=Hs.194061 /len=1026
34063_at	24.8	28.9	8.5	8	3.8	33.2	16.9	23.5	37	67.3	Cluster Incl. AB006533:Homo sapiens RecQ5 mRNA for DNA helicase, complete cds /cds=(0,1232) /gb=AB006533 /gi=4191811 /ug=Hs.194717 /len=1233
34064_s_at	22.8	18.6	20.8	16.6	5.3	16.8	22.6	25.4	18.8	24	Cluster Incl. AJ010099:Homo sapiens mRNA for Natural killer cell p44-related gene 1 (NKp44RG1) /cds=(26,802) /gb=AJ010099 /gi=5706451 /ug=Hs.194721 /len=964
34065_at	4.1	1.9	5.1	2.9	3.1	3.2	4.7	8.2	4.2	6.4	Cluster Incl. Y18198:Homo sapiens mRNA for ONECUT-2 (OC-2) homeodomain transcription factor /cds=(88,1545) /gb=Y18198 /gi=4468940 /ug=Hs.194725 /len=1655
34066_at	232.8	161.5	153.8	163.1	26.5	145.8	186.6	216.8	169.8	278.5	Cluster Incl. AJ012590:Homo sapiens mRNA for glucose 1-dehydrogenase /cds=(272,2647) /gb=AJ012590 /gi=4186037 /ug=Hs.194728 /len=2853
34067_at	253.8	175.7	175.6	108.9	34.2	155.9	177.6	150.3	188.3	246.7	Cluster Incl. AL022314:dJ1170K4.2 (novel Trypsin family protein with class A LDL receptor domains) /cds=(0,853) /gb=AL022314 /gi=4090209 /ug=Hs.194750 /len=1463
34068_f_at	15.9	15.7	10.9	15	4.3	9.7	5.2	13.1	13.7	20.7	Cluster Incl. X86174:H.sapiens mRNA for SSX1 protein /cds=(91,657) /gb=X86174 /gi=829112 /ug=Hs.194759 /len=766
34069_s_at	166.8	48.1	59.4	47.9	11	23.4	36.3	39.6	48.9	215.5	Cluster Incl. S79325:SYT...SSX1 {translocation breakpoint} [human, synovial sarcomas, mRNA Partial Mutant, 3 genes, 585 nt] /cds=(240,476) /gb=S79325 /gi=1087047 /ug=Hs.194759 /len=585
34070_s_at	22.9	24.6	20.9	3.5	6.2	11.5	14	19.7	5.7	22.9	Cluster Incl. Z84717:Human DNA sequence from cDNA 16pHQG;19 from chromosome 16p13.3 /cds=UNKNOWN /gb=Z84717 /gi=1817571 /ug=Hs.194760 /len=1959
34071_at	40.3	13.3	37.2	17.8	12.9	20.2	11.4	26.1	15.9	17.6	Cluster Incl. Y11918:H.sapiens IMAGE cDNA clone 26881 /cds=UNKNOWN /gb=Y11918 /gi=1905795 /ug=Hs.194761 /len=1776
34072_s_at	15.5	6	6.8	16.3	4.5	23	6.2	10	37	31.3	Cluster Incl. M11591:Human MHC class II HLA-SX-alpha gene /cds=(0,737) /gb=M11591 /gi=188531 /ug=Hs.194764 /len=738
34073_s_at	5.2	25.5	20.2	4	6.8	25.3	3.9	10	16.3	9.5	Cluster Incl. W27914:39f4 Homo sapiens cDNA /gb=W27914 /gi=1307880 /ug=Hs.197237 /len=836
34074_s_at	9.7	3.3	4.7	5.3	0.8	8.3	19.7	23.8	14.3	6.1	Cluster Incl. W28895:53c4 Homo sapiens cDNA /gb=W28895 /gi=1308843 /ug=Hs.197237 /len=986
34075_at	49.4	31.8	36	31.4	1.5	55.4	6.4	8.2	10.8	63.7	Cluster Incl. AJ001019:Homo sapiens mRNA for RNF3A (DONG1) ring finger protein /cds=(114,857) /gb=AJ001019 /gi=2437832 /ug=Hs.197797 /len=995
34076_at	2.8	1.6	2	1.7	0.3	1.9	1.9	1.5	2	3.6	Cluster Incl. AI081218:ox76c11.x1 Homo sapiens cDNA, 3 end /clone=IMAGE-1662260 /clone_end=3 /gb=AI081218 /gi=3418010 /ug=Hs.197797 /len=445
34077_at	182.4	62.8	78.9	131.2	24.1	108.3	109.4	127.9	95.5	180	Cluster Incl. X95876:H.sapiens mRNA for G-protein coupled receptor /cds=(68,1174) /gb=X95876 /gi=1552845 /ug=Hs.198252 /len=1623
34078_s_at	77.9	59	21.1	49.3	3.3	49.4	62.9	63.5	58.1	69.9	Cluster Incl. M61854:Human cytochrome P4502C19 (CYP2C19) mRNA, clone 11a /cds=UNKNOWN /gb=M61854 /gi=181343 /ug=Hs.198501 /len=1746
34079_at	34.3	46.2	14.4	24	3.8	22.7	36.2	78.8	19.8	16.5	Cluster Incl. Y10696:H.sapiens INE1 mRNA /cds=(463,618) /gb=Y10696 /gi=2239120 /ug=Hs.199245 /len=932
34080_at	12.4	8.4	7.2	11	2.3	7.1	8.8	6.1	9.4	13.2	Cluster Incl. AJ012371:Homo sapiens mRNA for NAALADase L protein /cds=(16,2238) /gb=AJ012371 /gi=4539526 /ug=Hs.199293 /len=2320
34081_at	9.6	29.6	17.4	12.2	1.4	29.8	19.4	29.5	19	38.5	Cluster Incl. W29040:55d6 Homo sapiens cDNA /gb=W29040 /gi=1308997 /ug=Hs.199320 /len=796
34082_at	85	53	44.3	31.8	7.9	42.4	14.2	30	30.2	68.1	Cluster Incl. W28356:48e3 Homo sapiens cDNA /gb=W28356 /gi=1308511 /ug=Hs.199991 /len=920
34083_at	98	37.4	31.5	28.2	3.7	51.3	36.3	40.5	47.6	150.2	Cluster Incl. AA311181:EST181940 Homo sapiens cDNA, 5 end /clone=ATCC-157154 /clone_end=5 /gb=AA311181 /gi=1963508 /ug=Hs.200400 /len=463
34084_at	0.6	1.2	0.4	1.4	0.1	1.5	0.9	1.1	0.8	0.9	Cluster Incl. Z28339:H.sapiens mRNA for delta 4-3-oxosteroid 5 beta-reductase /cds=(69,1049) /gb=Z28339 /gi=431856 /ug=Hs.201667 /len=2694
34085_at	7664.1	6368.1	5692.8	7198.2	1487.7	3660.5	7342.7	8489.5	8251.7	11317.5	Cluster Incl. Z26876:H.sapiens gene for ribosomal protein L38 /cds=(110,322) /gb=Z26876 /gi=407422 /ug=Hs.2017 /len=372
34086_at	34.5	38.1	21.1	64.4	15.4	31.6	66	50.8	84.9	37.8	Cluster Incl. AF034780:Homo sapiens lysosphingolipid receptor Edg5 mRNA, complete cds /cds=(0,1061) /gb=AF034780 /gi=4090955 /ug=Hs.202672 /len=1062
34087_at	9.5	4.5	10.6	4.7	3.9	4.8	3.3	1.2	8.1	1.3	Cluster Incl. AF004711:Homo sapiens two-pore potassium channel TPKC1 mRNA, complete cds /cds=(153,1433) /gb=AF004711 /gi=4101565 /ug=Hs.202696 /len=2106
34088_at	34.2	32.3	23	16.1	1.7	23.8	11.6	28.8	15.7	14.2	Cluster Incl. AF043469:Homo sapiens neurexophilin 4 (NPH4) mRNA, partial cds /cds=(0,254) /gb=AF043469 /gi=4105167 /ug=Hs.202699 /len=411
34089_at	359	386.6	361.5	306.3	68.6	341.6	368.4	417.7	274	594.4	Cluster Incl. AB028953:Homo sapiens mRNA for KIAA1030 protein, partial cds /cds=(0,2291) /gb=AB028953 /gi=5689396 /ug=Hs.204121 /len=5319
34090_at	8.2	3.1	6.1	3.4	0.7	6.7	2.6	1.9	1.3	2.3	Cluster Incl. AL031228:dJ1033B10.1 (BING5) /cds=(0,347) /gb=AL031228 /gi=3646023 /ug=Hs.204370 /len=522
34091_s_at	4122.1	4389.6	4330.1	4305.2	516.7	2366.2	7444.9	6389.4	7420.4	7444.5	Cluster Incl. Z19554:H.sapiens vimentin gene /cds=(122,1522) /gb=Z19554 /gi=37851 /ug=Hs.2064 /len=1851
34092_at	23.6	22.6	11	17.4	3.4	14.7	18.3	25.1	14.8	25.7	Cluster Incl. U15177:Human cosmid CRI-JC2015 at D10S289 in 10sp13 /cds=(0,1214) /gb=U15177 /gi=988207 /ug=Hs.206984 /len=1215
34093_at	68.5	46.8	37.7	57.3	13.6	43.9	59.5	70.9	46.5	99.9	Cluster Incl. AI829701:wf09d11.x1 Homo sapiens cDNA, 3 end /clone=IMAGE-2350101 /clone_end=3 /gb=AI829701 /gi=5450372 /ug=Hs.207061 /len=669
34094_i_at	30.5	31.6	16.9	9.5	3.6	32.7	48.7	32.8	33.8	68.5	Cluster Incl. U80114:Human immunoglobulin heavy chain variable region (V4-31) gene, partial cds /cds=(0,320) /gb=U80114 /gi=1791070 /ug=Hs.207061 /len=321
34095_f_at	19.7	27.8	18.5	6	2.7	36.8	52.1	64.6	26.5	72.6	Cluster Incl. U80114:Human immunoglobulin heavy chain variable region (V4-31) gene, partial cds /cds=(0,320) /gb=U80114 /gi=1791070 /ug=Hs.207061 /len=321
34096_at	17.5	2.8	11.5	10.3	3	1.8	7.6	6.7	8	31.7	Cluster Incl. AB020719:Homo sapiens mRNA for KIAA0912 protein, partial cds /cds=(0,3904) /gb=AB020719 /gi=4240312 /ug=Hs.207802 /len=4344
34097_at	5.5	7.8	3.4	1.6	3.5	7.4	7.6	3.3	6.3	9.3	Cluster Incl. AL049331:Homo sapiens mRNA; cDNA DKFZp564I066 (from clone DKFZp564I066) /cds=UNKNOWN /gb=AL049331 /gi=4500106 /ug=Hs.207805 /len=1950
34098_f_at	2.2	5	1.3	2.5	1.3	1.5	300.5	316.7	163.5	742.3	Cluster Incl. AI799757:wc37g12.x1 Homo sapiens cDNA, 3 end /clone=IMAGE-2320870 /clone_end=3 /gb=AI799757 /gi=5365229 /ug=Hs.209681 /len=528
34099_f_at	189.5	145.1	106.6	153.1	21.5	136.2	304.9	222.3	384.9	581.7	Cluster Incl. W26056:18e1 Homo sapiens cDNA /gb=W26056 /gi=1306323 /ug=Hs.209693 /len=717
34100_at	1.5	0.9	1.7	1.2	0.3	1.8	2	1.5	1.2	2.4	Cluster Incl. W27086:20b11 Homo sapiens cDNA /gb=W27086 /gi=1306458 /ug=Hs.209694 /len=774
34101_at	4.2	4.9	5.5	2.2	1	1.9	3.2	6.4	7.3	15.6	Cluster Incl. W27615:35c3 Homo sapiens cDNA /gb=W27615 /gi=1307563 /ug=Hs.209696 /len=668
34102_at	6.9	4	3.4	2.7	0.6	5.6	7.6	11.5	3.5	26.5	Cluster Incl. M90424:Human tear prealbumin (TP) mRNA, complete cds /cds=(60,590) /gb=M90424 /gi=642380 /ug=Hs.2099 /len=784
34103_at	0.7	3.5	0.9	1	0.3	0.4	4.5	6.8	3.9	1.9	Cluster Incl. AL080161:Homo sapiens mRNA; cDNA DKFZp434N144 (from clone DKFZp434N144) /cds=UNKNOWN /gb=AL080161 /gi=5262623 /ug=Hs.210431 /len=2668
34104_i_at	227.9	180	131.1	277.3	38.4	250.6	174.2	125.8	172.6	206.1	Cluster Incl. AI147237:qb36f02.x1 Homo sapiens cDNA, 3 end /clone=IMAGE-1698363 /clone_end=3 /gb=AI147237 /gi=3674919 /ug=Hs.210732 /len=474
34105_f_at	13.6	9.7	10.1	9.3	2.1	9.6	39	52.7	57.4	218.1	Cluster Incl. AI147237:qb36f02.x1 Homo sapiens cDNA, 3 end /clone=IMAGE-1698363 /clone_end=3 /gb=AI147237 /gi=3674919 /ug=Hs.210732 /len=474
34106_at	51.9	52.8	15	2.7	6.4	44.6	8.8	2.2	43.1	96.4	Cluster Incl. L01694:Homo sapiens (clone 58N-1) Ga subunit mRNA, complete cds /cds=(0,1145) /gb=L01694 /gi=182993 /ug=Hs.211523 /len=1146
34107_at	17.3	16.9	14.3	9.7	3.7	13.3	7.8	20.7	20.3	26.3	Cluster Incl. AJ005577:Homo sapiens pfkfb2 gene, exons 1 to 15 /cds=(93,1607) /gb=AJ005577 /gi=3090418 /ug=Hs.211585 /len=2204
34108_g_at	50.1	56.8	42.6	47.2	7.5	43.3	51.8	66.6	48.4	101.3	Cluster Incl. AJ005577:Homo sapiens pfkfb2 gene, exons 1 to 15 /cds=(93,1607) /gb=AJ005577 /gi=3090418 /ug=Hs.211585 /len=2204
34109_at	16.3	9.1	4.6	4	0.6	2.8	6.5	10.3	7.3	9	Cluster Incl. AF010310:Homo sapiens p53 induced protein mRNA, partial cds /cds=(0,761) /gb=AF010310 /gi=2415296 /ug=Hs.211605 /len=888
34110_g_at	32.4	19.5	15	16.2	4.2	19.5	16.3	20.4	16	26.6	Cluster Incl. AF010310:Homo sapiens p53 induced protein mRNA, partial cds /cds=(0,761) /gb=AF010310 /gi=2415296 /ug=Hs.211605 /len=888
34111_s_at	11.6	8.3	7.8	6.1	0.7	7.5	1.1	2.4	6.1	4.8	Cluster Incl. AL049973:Homo sapiens mRNA; cDNA DKFZp564B192 (from clone DKFZp564B192) /cds=UNKNOWN /gb=AL049973 /gi=4884223 /ug=Hs.212335 /len=2240
34112_r_at	24	13.6	11.5	23.2	3.9	22.3	15.8	37.7	26.2	23.1	Cluster Incl. AL050065:Homo sapiens mRNA; cDNA DKFZp566M043 (from clone DKFZp566M043) /cds=UNKNOWN /gb=AL050065 /gi=4884295 /ug=Hs.212587 /len=1568
34113_at	0.3	0.6	0.3	0.7	0.3	0.8	1	0.8	2.5	0.5	Cluster Incl. U18991:Human retinal pigment epithelium-specific 61 kDa protein (RPE65) mRNA, complete cds /cds=(54,1655) /gb=U18991 /gi=675457 /ug=Hs.2133 /len=2672
34114_at	9.1	7.1	2	10.4	1.3	2.5	9.5	13.4	2.1	4.4	Cluster Incl. AL109678:Homo sapiens mRNA full length insert cDNA clone EUROIMAGE 28993 /cds=UNKNOWN /gb=AL109678 /gi=5689803 /ug=Hs.21597 /len=1407
34115_at	0.5	0.6	0.4	1.2	1.9	2.7	0.7	1.2	0.6	4.8	Cluster Incl. AB030653:Homo sapiens mRNA for epsilon-adaptin, complete cds /cds=(30,3443) /gb=AB030653 /gi=5689376 /ug=Hs.218028 /len=4152
34116_at	28	32.7	4.4	2.6	5.7	5.6	9	7.1	3.9	4	Cluster Incl. AF038852:Homo sapiens voltage dependent calcium channel beta 4 subunit (CACNB4) mRNA, partial cds /cds=(0,1540) /gb=AF038852 /gi=3170131 /ug=Hs.21903 /len=2034
34117_at	9.7	2.3	3.3	11.3	0.4	2.4	10.6	7.4	10.6	24.9	Cluster Incl. AL080232:Homo sapiens mRNA; cDNA DKFZp586A061 (from clone DKFZp586A061) /cds=UNKNOWN /gb=AL080232 /gi=5262725 /ug=Hs.220696 /len=3033
34118_at	3.1	2.6	2.8	1.2	0.8	3.3	5.3	5.2	2.4	3.9	Cluster Incl. W28508:48f12 Homo sapiens cDNA /gb=W28508 /gi=1308519 /ug=Hs.220797 /len=950
34119_at	4.8	4.3	4.1	4.1	0.7	5.5	5.6	7.5	3.5	6.9	Cluster Incl. AA704268:zj22a08.s1 Homo sapiens cDNA, 3 end /clone=450998 /clone_end=3 /gb=AA704268 /gi=2714186 /ug=Hs.221248 /len=445
34120_r_at	1.7	0.5	0.3	2.9	0.6	0.3	3.3	3.4	1.2	0.6	Cluster Incl. AL049983:Homo sapiens mRNA; cDNA DKFZp564D042 (from clone DKFZp564D042) /cds=UNKNOWN /gb=AL049983 /gi=4884234 /ug=Hs.221248 /len=1766
34121_at	15.8	6.3	2.1	15.8	1	1.9	3.3	4	11.1	4.2	Cluster Incl. W27894:39c10 Homo sapiens cDNA /gb=W27894 /gi=1307842 /ug=Hs.221348 /len=847
34122_at	15.3	15.6	12.6	16.5	3.2	16.1	11.9	17.4	12.2	22.9	Cluster Incl. AF027807:Homo sapiens beta-casein (CSN2) gene, complete cds /cds=(60,740) /gb=AF027807 /gi=2695660 /ug=Hs.2242 /len=1114
34123_at	2	0.5	0.6	3.6	1.1	5.1	2.7	2.7	0.3	0.7	Cluster Incl. AL049992:Homo sapiens mRNA; cDNA DKFZp564G242 (from clone DKFZp564G242) /cds=UNKNOWN /gb=AL049992 /gi=4884244 /ug=Hs.225836 /len=1211
34124_at	1.9	1.5	1.7	1.6	0.5	2	2.7	2.4	2.1	1.6	Cluster Incl. AA676496:ad39e01.s1 Homo sapiens cDNA, 3 end /clone=IMAGE-882552 /clone_end=3 /gb=AA676496 /gi=2657018 /ug=Hs.225836 /len=372
34125_at	1.5	1.8	1.8	1	0.8	0.6	1	4.3	1	2.3	Cluster Incl. Y13276:Homo sapiens mRNA for tailless gene homologue /cds=(168,1325) /gb=Y13276 /gi=2292901 /ug=Hs.22591 /len=1593
34126_at	4.6	3.8	4	2.3	0.8	4.7	2.8	4.2	2.2	6.2	Cluster Incl. AJ006701:Homo sapiens mRNA for putative serine/threonine protein kinase, partial /cds=(0,1813) /gb=AJ006701 /gi=3217027 /ug=Hs.225940 /len=1956
34127_at	7.8	3.6	4.4	6.4	1	15.3	10.1	26.6	30.9	24.7	Cluster Incl. AB010438:Homo sapiens ORCTL3 mRNA for organic-cation transporter like 3, complete cds /cds=(21,1676) /gb=AB010438 /gi=4586314 /ug=Hs.225941 /len=2527
34128_at	43.5	47.5	21.7	38.9	3.7	33.9	47.2	88.6	53	80.8	Cluster Incl. AB020337:Homo sapiens mRNA for UDP-Gal-GlcNAc beta1,3-galactosyltransferase 5, complete cds /cds=(433,1365) /gb=AB020337 /gi=4835502 /ug=Hs.225943 /len=2762
34129_at	6.7	7	6.6	12.3	2.4	16.2	12.5	22.1	14.4	20.4	Cluster Incl. AB023223:Homo sapiens mRNA for KIAA1006 protein, partial cds /cds=(0,3667) /gb=AB023223 /gi=4589655 /ug=Hs.225969 /len=4370
34130_at	8.4	6.6	6.8	17	3.4	7.4	16.3	34.5	8.3	35.3	Cluster Incl. AI214965:qm31f01.x1 Homo sapiens cDNA, 3 end /clone=IMAGE-1883449 /clone_end=3 /gb=AI214965 /gi=3778566 /ug=Hs.225969 /len=386
34131_at	93.5	64.5	43.9	58	7.8	59.5	77.7	94.2	93.4	124.9	Cluster Incl. AB026891:Homo sapiens mRNA for cystine/glutamate transporter, complete cds /cds=(235,1740) /gb=AB026891 /gi=5668544 /ug=Hs.225972 /len=1842
34132_at	0.7	0.5	0.6	0.6	0.2	0.6	2.3	0.6	1	1.1	Cluster Incl. AB028977:Homo sapiens mRNA for KIAA1054 protein, partial cds /cds=(0,1444) /gb=AB028977 /gi=5689444 /ug=Hs.225974 /len=5962
34133_at	35	16.1	7.4	8	0.5	11	6.7	5.1	16.3	12.2	Cluster Incl. AL049685:Human gene from PAC 37M17, chromosome X, similar to small G proteins, especially RAP-2A /cds=(16,567) /gb=AL049685 /gi=4678733 /ug=Hs.225979 /len=602
34134_at	7	2.3	3.8	6.5	1.6	4	6.5	5.6	4.9	6	Cluster Incl. AL050145:Homo sapiens mRNA; cDNA DKFZp586C2020 (from clone DKFZp586C2020) /cds=UNKNOWN /gb=AL050145 /gi=4884356 /ug=Hs.225986 /len=1989
34135_at	17.7	11.2	5.5	5	1.9	8.6	6.5	4.8	5.3	3.5	Cluster Incl. AL050185:Homo sapiens mRNA; cDNA DKFZp586A0423 (from clone DKFZp586A0423) /cds=UNKNOWN /gb=AL050185 /gi=4884400 /ug=Hs.225988 /len=3747
34136_s_at	2.2	2.6	1.4	1.3	1.9	1.2	2.1	7.3	4.1	2.8	Cluster Incl. AI023490:ov70h03.s1 Homo sapiens cDNA, 3 end /clone=IMAGE-1642709 /clone_end=3 /gb=AI023490 /gi=3238534 /ug=Hs.225993 /len=477
34137_at	12.9	5.1	2.8	8.2	0.8	6.1	4.4	4.1	3.2	3.9	Cluster Incl. AL035542:dJ994E9.4 (hs6M1-16 (novel 7 transmembrane receptor (rhodopsin family) (olfactory receptor like) protein similar to FAT11 (OLFR2 /cds=(443,1393) /gb=AL035542 /gi=4808260 /ug=Hs.225993 /len=1920
34138_at	5.4	21.2	12.6	2.2	6	20.9	10.1	4	2.1	28.3	Cluster Incl. M60165:Human guanine nucleotide-binding regulatory protein (Go-alpha) gene /cds=(0,1064) /gb=M60165 /gi=183437 /ug=Hs.226010 /len=1065
34139_at	78.8	71.1	81.9	77.8	13.2	55	114.1	81.7	106.5	112.3	Cluster Incl. AL049651:Human DNA sequence from clone 753D10 on chromosome 20 Contains genes for SSTR4(somatostatin receptor 4) and THBD(thrombomodulin), ESTs, STSs, GSSs and CpG islands /cds=(98,1264) /gb=AL049651 /gi=4741619 /ug=Hs.226015 /len=1427
34140_at	3.1	0.4	1	1	0.3	4.6	3.2	0.6	0.9	5.3	Cluster Incl. AL109679:Homo sapiens mRNA full length insert cDNA clone EUROIMAGE 137356 /cds=(0,267) /gb=AL109679 /gi=5689783 /ug=Hs.226016 /len=1141
34141_at	8.6	4.4	14.3	2.5	0.9	2.8	10.4	10.3	6.7	7.2	Cluster Incl. AL109681:Homo sapiens mRNA full length insert cDNA clone EUROIMAGE 112333 /cds=UNKNOWN /gb=AL109681 /gi=5689785 /ug=Hs.226017 /len=1459
34142_at	0.2	0.2	0.4	0.6	0.1	0.1	0.2	0.4	0.2	0.3	Cluster Incl. AL109691:Homo sapiens mRNA full length insert cDNA clone EUROIMAGE 239714 /cds=UNKNOWN /gb=AL109691 /gi=5689821 /ug=Hs.226018 /len=1434
34143_at	2.3	2.7	2	1.9	0.4	1	1.2	2.3	2	1.8	Cluster Incl. Y00762:Human mRNA for muscle acetylcholine receptor alpha-subunit /cds=(48,1421) /gb=Y00762 /gi=28308 /ug=Hs.2266 /len=1667
34144_at	14.9	9.4	6.3	6.6	1.9	2.1	17.5	9.2	10.3	11	Cluster Incl. AB020807:Homo sapiens mRNA for TLR6, complete cds /cds=(67,2457) /gb=AB020807 /gi=5006247 /ug=Hs.227105 /len=2760
34145_at	57.7	29.4	16.2	20.3	6.7	15.2	11.1	19.6	23.7	26.3	Cluster Incl. AI184710:qd64a01.x1 Homo sapiens cDNA, 3 end /clone=IMAGE-1734216 /clone_end=3 /gb=AI184710 /gi=3735348 /ug=Hs.227105 /len=399
34146_at	171.3	81.8	105	49.3	28.2	94.4	66.5	71.2	69.3	146.2	Cluster Incl. AB019529:Homo sapiens mRNA for OGG1 protein type 2c, partial cds /cds=(0,303) /gb=AB019529 /gi=4587151 /ug=Hs.227236 /len=585
34147_g_at	245.2	107.8	91	88.5	21.4	122.3	92.5	117.1	90.7	234.4	Cluster Incl. AB019529:Homo sapiens mRNA for OGG1 protein type 2c, partial cds /cds=(0,303) /gb=AB019529 /gi=4587151 /ug=Hs.227236 /len=585
34148_at	11.3	11.9	18.3	16.3	6	8.5	23	33.7	29.4	21.2	Cluster Incl. AJ012611:Homo sapiens mRNA for SIX3 protein /cds=(207,1205) /gb=AJ012611 /gi=4775350 /ug=Hs.227277 /len=1697
34149_at	50.3	26.4	29.4	21.3	4.6	29.3	33.6	42.1	26.6	29.3	Cluster Incl. W28558:48f7 Homo sapiens cDNA /gb=W28558 /gi=1308524 /ug=Hs.227439 /len=942
34150_at	12.8	3.9	0.9	5.3	4.2	6.7	7.4	5.3	9.7	11.8	Cluster Incl. AB024729:Homo sapiens hGnT-IV-H mRNA for alpha-1,3-D-mannoside beta-1,4-N-acetylglucosaminyltransferase IV-homologue, complete cds /cds=(674,2110) /gb=AB024729 /gi=5701726 /ug=Hs.227473 /len=2655
34151_at	231.7	146.5	100.8	38.9	4.3	64.2	223.9	139.2	203.6	192.5	Cluster Incl. AL050284:Homo sapiens mRNA; cDNA DKFZp586M1019 (from clone DKFZp586M1019) /cds=(146,1741) /gb=AL050284 /gi=4886468 /ug=Hs.227782 /len=2009
34152_at	2.8	2.4	3.1	2.3	0.4	1.7	2.1	2.1	2	2.7	Cluster Incl. W28071:44f5 Homo sapiens cDNA /gb=W28071 /gi=1308235 /ug=Hs.229141 /len=858
34153_at	5.8	10.5	4	16.1	0.9	8.1	5	6.2	6.8	8.5	Cluster Incl. W28472:47d10 Homo sapiens cDNA /gb=W28472 /gi=1308420 /ug=Hs.229141 /len=844
34154_at	26	15.8	16.1	20.9	3.6	18.8	21.7	19.9	33.3	37.3	Cluster Incl. U62437:Human nicotinic acetylcholine receptor beta2 subunit precursor, mRNA, complete cds /cds=(264,1772) /gb=U62437 /gi=1458121 /ug=Hs.2306 /len=2448
34155_s_at	1.3	7.8	2	1.5	4.7	6.4	1.8	19.5	1.5	3.7	Cluster Incl. M63241:Human tyrosinase-related gene segment /cds=(0,405) /gb=M63241 /gi=340043 /ug=Hs.232071 /len=794
34156_i_at	3.7	15	6.2	7.4	1.1	12.8	10.2	19.9	20.1	15.3	Cluster Incl. AI200373:qf98c03.x1 Homo sapiens cDNA, 3 end /clone=IMAGE-1758052 /clone_end=3 /gb=AI200373 /gi=3752979 /ug=Hs.233568 /len=488
34157_f_at	81.3	13.7	61.5	101.2	13	82.9	18.7	29.6	21.4	92.5	Cluster Incl. AI200373:qf98c03.x1 Homo sapiens cDNA, 3 end /clone=IMAGE-1758052 /clone_end=3 /gb=AI200373 /gi=3752979 /ug=Hs.233568 /len=488
34158_s_at	1.1	1.3	3.3	4.3	2.6	1	1.5	6.3	6.6	3.1	Cluster Incl. W28850:52g9 Homo sapiens cDNA /gb=W28850 /gi=1308816 /ug=Hs.234522 /len=783
34159_at	3.2	3.5	1.5	9.4	3.5	2.5	21.5	9.3	3.8	3.2	Cluster Incl. X93499:H.sapiens mRNA for RAB7 protein /cds=(602,1225) /gb=X93499 /gi=1089892 /ug=Hs.234526 /len=2264
34160_at	7762.9	6218.2	6547.4	6354.3	1668.4	4756	7756.4	7222.9	7347.6	8888.6	Cluster Incl. X04098:Human mRNA for cytoskeletal gamma-actin /cds=(73,1200) /gb=X04098 /gi=28338 /ug=Hs.234733 /len=1918
34161_at	84.1	65.4	53.5	68.5	21.1	77.5	77.7	92.7	89.3	82.6	Cluster Incl. U39573:Human salivary peroxidase mRNA, complete cds /cds=(81,2219) /gb=U39573 /gi=1209684 /ug=Hs.234742 /len=2768
34162_at	12.6	4.2	5.8	4.2	1.1	9.9	9.2	5.6	4.7	6.2	Cluster Incl. D84111:Homo sapiens mRNA for RBP-MS/type 5, partial cds /cds=(0,297) /gb=D84111 /gi=1669554 /ug=Hs.234754 /len=778
34163_g_at	0.4	0.6	2.2	2.7	0.5	0.8	2.6	0.9	0.5	0.7	Cluster Incl. D84111:Homo sapiens mRNA for RBP-MS/type 5, partial cds /cds=(0,297) /gb=D84111 /gi=1669554 /ug=Hs.234754 /len=778
34164_at	19.1	15.4	17.7	17.5	6.6	22.1	18	27.5	10.7	33.1	Cluster Incl. R42599:yg02e11.s1 Homo sapiens cDNA, 3 end /clone=IMAGE-30849 /clone_end=3 /gb=R42599 /gi=817360 /ug=Hs.234762 /len=471
34165_at	24.1	19.1	11.2	17.6	2.7	8.8	16.8	29	19.6	23.3	Cluster Incl. AF000297:Homo sapiens Human nkx-2.8 homeobox gene~~Exon 1 and intron junction~~Aprsximately 720 nt of intron is unsequenced /cds=(199,918) /gb=AF000297 /gi=2232066 /ug=Hs.234763 /len=1256
34166_at	365.5	223.8	208.4	211.6	43.5	253.4	176.4	255.7	181	418.7	Cluster Incl. S80071:hPROT=brain-specific L-proline transporter [human, hippocampus, mRNA Partial, 1911 nt] /cds=(0,1910) /gb=S80071 /gi=1839269 /ug=Hs.234765 /len=1911
34167_s_at	97.5	66.1	59.9	61.6	10.9	77.5	76.2	66.8	87.5	113.6	Cluster Incl. AA984230:am82g03.s1 Homo sapiens cDNA, 3 end /clone=IMAGE-1629652 /clone_end=3 /gb=AA984230 /gi=3162755 /ug=Hs.234765 /len=436
34168_at	2	1.1	4	5.6	2	7.6	6.8	2.3	1.1	6.3	Cluster Incl. M11722:Human terminal transferase mRNA, complete cds /cds=(328,1854) /gb=M11722 /gi=339436 /ug=Hs.234772 /len=2068
34169_s_at	103.9	95.8	95.1	101.6	26	60.9	103.4	124.4	102.5	111.9	Cluster Incl. U57627:Human fetal brain oculocerebrorenal syndrome (OCRL1) mRNA, complete cds /cds=(177,2882) /gb=U57627 /gi=1420919 /ug=Hs.234776 /len=5163
34170_s_at	2.5	12.3	2.3	3.5	0.7	7.9	9.5	0.7	12.5	21.3	Cluster Incl. U56813:Human polycystwin mRNA, partial cds /cds=(0,1826) /gb=U56813 /gi=1477691 /ug=Hs.234778 /len=1998
34171_at	127.3	113.3	110.9	101.3	11.9	74.7	112.5	146.7	89.6	127.5	Cluster Incl. AI867349:wi24g10.x1 Homo sapiens cDNA, 3 end /clone=IMAGE-2391234 /clone_end=3 /gb=AI867349 /gi=5540365 /ug=Hs.234787 /len=438
34172_s_at	204.1	294.3	62.9	35.3	15.6	127.9	35.1	45.1	48.4	249.5	Cluster Incl. M99578:Human lymphocyte surface protein exons 1-5, complete cds /cds=(169,1821) /gb=M99578 /gi=187241 /ug=Hs.234788 /len=2622
34173_s_at	7.2	1.2	1	2.9	1.9	9.2	8.2	10.6	2.5	3.8	Cluster Incl. AB013802:Homo sapiens mRNA for hNB-2, complete cds /cds=(79,3381) /gb=AB013802 /gi=5672486 /ug=Hs.234790 /len=3904
34174_s_at	2.8	1.9	2.5	2.1	0.4	2.8	1.7	2.3	2.7	3	Cluster Incl. AJ131581:Homo sapiens mRNA for latrophilin-2 /cds=(180,4391) /gb=AJ131581 /gi=4034485 /ug=Hs.234792 /len=4669
34175_r_at	9.8	4.2	7.6	7.3	2.1	8.2	13.7	2.6	13.5	9.8	Cluster Incl. AL049242:Homo sapiens mRNA; cDNA DKFZp564B083 (from clone DKFZp564B083) /cds=UNKNOWN /gb=AL049242 /gi=4499977 /ug=Hs.234794 /len=1262
34534_at	14.4	7	9	8.6	1.4	5.9	3.5	11	3.6	14.8	Cluster Incl. L25119:Human Mu opiate receptor (MOR1) mRNA, complete cds /cds=(212,1414) /gb=L25119 /gi=452072 /ug=Hs.2353 /len=2162
34535_at	0.5	0.7	0.7	0.8	0.4	0.5	1.1	0.7	2.5	0.4	Cluster Incl. U12569:Human mu opioid receptor variant (MOR1) mRNA, complete cds /cds=(196,1374) /gb=U12569 /gi=607911 /ug=Hs.2353 /len=1473
34536_g_at	4	3.1	2.9	16.4	6.1	6.7	9	19.6	4.8	3.5	Cluster Incl. U12569:Human mu opioid receptor variant (MOR1) mRNA, complete cds /cds=(196,1374) /gb=U12569 /gi=607911 /ug=Hs.2353 /len=1473
34537_at	31.9	32.2	24.4	31.4	7.8	22.7	21.5	22.4	40.4	24.7	Cluster Incl. L36069:Human high conductance inward rectifier potassium channel alpha subunit mRNA, complete cds /cds=(54,1352) /gb=L36069 /gi=567018 /ug=Hs.2363 /len=1788
34538_at	26.9	24	20.9	28.6	9.9	21.1	27.1	30.3	26.9	22.8	Cluster Incl. AL109682:Homo sapiens mRNA full length insert cDNA clone EUROIMAGE 35394 /cds=UNKNOWN /gb=AL109682 /gi=5689804 /ug=Hs.23777 /len=2316
34539_at	112.6	110.3	43.3	56	12	41.9	81.8	99.4	91.9	113.3	Cluster Incl. AF065854:Homo sapiens OR7E12P pseudogene, complete sequence /cds=(0,941) /gb=AF065854 /gi=3831591 /ug=Hs.238008 /len=942
34540_at	5.4	2.8	2.1	7.8	0.6	6.5	1.8	1.4	8.5	7.2	Cluster Incl. U16127:Human glutamate/kainate receptor subunit (EAA5) mRNA, complete cds /cds=(18,2777) /gb=U16127 /gi=790533 /ug=Hs.2389 /len=3614
34541_at	43.5	33	32.3	42.5	8.3	26.5	25.1	24.6	25.5	57.4	Cluster Incl. L02867:Homo sapiens 62 kDa paraneoplastic antigen mRNA, 3 end /cds=(0,1607) /gb=L02867 /gi=1220352 /ug=Hs.23898 /len=2750
34542_at	26.5	20.5	30.4	23.9	5.8	30.3	33.8	24.1	24.7	38	Cluster Incl. AJ005371:Homo sapiens mRNA for Glyceraldehyde-3-phosphate dehydrogenase /cds=(33,1259) /gb=AJ005371 /gi=3046741 /ug=Hs.239318 /len=1274
34543_at	1.5	1.3	1.1	1	0.2	2.4	2	1.9	0.8	2.4	Cluster Incl. L06895:Homo sapiens antagonizer of myc transcriptional activity (Mad) mRNA, complete cds /cds=(147,812) /gb=L06895 /gi=187288 /ug=Hs.239794 /len=1002
34544_at	81.6	72	45.1	56.1	14.2	20.8	57.9	75.5	67.4	52.3	Cluster Incl. X78925:H.sapiens HZF2 mRNA for zinc finger protein /cds=(0,2198) /gb=X78925 /gi=498722 /ug=Hs.2480 /len=2492
34545_at	22.4	21.8	11.1	17.8	1.7	21.7	52.6	74.1	46.4	100.5	Cluster Incl. AF070587:Homo sapiens clone 24741 mRNA sequence /cds=UNKNOWN /gb=AF070587 /gi=3387960 /ug=Hs.25770 /len=1633
34546_at	16.5	15.3	11.1	18.8	10.8	29.3	15.5	25.2	19.4	29.2	Cluster Incl. AI250799:qi36g07.x1 Homo sapiens cDNA, 3 end /clone=IMAGE-1858620 /clone_end=3 /gb=AI250799 /gi=3847328 /ug=Hs.2582 /len=542
34547_at	5.5	7.3	5.5	6.6	1.6	2.5	5	7.4	9.6	9.7	Cluster Incl. U80759:Homo sapiens CAGH4 alternate open reading frame mRNA, complete cds /cds=(416,964) /gb=U80759 /gi=2565086 /ug=Hs.26047 /len=1726
34548_at	1.8	4	5.7	2.2	0.7	3.3	5.4	6.6	10.4	8.6	Cluster Incl. X55764:Human mRNA for cytochrome P-450 (11 Beta) /cds=(4,1515) /gb=X55764 /gi=30183 /ug=Hs.2610 /len=2089
34549_g_at	30	20.5	27.1	11.1	2.8	24.4	21.8	19.6	35.5	75.6	Cluster Incl. X55764:Human mRNA for cytochrome P-450 (11 Beta) /cds=(4,1515) /gb=X55764 /gi=30183 /ug=Hs.2610 /len=2089
34550_at	11.1	5.8	1.6	5.6	1.5	5.1	3.9	5.9	5	10.7	Cluster Incl. X58987:Human mRNA for D-1 dopamine receptor /cds=(276,1616) /gb=X58987 /gi=30398 /ug=Hs.2624 /len=2342
34551_at	2.6	2	2.1	2	1.6	3	4.6	9.1	3.7	8	Cluster Incl. U06233:Human POU domain protein (Brn-3b) mRNA, complete cds /cds=(212,1444) /gb=U06233 /gi=458390 /ug=Hs.266 /len=3110
34552_at	36.2	9.1	15.5	15.7	4.6	20	8.7	14.5	10.6	47.6	Cluster Incl. V00511:Human mRNA encoding pregastrin (a regulatory hormone of gastric acid secretin and growth of the gastrointestinal mucosa) /cds=(8,313) /gb=V00511 /gi=31654 /ug=Hs.2681 /len=413
34553_at	9.2	10.7	3.2	8.7	4.6	4	5.4	2.1	2	3.2	Cluster Incl. AF073482:Homo sapiens myotubularin related protein 7 mRNA, partial cds /cds=(0,1175) /gb=AF073482 /gi=3882997 /ug=Hs.26952 /len=1627
34554_at	25.5	11.4	20.2	18.7	7.5	9.7	28.5	23.2	28.8	20.9	Cluster Incl. X52008:H.sapiens alpha-2 strychnine binding subunit of inhibitory glycine receptor mRNA /cds=(387,1745) /gb=X52008 /gi=31848 /ug=Hs.2700 /len=1857
34555_at	19	15.3	9.8	16.3	2.9	11.8	12.5	13.6	16.5	17.1	Cluster Incl. X63755:H.sapiens mRNA for high-sulphur keratin /cds=(238,747) /gb=X63755 /gi=32471 /ug=Hs.2743 /len=1024
34556_at	14.2	8.3	6.9	10.6	1.9	13.4	11.3	13.8	11.3	20.2	Cluster Incl. Z29074:H.sapiens mRNA for cytokeratin 9 /cds=(66,1937) /gb=Z29074 /gi=435475 /ug=Hs.2783 /len=2287
34557_at	119.7	40.4	7.9	9.9	2.5	10.9	8	33.5	11.4	77.6	Cluster Incl. X67594:H.sapiens mRNA for MSH receptor /cds=(168,1121) /gb=X67594 /gi=1405733 /ug=Hs.2823 /len=1270
34558_at	174.8	84.5	62.5	65.2	17.9	82.6	59.2	85	69.5	147.3	Cluster Incl. U30185:Human orphan opioid receptor mRNA, complete cds /cds=(117,1229) /gb=U30185 /gi=1144296 /ug=Hs.2859 /len=2534
34559_at	6.2	16.7	13.5	14.2	2.4	15	16.8	27.7	23.3	23	Cluster Incl. H55746:140A6 Homo sapiens cDNA /gb=H55746 /gi=1004390 /ug=Hs.28704 /len=1122
34560_at	36	25.4	15.3	22.4	4.6	16.9	20.5	15.9	23.9	31.6	Cluster Incl. Z18954:H.sapiens mRNA for S100D calcium binding protein /cds=(228,560) /gb=Z18954 /gi=396706 /ug=Hs.2960 /len=710
34561_at	3	5.6	1.7	9.1	2.7	11.6	14.4	13.3	12.4	2.7	Cluster Incl. M89796:Human high affinity IgE receptor beta chain gene, complete cds /cds=(102,836) /gb=M89796 /gi=337417 /ug=Hs.30 /len=3729
34562_at	20.3	19.8	14.1	12.4	3.3	12.7	12.5	27.9	23.7	20.6	Cluster Incl. X82018:H.sapiens mRNA for ZID protein /cds=(52,1326) /gb=X82018 /gi=558598 /ug=Hs.3053 /len=3495
34563_at	932.4	840.8	610.8	662.9	175.8	205	706.3	916.9	719.1	1088.9	Cluster Incl. D26361:Human mRNA for KIAA0042 gene, complete cds /cds=(439,5385) /gb=D26361 /gi=452516 /ug=Hs.3104 /len=6586
34564_at	0.9	0.4	0.9	0.8	0.3	0.9	1.4	1.3	0.4	2.6	Cluster Incl. X95425:H.sapiens mRNA for EHK-1 receptor tyrosine kinase /cds=(711,3824) /gb=X95425 /gi=1177465 /ug=Hs.31092 /len=3903
34565_at	2	3.8	9.6	9.4	1.5	9.7	1.2	2.2	10.1	15.6	Cluster Incl. X78416:H.sapiens alpha-s1-casein mRNA /cds=(49,606) /gb=X78416 /gi=854085 /ug=Hs.3155 /len=981
34566_at	0.9	3.2	1.8	5	0.9	2.1	10.7	3.3	11	9.1	Cluster Incl. X02404:Human mRNA fragment for second calcitonin gene related peptide (CGRP) from medullary thyroid carcinoma (MTC) /cds=(0,220) /gb=X02404 /gi=29933 /ug=Hs.3207 /len=798
34567_at	0.9	0.6	1.5	1.5	1.2	1.1	0.2	4	0.8	6.2	Cluster Incl. Z46788:H.sapiens mRNA for cylicin II /cds=(3,1049) /gb=Z46788 /gi=758586 /ug=Hs.3232 /len=2100
34568_at	20.7	23.8	25.6	21.1	3.8	29.3	15.3	29.8	12.7	35	Cluster Incl. X82634:Homo sapiens mRNA for hair keratin acidic 3-II /cds=(0,1086) /gb=X82634 /gi=2950207 /ug=Hs.32950 /len=1427
34569_at	10.2	2.3	9.7	9.5	1.2	11.7	7.6	10.9	5.7	14.9	Cluster Incl. U23752:Human SOX-11 mRNA, complete cds /cds=(75,1400) /gb=U23752 /gi=974247 /ug=Hs.32964 /len=1998
34570_at	6728.7	5525.7	5107.5	5243.2	1144.7	2829.3	5199.7	4869.4	6135.7	4685.9	Cluster Incl. S79522:ubiquitin carboxyl extension protein [human, mRNA, 540 nt] /cds=(38,508) /gb=S79522 /gi=243887 /ug=Hs.3297 /len=540
34571_at	27.4	9.4	9.1	3.3	5.8	14.2	13.5	11.6	7.7	15.7	Cluster Incl. Z18859:H.sapiens gene for cone transducin alpha subunit /cds=(213,1277) /gb=Z18859 /gi=312991 /ug=Hs.36973 /len=1516
34572_at	12.9	12	15.7	11	3.3	8.6	16.6	24.1	14.1	17.6	Cluster Incl. M76424:H.sapiens carbonic anhydrase VII (CA VII) gene /cds=(0,794) /gb=M76424 /gi=179966 /ug=Hs.37014 /len=1428
34573_at	216.8	166.2	130.4	125.6	32.7	326	110.6	161.8	111.3	495.6	Cluster Incl. U14187:Human receptor tyrosine kinase ligand LERK-3 (EPLG3) mRNA, complete cds /cds=(57,773) /gb=U14187 /gi=642832 /ug=Hs.37054 /len=987
34574_at	26.6	16.8	14.1	12.7	2	20.3	13.2	31.5	33.5	29.6	Cluster Incl. U10686:Human MAGE-11 antigen (MAGE11) gene, complete cds /cds=(64,1023) /gb=U10686 /gi=533512 /ug=Hs.37106 /len=1292
34575_f_at	2.1	2	4.5	6.1	3.9	6.1	3	10.4	2.5	9.7	Cluster Incl. U10689:Human MAGE-5a antigen (MAGE5a) gene, complete cds /cds=(65,439) /gb=U10689 /gi=533518 /ug=Hs.37108 /len=1551
34576_at	6.7	4.5	2	3.5	1.8	4.6	8.4	9.9	6.5	8.9	Cluster Incl. U10693:Human MAGE-8 antigen (MAGE8) gene, complete cds /cds=(63,767) /gb=U10693 /gi=533525 /ug=Hs.37109 /len=1614
34577_at	59.6	77.8	40.8	64.1	7	60.9	55.7	101.7	66.9	83.3	Cluster Incl. U10694:Human MAGE-9 antigen (MAGE9) gene, complete cds /cds=(65,1012) /gb=U10694 /gi=533527 /ug=Hs.37110 /len=1578
34578_at	30.6	12	10.8	17.9	1.9	17.5	23.5	31.6	29	18.7	Cluster Incl. U34976:Human gamma-sarcoglycan mRNA, complete cds /cds=(124,999) /gb=U34976 /gi=1054902 /ug=Hs.37167 /len=1630
34579_r_at	5.6	0.9	3.4	1.1	1.2	0.5	3.3	4	0.6	2.3	Cluster Incl. D64108:Human mRNA for DMC1 homologue, complete cds /cds=(53,1075) /gb=D64108 /gi=987656 /ug=Hs.37181 /len=2150
34580_at	3.9	1.3	2.6	1.4	0.6	2.1	2.5	1.9	2.2	3	Cluster Incl. U07882:Human delta opioid receptor mRNA, complete cds /cds=(233,1351) /gb=U07882 /gi=497313 /ug=Hs.372 /len=1773
34581_s_at	3.9	1.8	6.1	2	0.5	8	1.9	6.3	2.9	44	Cluster Incl. M61733:Homo sapiens erythroid membrane protein 4.1 mRNA, complete cds /cds=(815,2740) /gb=M61733 /gi=182081 /ug=Hs.37427 /len=3043
34582_at	5	1.9	1.5	0.8	0.7	1.2	2.6	2.8	2.5	3.9	Cluster Incl. U01824:Human glutamate/aspartate transporter II mRNA, complete cds /cds=(178,1875) /gb=U01824 /gi=498250 /ug=Hs.380 /len=1955
34583_at	5.3	10.5	3.2	7.2	1.8	20.8	2.4	5.6	4	4.2	Cluster Incl. U02687:Human growth factor receptor tyrosine kinase (STK-1) mRNA, complete cds /cds=(57,3038) /gb=U02687 /gi=409572 /ug=Hs.385 /len=3475
34584_at	52.5	37.5	23.3	20.4	4.4	12.2	35.5	39.6	28.4	44.7	Cluster Incl. L75847:Human zinc finger protein 45 (ZNF45) mRNA, complete cds /cds=(103,2151) /gb=L75847 /gi=1480436 /ug=Hs.41728 /len=2409
34585_at	49.5	50.7	49.5	47.9	8.2	46.6	38.9	6.1	32.8	17.2	Cluster Incl. L07919:Human homeodomain protein DLX-2 mRNA, 3 end /cds=(0,735) /gb=L07919 /gi=306709 /ug=Hs.419 /len=1840
34586_s_at	79.4	70.3	52.1	54	8	61.4	61.7	56.2	42.4	63.8	Cluster Incl. U51003:Human DLX-2 (Dlx2) mRNA, complete cds /cds=UNKNOWN /gb=U51003 /gi=1477591 /ug=Hs.419 /len=3202
34587_at	3	3.8	4.1	2	0.2	3.9	2.1	2.9	1.5	4.5	Cluster Incl. X14346:Human mRNA for eosinophil peroxidase /cds=(0,2108) /gb=X14346 /gi=31182 /ug=Hs.46295 /len=2558
34588_i_at	1.3	13.1	10.6	16	3.1	15.3	3.3	9.3	33.2	32.9	Cluster Incl. AC002366:Human Xp22 BAC CT-285I15 (from CalTech/Research Genetics) , PAC RPCI1-27C22 (from Roswell Park Cancer Center), and Cosmid U35B5 (from Lawrence Livermore) /cds=(70,645) /gb=AC002366 /gi=2739349 /ug=Hs.46329 /len=795
34589_f_at	28.8	46.4	45.2	41.4	10.9	34.3	13.7	30	58.6	58	Cluster Incl. AC002366:Human Xp22 BAC CT-285I15 (from CalTech/Research Genetics) , PAC RPCI1-27C22 (from Roswell Park Cancer Center), and Cosmid U35B5 (from Lawrence Livermore) /cds=(70,645) /gb=AC002366 /gi=2739349 /ug=Hs.46329 /len=795
34590_at	5.3	12.3	4.5	3.3	1	2.6	7.4	4.6	4.2	12.2	Cluster Incl. S72921:CNTF=ciliary neurotrophic factor [human, mRNA Partial Mutant, 607 nt] /cds=(0,188) /gb=S72921 /gi=633829 /ug=Hs.46366 /len=607
34591_at	34.3	25.3	5	8.8	2.7	4.7	10.9	15.7	17.4	12.5	Cluster Incl. S79854:type 3 iodothyronine deiodinase=selenoenzyme [human, placenta, mRNA, 2066 nt] /cds=(220,1056) /gb=S79854 /gi=1195578 /ug=Hs.49322 /len=2066
34592_at	10578.5	9120.9	11239.4	12215	3015.8	7774.1	10536.7	10596.9	10703	11551	Cluster Incl. M13932:Human ribosomal protein S17 mRNA, complete cds /cds=(25,432) /gb=M13932 /gi=337500 /ug=Hs.5174 /len=477
34593_g_at	10139.8	8411.2	9634.4	9910.3	2611.8	7159.4	9529.5	8582.5	9692.9	9746.3	Cluster Incl. M13932:Human ribosomal protein S17 mRNA, complete cds /cds=(25,432) /gb=M13932 /gi=337500 /ug=Hs.5174 /len=477
34594_at	20.4	18.2	16	9.8	4.8	7.3	32.3	43.2	45.2	45.9	Cluster Incl. D13644:Human mRNA for KIAA0019 gene, complete cds /cds=(279,2765) /gb=D13644 /gi=1531551 /ug=Hs.5174 /len=4602
34595_at	37.9	25.1	29.2	22.9	9.5	24.8	17.7	43.4	12.7	38.4	Cluster Incl. AF105424:Homo sapiens brush border myosin I (BBMI) mRNA, complete cds /cds=(209,3340) /gb=AF105424 /gi=3901435 /ug=Hs.5394 /len=3578
34596_at	18.1	15	3.9	16.9	2.2	16.9	7.8	23.6	12.3	20.4	Cluster Incl. M73628:Homo sapiens kappa-casein mRNA, complete cds /cds=(106,654) /gb=M73628 /gi=186654 /ug=Hs.54415 /len=858
34597_at	24.6	39.8	5.3	14.1	6.4	20.1	27.7	22.1	19.2	28.1	Cluster Incl. U42387:Human pancreatic polypeptide receptor mRNA, complete cds /cds=(85,1212) /gb=U42387 /gi=1314327 /ug=Hs.54426 /len=1673
34598_at	1.8	0.8	0.9	0.8	1.5	0.8	1.3	1.2	1.8	2.3	Cluster Incl. X98085:H.sapiens mRNA for tenascin-R /cds=(117,4193) /gb=X98085 /gi=1617315 /ug=Hs.54433 /len=4738
34599_at	27.7	20.8	6.8	25.2	1	3.8	16.9	7.1	17.2	21.7	Cluster Incl. U82467:Human tub homolog (TUB) mRNA, complete cds /cds=(241,1926) /gb=U82467 /gi=2072159 /ug=Hs.54468 /len=3256
34600_s_at	73.8	70.3	34.1	60.3	12.8	106.5	17.3	65.1	62.9	98.7	Cluster Incl. U54644:Human tub homolog mRNA, complete cds /cds=(152,1672) /gb=U54644 /gi=1305496 /ug=Hs.54468 /len=2040
34601_at	28.1	14.2	7.3	5.9	3.5	4.3	1.8	3.1	7.9	3.6	Cluster Incl. X69115:H.sapiens ZNF37A mRNA for zinc finger protein /cds=(0,730) /gb=X69115 /gi=288424 /ug=Hs.54488 /len=1007
34602_at	13.9	6.1	12.3	6.3	7.1	15.6	10.1	7.3	27.1	24.7	Cluster Incl. D63160:Homo sapiens DNA for lectin P35 /cds=(10,951) /gb=D63160 /gi=1669348 /ug=Hs.54517 /len=1059
34603_at	3	1.3	4.7	1.5	0.6	0.8	2.3	2.4	1.4	5.3	Cluster Incl. M33478:Human 33-kDa phototransducing protein mRNA, complete cds /cds=UNKNOWN /gb=M33478 /gi=177186 /ug=Hs.550 /len=1182
34604_at	16.7	12.8	10.5	22.4	6.3	28.4	22.3	36.7	18.3	30.7	Cluster Incl. L05568:Human Na+/Cl- dependent serotonin transporter mRNA, complete cds /cds=(72,1964) /gb=L05568 /gi=291819 /ug=Hs.553 /len=2508
34605_at	6.3	9.9	10.2	7.8	2.5	10	4	12.1	7.5	7.3	Cluster Incl. X52943:Human mRNA for ATF-a transcription factor /cds=(103,1554) /gb=X52943 /gi=28912 /ug=Hs.55888 /len=2758
34606_s_at	9.1	4.5	4.5	10.8	5.6	19.5	13.9	8.8	6.8	20.1	Cluster Incl. X57197:H.sapiens mRNA for ATFa gene /cds=(0,1484) /gb=X57197 /gi=28914 /ug=Hs.55888 /len=1485
34607_at	22.7	29.1	14.4	31.4	4.3	16.8	23.4	17.9	31.5	21.5	Cluster Incl. AB023135:Homo sapiens mRNA for activation-inducible lymphocyte immunomediatory molecule AILIM, complete cds /cds=(25,624) /gb=AB023135 /gi=5360718 /ug=Hs.56247 /len=2599
34608_at	10694.5	8343.7	8534.2	8707.7	2689.3	6736.5	8502.3	8000.2	8281	10309.2	Cluster Incl. M24194:Human MHC protein homologous to chicken B complex protein mRNA, complete cds /cds=UNKNOWN /gb=M24194 /gi=187701 /ug=Hs.5662 /len=1093
34609_g_at	6497.9	3539.2	5514.7	5446.6	1232.1	2470.4	3098.1	3618.5	3709.3	7138.4	Cluster Incl. M24194:Human MHC protein homologous to chicken B complex protein mRNA, complete cds /cds=UNKNOWN /gb=M24194 /gi=187701 /ug=Hs.5662 /len=1093
34610_at	37.9	73.6	80.7	80.3	22.8	30.6	76.1	53	65.9	9.3	Cluster Incl. W25845:13h9 Homo sapiens cDNA /gb=W25845 /gi=1305968 /ug=Hs.5662 /len=818
34611_at	8.9	5	0.7	8.6	1.3	3.3	7.9	1.5	12.5	6.9	Cluster Incl. U57796:Human zinc finger protein (LD5-1) mRNA, complete cds /cds=(184,1920) /gb=U57796 /gi=1373393 /ug=Hs.57679 /len=3923
34612_at	3.7	1.8	2.2	7.4	0.6	2.5	2.8	3.2	1.7	9	Cluster Incl. L13220:Homo sapiens calbindin D-9k mRNA, complete cds /cds=(57,296) /gb=L13220 /gi=291883 /ug=Hs.639 /len=456
34613_at	52.7	28.3	42.8	36	6.7	10	22	13	14.2	106.4	Cluster Incl. AB029009:Homo sapiens mRNA for KIAA1086 protein, partial cds /cds=(0,2709) /gb=AB029009 /gi=5689508 /ug=Hs.65750 /len=4635
34614_at	8.7	4.2	2	3.1	0.5	1	3.4	6.9	1.9	5.3	Cluster Incl. U52152:Human inwardly rectifying potassium channel Kir3.3 mRNA, complete cds /cds=(258,1439) /gb=U52152 /gi=1518523 /ug=Hs.66726 /len=3045
34615_at	1.4	4.1	1.5	5.3	3.9	8.4	10.2	6.1	8.1	3.9	Cluster Incl. D78367:Human mRNA for K12 keratin, complete cds /cds=(24,1508) /gb=D78367 /gi=1531534 /ug=Hs.66739 /len=1871
34616_at	3.5	7.8	8.8	0.9	0.1	5.1	4.6	4.5	1.9	1.5	Cluster Incl. M64554:Human factor XIII b subunit gene, complete cds /cds=(0,1985) /gb=M64554 /gi=179416 /ug=Hs.68601 /len=2173
34617_at	0.6	0.4	1.2	1.1	0.4	0.4	1.4	5.2	0.9	1.9	Cluster Incl. D49488:Human mRNA for alpha-tocopherol transfer protein, complete cds /cds=(18,854) /gb=D49488 /gi=699600 /ug=Hs.69049 /len=1199
34618_at	18.7	16.1	19.4	6.8	2.4	5.7	14	23.8	28	41.1	Cluster Incl. L38517:Homo sapiens indian hedgehog protein (IHH) mRNA, 5 end /cds=(1,939) /gb=L38517 /gi=663154 /ug=Hs.69351 /len=1277
34619_at	1.6	2.2	2.7	3.1	0.1	1.3	4.6	1.7	2	1.4	Cluster Incl. X72925:Homo sapiens mRNA for desmocollin type 1 /cds=UNKNOWN /gb=X72925 /gi=457462 /ug=Hs.69752 /len=4254
34620_at	10.8	9.8	8.3	10	2.2	19.7	9.3	13.6	8.5	15.3	Cluster Incl. M96944:Human B-cell specific transcription factor (BSAP) mRNA, complete cds /cds=(75,1250) /gb=M96944 /gi=179555 /ug=Hs.69959 /len=3277
34621_at	41.7	33.7	35.6	38.4	9.2	46	48.3	76.4	69	94	Cluster Incl. AF019084:Homo sapiens keratin 2e (KRT2E) gene, complete cds /cds=(33,1970) /gb=AF019084 /gi=2565256 /ug=Hs.707 /len=2427
34622_at	5	1.3	84	69.7	10.7	21	3	4.3	4.1	4.7	Cluster Incl. U33317:Human defensin 6 (HD-6) gene, complete cds /cds=(41,346) /gb=U33317 /gi=1200181 /ug=Hs.711 /len=450
34623_at	5.9	5.7	4.4	3.1	1.1	6.7	2.7	6.3	8.9	27.2	Cluster Incl. M97925:H.sapiens defensin 5 gene, complete cds /cds=(40,324) /gb=M97925 /gi=181532 /ug=Hs.72887 /len=449
34624_at	3.8	2.4	3	2.2	0.8	3.1	1.9	2.8	3.4	5.3	Cluster Incl. AF004819:Homo sapiens alternative spliced form of p15 CDK inhibitor mRNA, complete cds /cds=(319,555) /gb=AF004819 /gi=2257934 /ug=Hs.72901 /len=859
34625_at	8.5	8.4	4.7	9.1	1.8	3.7	6.2	10.2	8.1	8	Cluster Incl. X05153:Human alpha-lactalbumin gene /cds=(26,454) /gb=X05153 /gi=34212 /ug=Hs.72938 /len=727
34626_at	6.3	3.4	2.3	2.5	0.7	3.5	3.1	6.1	6.8	36.1	Cluster Incl. AI391567:tg16b07.x1 Homo sapiens cDNA, 3 end /clone=IMAGE-2108917 /clone_end=3 /gb=AI391567 /gi=4217571 /ug=Hs.72956 /len=458
34627_at	17.8	14.3	18.9	8	2.8	19.7	9.5	13.6	9	16.8	Cluster Incl. X90763:Homo sapiens mRNA for type I keratin /cds=(133,1410) /gb=X90763 /gi=1668743 /ug=Hs.73082 /len=1669
34628_at	10.4	15	7.7	4	0.4	1.8	4.5	1.5	3.6	15.2	Cluster Incl. Y09321:H.sapiens TAFII105 mRNA, partial /cds=(0,2405) /gb=Y09321 /gi=1669688 /ug=Hs.73083 /len=2556
34629_at	20.5	6.3	7.2	14	4.1	10.7	18	10.7	17	9.1	Cluster Incl. U79302:Human clone 23855 mRNA, partial cds /cds=(0,899) /gb=U79302 /gi=1710287 /ug=Hs.73182 /len=1955
34630_s_at	3.7	3.1	2.7	1.5	1.5	1.7	2.7	2.7	2.6	4.1	Cluster Incl. AB002355:Human mRNA for KIAA0357 gene, partial cds /cds=(0,5874) /gb=AB002355 /gi=2280481 /ug=Hs.73184 /len=6094
34631_at	9.7	2.8	6.5	4.2	0.1	2.9	4.4	3.7	8.1	5	Cluster Incl. Y17114:Homo sapiens mRNA for EYA4 protein, complete CDS /cds=(441,2360) /gb=Y17114 /gi=4160551 /ug=Hs.73393 /len=3077
34632_r_at	1.4	1.3	0.8	5.9	0.9	1	9.2	2.1	4.6	6.9	Cluster Incl. Z23091:H.sapiens GPV gene encoding platelet glycoprotein V precursor /cds=(270,1952) /gb=Z23091 /gi=312501 /ug=Hs.73734 /len=5207
34633_s_at	1.3	1.2	1.1	2.5	2	1.9	0.6	2.1	3.6	5.3	Cluster Incl. L11238:Homo sapiens platelet membrane glycoprotein V mRNA, complete cds /cds=(72,1754) /gb=L11238 /gi=388759 /ug=Hs.73734 /len=3533
34634_s_at	183.2	195.3	103.6	187.7	24.3	112.4	177.1	243.2	146.3	359.7	Cluster Incl. U68487:Human 5-hydroxytryptamine7 receptor isoform b mRNA, complete cds /cds=(27,1325) /gb=U68487 /gi=1857142 /ug=Hs.73739 /len=1425
34635_at	3.2	17.6	6.8	9.9	0.8	11	8.4	18.6	11.8	6.7	Cluster Incl. U68488:Human 5-hydroxytryptamine7 receptor isoform d mRNA, complete cds /cds=(27,1466) /gb=U68488 /gi=1857144 /ug=Hs.73739 /len=1518
34636_at	15	13.9	9.7	12.3	2.1	35.4	12	20.4	58.6	14.8	Cluster Incl. M23892:Human 15-lipoxygenase mRNA, complete cds /cds=(3,1991) /gb=M23892 /gi=187190 /ug=Hs.73809 /len=2671
34637_f_at	9.1	6.7	3.1	6	1.4	3.7	10	6.5	6	11.1	Cluster Incl. M12963:Human class I alcohol dehydrogenase (ADH1) alpha subunit mRNA, complete cds /cds=(72,1199) /gb=M12963 /gi=178089 /ug=Hs.73843 /len=1450
34638_r_at	4.9	5.3	6.8	7.8	3.1	5.9	10	1	7.3	6.9	Cluster Incl. M12963:Human class I alcohol dehydrogenase (ADH1) alpha subunit mRNA, complete cds /cds=(72,1199) /gb=M12963 /gi=178089 /ug=Hs.73843 /len=1450
34639_at	5.2	4.8	4.5	4.6	1.4	5.1	4.1	5.2	3.9	4.8	Cluster Incl. M57732:Human hepatic nuclear factor 1 (TCF1) mRNA, complete cds, clones HCL10, HCL12, HCL17, and HCL20 /cds=(23,1918) /gb=M57732 /gi=184264 /ug=Hs.73888 /len=3238
34640_at	39.9	26.7	19.6	19.3	5.5	18.6	23	30.7	23.1	28	Cluster Incl. X71346:Homo sapiens HNF1-B mRNA /cds=UNKNOWN /gb=X71346 /gi=416528 /ug=Hs.73888 /len=2309
34641_at	12.6	1.2	7.8	3.8	0.1	1.1	11.7	3.1	3.6	9.9	Cluster Incl. X54380:Human mRNA for pregnancy zone protein /cds=(29,4477) /gb=X54380 /gi=35824 /ug=Hs.74094 /len=4615
34642_at	1235.3	399.2	351	226	64.6	391.2	319.8	438.1	310.3	1661.8	Cluster Incl. U28964:Homo sapiens 14-3-3 protein mRNA, complete cds /cds=(126,863) /gb=U28964 /gi=899458 /ug=Hs.75103 /len=1030
34643_at	8211.2	6041.8	7230.5	7828.1	1991.1	5079.9	7499.4	7495.9	8126.3	7772.1	Cluster Incl. M58458:Human ribosomal protein S4 (RPS4X) isoform mRNA, complete cds /cds=(35,826) /gb=M58458 /gi=337509 /ug=Hs.75344 /len=888
34644_at	4228.6	3447.5	3379.3	3682.8	958.1	2677	3083.8	2953.6	3392.3	2509.3	Cluster Incl. AB021288:Homo sapiens mRNA for beta 2-microglobulin, complete cds /cds=(13,372) /gb=AB021288 /gi=4038732 /ug=Hs.75415 /len=925
34645_at	9401	6730.6	6388.5	7275.9	1655.7	3934.1	6734.6	7809.8	7994.8	10941.4	Cluster Incl. X55715:Human Hums3 mRNA for 40S ribosomal protein s3 /cds=(22,753) /gb=X55715 /gi=32531 /ug=Hs.75459 /len=833
34646_at	5751.9	5791.1	4553.3	5803	1156.2	2712.8	4775	4758.6	6410	4764.6	Cluster Incl. Z25749:H.sapiens gene for ribosomal protein S7 /cds=(81,665) /gb=Z25749 /gi=550116 /ug=Hs.75538 /len=687
34647_at	2105.9	1559.5	1212.7	1423.3	170.7	317.1	2181.9	3084.4	1640.9	2203.6	Cluster Incl. X52104:Human mRNA for p68 protein /cds=(175,2019) /gb=X52104 /gi=35219 /ug=Hs.76053 /len=2330
34648_at	513.5	166.4	131.1	163.4	18.8	64.1	193.1	301.7	183.7	863.2	Cluster Incl. Z12830:H.sapiens mRNA for SSR alpha subunit /cds=(29,889) /gb=Z12830 /gi=551637 /ug=Hs.76152 /len=974
34649_at	170.6	98.8	47.1	47.7	7	24.5	171.1	196.9	145.7	177.3	Cluster Incl. M14219:Human chondroitin/dermatan sulfate proteoglycan (PG40) core protein mRNA, complete cds /cds=(81,1160) /gb=M14219 /gi=181169 /ug=Hs.76152 /len=1778
34650_at	2.6	2.1	1.5	1.8	0.5	3.8	3.4	1.7	2.5	3.7	Cluster Incl. U36798:Homo sapiens platelet cGI-PDE mRNA, complete cds /cds=(0,3425) /gb=U36798 /gi=1039473 /ug=Hs.777 /len=4606
34651_at	649.7	300.6	557	385.6	84.7	590.4	401	397.5	374.8	1301.8	Cluster Incl. M58525:Homo sapiens catechol-O-methyltransferase (COMT) mRNA, complete cds /cds=(204,1019) /gb=M58525 /gi=179954 /ug=Hs.78534 /len=1206
34652_at	5.3	21.7	18.2	7.4	5.6	128.6	10.5	6.3	21.9	29.8	Cluster Incl. U77968:Human neuronal PAS1 (NPAS1) mRNA, complete cds /cds=(24,1796) /gb=U77968 /gi=1840055 /ug=Hs.79564 /len=1904
34653_at	34.9	22.5	25.6	8.1	4.1	30.5	14.2	24.8	16.2	38.6	Cluster Incl. Z33905:H.sapiens gene for 43kD acetylcholine receptor-associated protein (Rapsyn) /cds=(207,1445) /gb=Z33905 /gi=512484 /ug=Hs.81218 /len=1653
35014_at	6.8	1.4	8.7	2.3	0.9	1.5	3.6	9.1	2.6	12.2	Cluster Incl. X58401:Human L2-9 transcript of unrearranged immunoglobulin V(H)5 pseudogene /cds=(21,407) /gb=X58401 /gi=33622 /ug=Hs.81220 /len=949
35015_at	7.6	3.2	5	2.5	0.7	4.5	1.9	2.9	2	3	Cluster Incl. M27533:Human Ig rearranged B7 protein mRNA VC1-region, complete cds /cds=(317,1183) /gb=M27533 /gi=184680 /ug=Hs.838 /len=1491
35016_at	676.8	548.6	748.6	646.7	129.3	531	50.8	19.2	24.3	50.4	Cluster Incl. M13560:Human Ia-associated invariant gamma-chain gene /cds=(795,1493) /gb=M13560 /gi=184518 /ug=Hs.84298 /len=2080
35017_f_at	664.3	123.8	184.9	166.9	35.4	943.8	46.8	56.9	53.8	274.5	Cluster Incl. M80469:Human MHC class I HLA-J gene, exons 1-8 and complete cds /cds=(0,86) /gb=M80469 /gi=188483 /ug=Hs.85242 /len=1095
35018_at	47.7	27	21.7	20.2	7.5	20.2	30.8	49.1	25.9	174.8	Cluster Incl. U61538:Human calcium-binding protein chp mRNA, complete cds /cds=(181,768) /gb=U61538 /gi=1706966 /ug=Hs.85301 /len=800
35019_at	22.2	10.5	18.7	14	5.5	15.7	52.2	58.5	54.5	63.4	Cluster Incl. AF054180:Homo sapiens hematopoietic cell derived zinc finger protein mRNA, complete cds /cds=(134,1195) /gb=AF054180 /gi=3342001 /ug=Hs.86371 /len=1592
35020_at	17.7	7.1	15	9.9	3.5	11	14.5	16.7	10.7	22.3	Cluster Incl. D82344:Homo sapiens mRNA for NBPhox, complete cds /cds=(360,1304) /gb=D82344 /gi=1841337 /ug=Hs.87202 /len=3029
35021_at	2	1.5	3	2.3	0.6	2.6	2.1	3.1	5.1	3.2	Cluster Incl. U89326:Homo sapiens bone morphogenetic protein receptor type I ALK-6 mRNA, complete cds /cds=(273,1781) /gb=U89326 /gi=3377788 /ug=Hs.87223 /len=2032
35022_at	2.6	8.2	6.8	5.2	2.3	5.7	8.4	9.8	4	9.3	Cluster Incl. S83308:SOX5=Sry-related HMG box gene {alternatively spliced} [human, testis, mRNA, 1473 nt] /cds=(84,1127) /gb=S83308 /gi=1881851 /ug=Hs.87224 /len=1473
35023_at	0.6	0.6	0.9	0.5	0.3	1.1	0.6	1.5	0.3	2.2	Cluster Incl. U00803:Human SRC-like tyrosine kinase (FRK) mRNA, complete cds /cds=(447,1964) /gb=U00803 /gi=392887 /ug=Hs.89426 /len=2847
35024_at	1.5	3.3	11.8	3.2	0.9	5.7	4.4	5	5.8	6.3	Cluster Incl. L37362:Homo sapiens (clone d2-115) kappa opioid receptor (OPRK1) mRNA, complete cds /cds=(377,1519) /gb=L37362 /gi=722617 /ug=Hs.89455 /len=1604
35025_at	24	29.1	17.7	20.2	5.2	15.5	28.1	38	26.1	29.8	Cluster Incl. X78686:H.sapiens ENA-78 mRNA /cds=(106,450) /gb=X78686 /gi=471242 /ug=Hs.89714 /len=1145
35026_f_at	79.5	58.3	14.1	21.9	5.3	7.1	40.2	48.2	52.9	50.2	Cluster Incl. X78932:H.sapiens HZF9 mRNA for zinc finger protein /cds=(0,745) /gb=X78932 /gi=498735 /ug=Hs.89732 /len=981
35027_at	148.8	47.7	24.9	33.3	8.8	38.1	55.3	54.8	65.7	563.9	Cluster Incl. X14830:Human mRNA for muscle acetylcholine receptor beta-subunit /cds=(16,1521) /gb=X14830 /gi=560154 /ug=Hs.89739 /len=1650
35028_at	6.5	10.1	9.5	9.3	3.5	5.1	13.6	16.6	5	9	Cluster Incl. X14767:Human mRNA for GABA-A receptor, beta 1 subunit /cds=(31,1455) /gb=X14767 /gi=31634 /ug=Hs.89768 /len=1866
35029_at	18.3	12.8	2	11.8	6.5	5.9	13.5	19.2	21.8	18.7	Cluster Incl. Y07828:H.sapiens mRNA for RING protein /cds=(109,819) /gb=Y07828 /gi=1770498 /ug=Hs.91096 /len=1019
35030_i_at	5.8	1.4	3.5	1.3	0.4	7.6	6.5	3.9	5.6	4.8	Cluster Incl. AB002314:Human mRNA for KIAA0316 gene, complete cds /cds=(497,3781) /gb=AB002314 /gi=2224572 /ug=Hs.92025 /len=6935
35031_r_at	0.2	0.3	0.3	0.3	0.2	2.4	0.3	1.5	0.9	0.3	Cluster Incl. AB002314:Human mRNA for KIAA0316 gene, complete cds /cds=(497,3781) /gb=AB002314 /gi=2224572 /ug=Hs.92025 /len=6935
35032_at	1.6	1.2	2.1	2.4	0.2	1.6	1.9	1.3	2.2	3.6	Cluster Incl. U31973:Human phosphodiesterase A subunit (PDE6C) mRNA, complete cds /cds=(138,2714) /gb=U31973 /gi=940230 /ug=Hs.93173 /len=2969
35033_at	1.4	1.5	1.2	3.3	0.3	2.1	1.6	1.5	0.7	2.3	Cluster Incl. L41607:Human beta-1,6-N-acetylglucosaminyltransferase (IGnT) gene /cds=(708,1910) /gb=L41607 /gi=1315908 /ug=Hs.934 /len=2361
35034_at	6.7	2	1	2.7	0.6	1.3	5.9	0.3	7.4	3.4	Cluster Incl. L34409:Homo Sapiens (clone B3B3E13) chromosome 4p16.3 DNA fragment /cds=UNKNOWN /gb=L34409 /gi=600517 /ug=Hs.94799 /len=1093
35035_at	2.6	2.9	2.8	2.7	0.7	1.5	3.3	1.9	2.6	1.9	Cluster Incl. U62438:Human nicotinic acetylcholine receptor beta3 subunit precursor, mRNA, complete cds /cds=(96,1472) /gb=U62438 /gi=1458123 /ug=Hs.96094 /len=1924
35036_at	85	32.8	132.6	216.2	30.5	291.5	4.6	5.4	6.1	8.9	Cluster Incl. U94333:Human Clq/MBL/SPA receptor C1qR(p) mRNA, complete cds /cds=(148,2106) /gb=U94333 /gi=2052497 /ug=Hs.97199 /len=3460
35037_at	7.8	7.7	4.3	3.7	1.4	8.8	6.5	8	6.9	12.5	Cluster Incl. U62966:Human Na+/nucleoside cotransporter (hCNT1a) mRNA, complete cds /cds=(184,2136) /gb=U62966 /gi=2072781 /ug=Hs.97207 /len=2732
35038_at	10.3	30.1	7.1	55.4	8.7	12.3	12.8	18.3	8.5	26	Cluster Incl. Y10129:H.sapiens mybpc3 gene /cds=(33,3857) /gb=Y10129 /gi=2058321 /ug=Hs.98551 /len=4586
35039_at	60.8	61.7	42.7	31.4	7.2	16.9	130.1	168.3	149.7	110.9	Cluster Incl. D87466:Human mRNA for KIAA0276 gene, partial cds /cds=(0,931) /gb=D87466 /gi=1665816 /ug=Hs.98551 /len=4185
35040_at	17.3	17.4	7.9	13.1	3.7	13.3	15.9	22	17.1	18.2	Cluster Incl. D44708:HUMSUPY116 Homo sapiens cDNA /clone=127 /gb=D44708 /gi=1572183 /ug=Hs.98592 /len=689
35041_at	19.5	14.1	19.7	5.2	6	12.8	9.3	9.7	32.1	18.8	Cluster Incl. X53655:H.sapiens mRNA for NGF-2 /cds=(43,816) /gb=X53655 /gi=287794 /ug=Hs.99171 /len=883
35042_at	75.8	47	34.5	30.3	3	50	49.4	71.6	30.5	104.6	Cluster Incl. L12398:Homo sapiens dopamine D4 receptor (DRD4) mRNA (D4.7) sequence /cds=(0,1403) /gb=L12398 /gi=291945 /ug=Hs.99922 /len=1504
35043_at	15.3	6.3	1.9	11.4	3.6	8.3	3.4	4	20.5	36.6	Cluster Incl. L04791:Human excision repair protein ERCC6 mRNA, complete cds /cds=(79,4560) /gb=L04791 /gi=182180 /ug=Hs.99924 /len=4714
35044_i_at	3.4	2.6	4.8	3.2	0.4	2.5	3.5	2.5	3.6	4.8	Cluster Incl. M97016:Homo sapiens osteogenic protein-2 (OP-2) mRNA, complete cds /cds=(496,1704) /gb=M97016 /gi=189389 /ug=Hs.99948 /len=1842
35045_r_at	272.2	43.8	153.8	143	7.7	190	83.2	52.8	135.9	113.5	Cluster Incl. X60655:H.sapiens EVX1 mRNA /cds=(228,1451) /gb=X60655 /gi=31278 /ug=Hs.99967 /len=1601
35046_at	0.2	0.2	0.8	0.6	0.2	0.3	0.5	0.4	0.3	0.3	Cluster Incl. AL109705:Homo sapiens mRNA full length insert cDNA clone EUROIMAGE 73337 /cds=UNKNOWN /gb=AL109705 /gi=5689834 /ug=Hs.9997 /len=1209
35047_at	18	23	25.2	19.6	2.2	17.1	23.2	9.5	6.3	55.1	Cluster Incl. X76091:H.sapiens HRFX2 mRNA /cds=(159,2330) /gb=X76091 /gi=452389 /ug=Hs.100007 /len=2533
35048_at	3.3	1.2	3.1	2.6	0.8	4.2	3.2	4.1	3.8	5.8	Cluster Incl. U10301:Human glutamate receptor flip isoform (GluR3-flip) mRNA, complete cds /cds=(53,2737) /gb=U10301 /gi=507826 /ug=Hs.100014 /len=3056
35049_g_at	1	0.4	0.6	0.4	0.2	0.4	1	0.6	0.2	0.5	Cluster Incl. U10301:Human glutamate receptor flip isoform (GluR3-flip) mRNA, complete cds /cds=(53,2737) /gb=U10301 /gi=507826 /ug=Hs.100014 /len=3056
35050_at	102.4	71	56.2	44.2	13.2	19.6	81.4	92.6	80.3	146	Cluster Incl. X82068:H.sapiens mRNA for glutamate receptor subunit GluRC /cds=(276,2960) /gb=X82068 /gi=558587 /ug=Hs.100014 /len=3128
35051_at	2.4	0.6	1.3	24.2	29.5	28	1.5	0.7	1	5.7	Cluster Incl. M57892:Human carbonic anhydrase isozyme VI (CA6) mRNA, complete cds /cds=(6,932) /gb=M57892 /gi=179731 /ug=Hs.100322 /len=1316
35052_r_at	0.3	1.4	0.3	2.2	0.2	1.7	0.3	4.4	1.3	0.2	Cluster Incl. AF007136:Homo sapiens clone 23605 mRNA sequence /cds=UNKNOWN /gb=AF007136 /gi=2852611 /ug=Hs.100516 /len=1587
35053_at	32	17	13.3	15.6	3.2	11.2	18.9	21.7	12	38	Cluster Incl. X94703:H.sapiens rab28 mRNA /cds=(0,662) /gb=X94703 /gi=1154851 /ug=Hs.100816 /len=773
35054_at	17.8	12.1	6.3	4.6	3.7	5.2	20.2	5.4	5	27.6	Cluster Incl. AF035278:Homo sapiens clone 23676 mRNA sequence /cds=UNKNOWN /gb=AF035278 /gi=2661027 /ug=Hs.100841 /len=1329
35055_at	5536.3	4809.8	5360.3	6642.9	1234.1	3165.4	5969.5	5938.5	5775.8	5239.6	Cluster Incl. X53281:H.sapiens BTF3b mRNA /cds=(239,727) /gb=X53281 /gi=29506 /ug=Hs.101025 /len=952
35056_at	4.4	4.7	5.6	5.1	1	4.5	5.1	6.1	2.4	7.4	Cluster Incl. X97868:H.sapiens mRNA for arylsulphatase /cds=(70,1845) /gb=X97868 /gi=2576304 /ug=Hs.101674 /len=1996
35057_at	32	9.5	6.1	5.4	3.2	10.6	10.2	15.3	3.8	49.2	Cluster Incl. AB002339:Human mRNA for KIAA0341 gene, partial cds /cds=(0,1642) /gb=AB002339 /gi=2224622 /ug=Hs.101761 /len=5721
35058_at	7.1	10.4	8.6	11.2	0.3	4.3	13.7	20	17.2	23.8	Cluster Incl. AL050012:Homo sapiens mRNA; cDNA DKFZp564K133 (from clone DKFZp564K133) /cds=UNKNOWN /gb=AL050012 /gi=4884261 /ug=Hs.101916 /len=4491
35059_at	8.3	13.1	9.9	4.3	2.1	5.6	20.1	14.8	5.9	17.9	Cluster Incl. AF009267:Homo sapiens clone FBA1 Cri-du-chat region mRNA /cds=UNKNOWN /gb=AF009267 /gi=2331069 /ug=Hs.102238 /len=1345
35060_at	89.2	94.9	25.3	38.6	6.8	151.4	24	30.2	27.9	178.7	Cluster Incl. U51224:Human U2AFBPL gene, complete cds /cds=(111,1550) /gb=U51224 /gi=1293652 /ug=Hs.103962 /len=1551
35061_at	2.2	0.4	0.3	4.2	0.8	0.6	1.1	1.7	0.7	4	Cluster Incl. AF030514:Homo sapiens interferon stimulated T-cell alpha chemoattractant precursor, mRNA, complete cds /cds=(69,353) /gb=AF030514 /gi=3219692 /ug=Hs.103982 /len=1349
35062_at	0.9	3.7	1.1	2.5	1	5.8	3.9	3.2	2.2	4.3	Cluster Incl. S49953:N-cym=DNA-binding transcriptional activator homolog {oncogene} [human, Kelly neuroblastoma cell line, mRNA, 778 nt] /cds=(425,754) /gb=S49953 /gi=260139 /ug=Hs.103989 /len=778
35063_at	1.9	4.6	3.4	3.1	1.1	2.9	2.6	4.6	3.4	3.4	Cluster Incl. D50030:Homo sapiens gene for hepatocyte growth factor activator, complete cds /cds=(75,2042) /gb=D50030 /gi=4190953 /ug=Hs.104 /len=2108
35064_at	3.8	3.4	14.8	47.7	4.4	12	3.4	5	6.2	7.9	Cluster Incl. X81006:H.sapiens HCG I mRNA /cds=UNKNOWN /gb=X81006 /gi=531406 /ug=Hs.104114 /len=1224
35065_at	4	11	2.9	17.4	1.1	15.4	13.2	18.7	9	4.7	Cluster Incl. U84971:Homo sapiens fetal unknown mRNA, complete cds /cds=(311,841) /gb=U84971 /gi=2183022 /ug=Hs.104530 /len=1144
35066_g_at	2.1	0.6	8.3	14.4	0.7	25.1	9.6	13.4	18.3	57.4	Cluster Incl. U84971:Homo sapiens fetal unknown mRNA, complete cds /cds=(311,841) /gb=U84971 /gi=2183022 /ug=Hs.104530 /len=1144
35067_at	20.9	21.6	53.5	61.5	14.2	52.2	70.1	69.8	75.6	131	Cluster Incl. AI925946:wh12f04.x1 Homo sapiens cDNA, 3 end /clone=IMAGE-2380543 /clone_end=3 /gb=AI925946 /gi=5661910 /ug=Hs.104530 /len=757
35068_at	17.3	17.7	10.4	11.2	4.9	14.4	14.8	20	12.1	24.6	Cluster Incl. U88063:Human Agouti related protein (Art) mRNA, complete cds /cds=(300,698) /gb=U88063 /gi=1938362 /ug=Hs.104633 /len=764
35069_at	8.1	4.2	5	6	1.4	16.5	5.6	5.2	5.6	7.3	Cluster Incl. AL049674:Human gene from PAC 845O24, chromosome 1, similar to preferentially expressed antigen of melanoma /cds=(87,1511) /gb=AL049674 /gi=4678759 /ug=Hs.104991 /len=1642
35070_at	1.9	1.9	1.2	1.6	2	2.7	1.1	2	1.5	2	Cluster Incl. AI363233:qy56b11.x1 Homo sapiens cDNA, 3 end /clone=IMAGE-2015997 /clone_end=3 /gb=AI363233 /gi=4114854 /ug=Hs.105314 /len=642
35071_s_at	79.7	178.9	38.1	74.7	14.6	89.4	146.9	216.9	215.1	359.6	Cluster Incl. AF042377:Homo sapiens GDP-mannose 4,6 dehydratase mRNA, complete cds /cds=(75,1193) /gb=AF042377 /gi=3005056 /ug=Hs.105435 /len=1520
35072_at	7.2	9.3	13.8	11.5	2.9	11.8	9.4	6	21.6	26.9	Cluster Incl. AL035307:H.sapiens gene from PAC 426I6 /cds=(24,1049) /gb=AL035307 /gi=4200233 /ug=Hs.105911 /len=1050
35073_at	9.9	14.9	2.1	3.2	1.2	12.5	5.5	11.8	8.5	8.5	Cluster Incl. U89331:Human pseudoautosomal homeodomain-containing protein (PHOG) mRNA, complete cds /cds=(693,1571) /gb=U89331 /gi=3176735 /ug=Hs.105932 /len=4565
35074_at	17.6	20.3	21.6	24.7	5.4	13.1	29.9	30	35	35.7	Cluster Incl. AF004715:Homo sapiens jerky gene product homolog mRNA, complete cds /cds=(206,1534) /gb=AF004715 /gi=2314828 /ug=Hs.105940 /len=2872
35075_at	146.7	81.6	107	91.6	9.7	85.3	153.5	174.6	121.7	268.8	Cluster Incl. AI571208:tn43d09.x1 Homo sapiens cDNA, 3 end /clone=IMAGE-2170385 /clone_end=3 /gb=AI571208 /gi=4534582 /ug=Hs.10620 /len=679
35076_at	1.5	0.7	0.7	0.7	0.2	1	1.2	1.1	0.8	2.2	Cluster Incl. AF035290:Homo sapiens clone 23556 mRNA sequence /cds=UNKNOWN /gb=AF035290 /gi=2661044 /ug=Hs.106300 /len=1605
35077_at	9.7	8.1	9.4	11.6	1.3	6	7.1	18.1	16.8	26.9	Cluster Incl. M74290:Human substance P receptor protein mRNA /cds=(210,1433) /gb=M74290 /gi=338612 /ug=Hs.1080 /len=1766
35078_at	83.8	28.5	97.4	45.1	20.1	292.8	28.5	15.2	21	114.6	Cluster Incl. X93093:H.sapiens LW gene /cds=(9,824) /gb=X93093 /gi=1491707 /ug=Hs.108287 /len=1243
35079_at	8.8	9.7	6.6	5.7	3.2	1.9	4.5	9	10	7.8	Cluster Incl. AB003592:Homo sapiens mRNA for neural adhesion molecule NB-3, complete cds /cds=(267,3353) /gb=AB003592 /gi=5631290 /ug=Hs.109050 /len=3530
35080_at	13.6	10	7.9	4.8	1.5	5.2	6.1	7.4	7.9	7.3	Cluster Incl. X70070:H.sapiens mRNA for neurotensin receptor /cds=(372,1628) /gb=X70070 /gi=35020 /ug=Hs.110642 /len=4131
35081_at	11.8	11.4	1.5	8	2.3	8.3	28.7	39.9	24.8	39.4	Cluster Incl. D14838:Human mRNA for FGF-9, complete cds /cds=(178,804) /gb=D14838 /gi=391718 /ug=Hs.111 /len=1420
35082_at	0.4	1.2	0.8	0.4	1.1	0.4	0.6	1.3	0.5	0.6	Cluster Incl. AF028706:Homo sapiens zinc-finger protein of the cerebellum 3 (ZIC3) mRNA, complete cds /cds=(519,1922) /gb=AF028706 /gi=2957265 /ug=Hs.111227 /len=3444
35083_at	11853.7	10012.5	11263.6	12122	3909.3	10080.4	6700.1	7472.8	8912.7	11851.2	Cluster Incl. AL031670:dJ681N20.2 (ferritin, light polypeptide-like 1) /cds=(200,727) /gb=AL031670 /gi=4469083 /ug=Hs.111334 /len=978
35084_at	18.2	97.9	52.4	32.3	6.7	12.5	110.5	111.1	59.4	58.9	Cluster Incl. AC005263:Homo sapiens chromosome 19, cosmid F20489 /cds=(0,1682) /gb=AC005263 /gi=3289978 /ug=Hs.112432 /len=1683
35085_r_at	10	5.6	9	5.7	4.9	5.7	7.7	3	9.6	12.5	Cluster Incl. AL049325:Homo sapiens mRNA; cDNA DKFZp564D036 (from clone DKFZp564D036) /cds=UNKNOWN /gb=AL049325 /gi=4500098 /ug=Hs.112493 /len=1591
35086_at	9.1	4.7	10.4	9.7	0.4	2.6	2.8	2.8	3.8	4.2	Cluster Incl. AB024705:Homo sapiens mRNA for fls485, complete cds /cds=(246,1307) /gb=AB024705 /gi=4589930 /ug=Hs.113019 /len=1545
35087_at	43	28	22.7	20.6	6.2	11.1	21.2	12.8	6.1	59.7	Cluster Incl. AF007147:Homo sapiens clone 23712 mRNA sequence /cds=UNKNOWN /gb=AF007147 /gi=2852625 /ug=Hs.113166 /len=1838
35088_at	0.9	4.6	1.6	1.6	0.9	5.8	6.7	1.8	5.1	0.9	Cluster Incl. D49919:Homo sapiens mRNA for C-C chemokine receptor type 2, complete cds /cds=(71,1138) /gb=D49919 /gi=2626807 /ug=Hs.113222 /len=1426
35089_at	6.8	23.5	16.5	5.1	4.9	2.9	7.6	6.4	4	4.9	Cluster Incl. AB005060:Homo sapiens mRNA for NTAK, complete cds /cds=(225,2777) /gb=AB005060 /gi=2626738 /ug=Hs.113264 /len=3020
35090_g_at	22.5	41.1	42.2	13.6	8.8	5.2	34.4	23.4	6.3	12.3	Cluster Incl. AB005060:Homo sapiens mRNA for NTAK, complete cds /cds=(225,2777) /gb=AB005060 /gi=2626738 /ug=Hs.113264 /len=3020
35091_at	145.8	98.2	57.7	80.2	21.3	112.7	67.8	110.7	76.6	125.1	Cluster Incl. AA706226:ah28a07.s1 Homo sapiens cDNA, 3 end /clone=1240116 /clone_end=3 /gb=AA706226 /gi=2716144 /ug=Hs.113264 /len=549
35092_at	161.5	212.5	134.9	110.9	14.8	60.9	235.4	232.2	169.8	221.1	Cluster Incl. AF032387:Homo sapiens snRNA activating protein complex 190kD subunit (SNAP190) mRNA, complete cds /cds=(375,4784) /gb=AF032387 /gi=2641556 /ug=Hs.113265 /len=5015
35093_at	15.8	12.8	8.6	9.8	2.4	9.8	11.3	15.1	15.2	14.6	Cluster Incl. AB002058:Homo sapiens mRNA for HUMAN P2XM, complete cds /cds=(45,1340) /gb=AB002058 /gi=2350846 /ug=Hs.113275 /len=3552
35094_f_at	90.6	69.2	46.2	57.8	15.3	174.6	50	31.7	43.7	40.9	Cluster Incl. AF025527:Homo sapiens leucocyte immunoglobulin-like receptor-4 (LIR-4) mRNA, complete cds /cds=(93,1412) /gb=AF025527 /gi=2653860 /ug=Hs.113277 /len=1606
35095_r_at	6	12.6	10.1	10.8	1.3	32.6	6.3	6.4	3.7	7.4	Cluster Incl. AF025527:Homo sapiens leucocyte immunoglobulin-like receptor-4 (LIR-4) mRNA, complete cds /cds=(93,1412) /gb=AF025527 /gi=2653860 /ug=Hs.113277 /len=1606
35096_at	44.9	55.8	40	12.2	3.2	32.3	31.7	23.1	33.6	36.5	Cluster Incl. U18244:Human excitatory amino acid transporter 4 mRNA, complete cds /cds=(8,1702) /gb=U18244 /gi=930336 /ug=Hs.113602 /len=1719
35097_at	0.7	0.8	0.8	0.9	2.1	1	3.2	5.5	1.3	0.7	Cluster Incl. U93163:Homo sapiens MAGE-B2 (MAGE-B2), MAGE-B3 (MAGE-B3), MAGE-B4 (MAGE-B4), and MAGE-B1 (MAGE-B1) genes, complete cds /cds=(104,1063) /gb=U93163 /gi=3228377 /ug=Hs.113824 /len=1613
35098_at	21.7	11.6	13.6	15.5	10.1	17.7	36.6	38	44.6	22.9	Cluster Incl. AF016917:Homo sapiens GABA-A receptor delta subunit (GABRD) mRNA, complete cds /cds=(0,1358) /gb=AF016917 /gi=2388692 /ug=Hs.113882 /len=1359
35099_at	9	2.6	14.4	5.9	3	6.3	9	4	2.5	20.3	Cluster Incl. AF019225:Homo sapiens apolipoprotein L mRNA, complete cds /cds=(0,1151) /gb=AF019225 /gi=2425057 /ug=Hs.114309 /len=1279
35100_at	2.5	7.3	1.2	6	2	6.7	10	6.6	1.5	1.9	Cluster Incl. AF004668:Homo sapiens Sia alpha2,3Galbeta1,4GlcNAcalpha 2,8-sialyltransferase mRNA, complete cds /cds=(52,1194) /gb=AF004668 /gi=2653773 /ug=Hs.114316 /len=1522
35101_at	16.4	53	11	8.5	2.3	18.5	7.2	4.6	11	11.1	Cluster Incl. X52997:Human mRNA for platelet glycoprotein IX /cds=(222,755) /gb=X52997 /gi=2160045 /ug=Hs.1144 /len=888
35102_at	5.6	7.1	5.6	5.5	3.2	7.6	5.4	6.3	4	9.8	Cluster Incl. L32164:Homo sapiens zinc finger protein mRNA, 3 end /cds=(0,617) /gb=L32164 /gi=487839 /ug=Hs.1148 /len=1189
35103_i_at	8.7	5.5	115	56.8	11.8	101.3	6.7	2.6	4.2	8.4	Cluster Incl. M26682:Human T-cell translocation gene 1 (Ttg-1) mRNA, complete cds /cds=(497,967) /gb=M26682 /gi=340453 /ug=Hs.1149 /len=1274
35104_r_at	54.7	40.1	252.9	179.2	25.7	143.7	49	52.1	55.2	70.2	Cluster Incl. M26682:Human T-cell translocation gene 1 (Ttg-1) mRNA, complete cds /cds=(497,967) /gb=M26682 /gi=340453 /ug=Hs.1149 /len=1274
35105_at	14.3	2.3	2.4	8.2	3.8	3	6.2	4.8	2.3	2.9	Cluster Incl. AF045941:Homo sapiens sciellin (SCEL) mRNA, complete cds /cds=(86,2092) /gb=AF045941 /gi=3893854 /ug=Hs.115166 /len=2327
35106_at	21.6	20.4	11.3	9.2	0.7	16.2	20.6	24	10	30.1	Cluster Incl. Z46967:H.sapiens mRNA for calicin (partial) /cds=(0,1757) /gb=Z46967 /gi=854099 /ug=Hs.115460 /len=1817
35107_at	3.5	5.2	5.4	2.8	0.8	8.5	3	4.2	2.4	8.4	Cluster Incl. AF053712:Homo sapiens osteoprotegerin ligand mRNA, complete cds /cds=(184,1137) /gb=AF053712 /gi=3057145 /ug=Hs.115770 /len=2271
35108_at	2.8	2.7	4.8	1.8	0.6	2.4	2.9	4	2.6	6.1	Cluster Incl. AF019382:Homo sapiens mannose-binding protein-A pseudogene (MBL1P1) mRNA sequence /cds=(148,1338) /gb=AF019382 /gi=3015577 /ug=Hs.116218 /len=1423
35109_at	6.5	3.1	4.6	10.6	1.3	7.4	14.3	7.1	7	7.1	Cluster Incl. AB018299:Homo sapiens mRNA for KIAA0756 protein, partial cds /cds=(0,2512) /gb=AB018299 /gi=3882232 /ug=Hs.116604 /len=4226
35110_at	9.7	8.6	5.7	4	0.4	3.3	9	9.7	3.1	35.2	Cluster Incl. W27417:30h7 Homo sapiens cDNA /gb=W27417 /gi=1307239 /ug=Hs.116754 /len=750
35111_at	2	1.6	1.8	4.2	0.5	1.4	2.4	2.1	2.7	3.3	Cluster Incl. K02100:Human ornithine transcarbamylase (OTC) mRNA, complete coding sequence /cds=(135,1199) /gb=K02100 /gi=189406 /ug=Hs.117050 /len=1464
35112_at	61	36	47.1	27.7	4.3	31	61.3	13.9	17.7	84.8	Cluster Incl. AF071476:Homo sapiens regulator of G-protein signaling 9L (RGS9) mRNA, alternatively spliced long form, complete cds /cds=(67,2091) /gb=AF071476 /gi=3746655 /ug=Hs.117149 /len=2375
35113_at	9.3	6.7	7.1	14.1	1.5	5.5	12.9	30.1	9.2	35.6	Cluster Incl. X98332:H.sapiens mRNA for organic cation transporter, liver /cds=(72,1736) /gb=X98332 /gi=2511669 /ug=Hs.117367 /len=1871
35114_at	29.3	20.9	14.6	23.2	4.2	22.5	18.4	12.4	18.9	16.6	Cluster Incl. AF084645:Homo sapiens orphan nuclear receptor (PAR1) mRNA, complete cds /cds=(279,1583) /gb=AF084645 /gi=3769538 /ug=Hs.118138 /len=2857
35115_at	4.6	6.3	5.1	4.3	3.2	3.5	14.8	5.8	4.6	8.3	Cluster Incl. AF035300:Homo sapiens clone 23663 mRNA, partial cds /cds=(0,1144) /gb=AF035300 /gi=2661057 /ug=Hs.118486 /len=1914
35116_at	10.3	10.5	6	12.7	1.4	5.6	7.1	10.9	9.6	11.3	Cluster Incl. X80821:H.sapiens mRNA for ribosomal protein L18a homologue /cds=(199,651) /gb=X80821 /gi=527579 /ug=Hs.118578 /len=660
35117_at	123.3	106.8	91.9	97.5	27.9	148.9	162.3	182	131.2	260.7	Cluster Incl. AL034374:Human DNA sequence from clone 483K16 on chromosome 6p12.1-21.1. Contains (parts of) two novel genes, 40S Ribosomal protein S16 and 60S Ribosomal protein L31 pseudogenes, ESTs, STSs, GSSs and a putative CpG island /cds=(0,391) /gb=AL034374 /gi=4455565 /ug=Hs.118981 /len=587
35118_at	6.9	5.6	7.7	7.7	1.9	46.1	9.7	7.1	6.9	37.3	Cluster Incl. M12625:Human lecithin-cholesterol acyltransferase mRNA, complete cds, with 5 and 3 flanking DNA sequences /cds=UNKNOWN /gb=M12625 /gi=187022 /ug=Hs.119122 /len=1744
35119_at	7221.2	6286.3	8367.9	9421.9	2234.9	6045.3	7360.9	7759.1	8376	10919.8	Cluster Incl. X56932:H.sapiens mRNA for 23 kD highly basic protein /cds=(17,628) /gb=X56932 /gi=23690 /ug=Hs.119122 /len=672
35120_at	14.6	9.9	13.2	11.3	1.9	24.7	17.4	15.5	16.5	31.4	Cluster Incl. AL080132:Homo sapiens mRNA; cDNA DKFZp434F083 (from clone DKFZp434F083) /cds=UNKNOWN /gb=AL080132 /gi=5262572 /ug=Hs.119207 /len=2856
35121_at	62.4	19.7	31.7	21.6	6.4	40.1	23.5	35.5	22.1	148.8	Cluster Incl. Z18956:H.sapiens mRNA for taurine transporter /cds=(19,1878) /gb=Z18956 /gi=36726 /ug=Hs.1194 /len=3969
35122_at	4.4	2.8	2.2	2.9	2.2	2.5	3.8	5.2	3.7	4.2	Cluster Incl. U19517:Human (apoargC) long mRNA, complete cds /cds=(117,515) /gb=U19517 /gi=642943 /ug=Hs.119645 /len=2041
35123_at	21.9	1.5	2.2	1.9	0.7	1.4	1.3	2	2.8	67.7	Cluster Incl. U77494:Homo sapiens RANBP8 mRNA, complete cds /cds=(170,3283) /gb=U77494 /gi=2337917 /ug=Hs.119687 /len=3344
35124_at	68.1	52.7	46.8	51.8	4.7	35.3	45.3	40.6	44.7	78.1	Cluster Incl. M62982:Human arachidonate 12-lipoxygenase mRNA, complete cds /cds=(53,2044) /gb=M62982 /gi=177106 /ug=Hs.1200 /len=2348
35125_at	7501.4	6495.5	6238.6	6550.6	1591.6	3372.8	5248.8	5694.9	6057.3	5599.1	Cluster Incl. X67309:H.sapiens gene for ribosomal protein S6 /cds=(42,791) /gb=X67309 /gi=36147 /ug=Hs.120856 /len=829
35126_at	67.9	45.9	11	8.4	3.8	31	21.4	16.1	50.6	25.7	Cluster Incl. AB026542:Homo sapiens WAVE2 mRNA for WASP-family protein, complete cds /cds=(0,1496) /gb=AB026542 /gi=5257243 /ug=Hs.120856 /len=1497
35127_at	2.9	3.6	1.8	2.8	0.4	3.6	2.3	4.3	3.5	4.6	Cluster Incl. AI039144:ox31b09.s1 Homo sapiens cDNA, 3 end /clone=IMAGE-1657913 /clone_end=3 /gb=AI039144 /gi=3278338 /ug=Hs.121017 /len=527
35128_at	9.4	1	1.3	3	2.1	2.8	5.3	3.3	9.1	2.9	Cluster Incl. Z97632:dJ196E23.3 (bombesin-like receptor 3 (Bombesin Receptor subtype-3, Uterine Bombesin Receptor, BRS-3)) /cds=(228,1427) /gb=Z97632 /gi=2808417 /ug=Hs.121484 /len=2833
35129_at	2.6	1.3	1.5	1.4	0.7	8.4	2.5	2.5	11.9	6.9	Cluster Incl. S67798:PH-20 [human, testis, mRNA, 1973 nt] /cds=(373,1902) /gb=S67798 /gi=459386 /ug=Hs.121494 /len=1973
35130_at	370.6	505.5	136.8	148.6	28.7	175.6	137.2	111.6	158.7	463.8	Cluster Incl. X15722:Human mRNA for glutathione reductase (EC 1.6.4.2) /cds=(104,1543) /gb=X15722 /gi=31824 /ug=Hs.121524 /len=1618
35131_at	4	1.7	2	1.2	1	1.8	2.7	7.9	3.4	31	Cluster Incl. J05213:Homo sapiens sialoprotein precursor (IBSP) mRNA, complete cds /cds=(71,1024) /gb=J05213 /gi=338083 /ug=Hs.121552 /len=1037
35132_at	757.7	526.8	552.8	548.4	127.9	1261.6	104.7	114.6	137.9	536.4	Cluster Incl. X98411:H.sapiens mRNA for myosin-IE /cds=(0,2348) /gb=X98411 /gi=1924939 /ug=Hs.121555 /len=2711
35133_at	16.6	12.4	17.3	3.6	2.2	6.6	39.2	30.5	53	63.1	Cluster Incl. J03358:Human tyrosine kinase (FER) mRNA, complete cds /cds=(384,2852) /gb=J03358 /gi=339714 /ug=Hs.121558 /len=2950
35494_at	35.7	9.6	1.3	4.7	1.9	4.6	2.8	7.6	7.7	27.5	Cluster Incl. M55536:Human glucose transporter pseudogene /cds=UNKNOWN /gb=M55536 /gi=183299 /ug=Hs.121583 /len=3386
35495_at	14.5	8.7	8	3.1	5.2	8	10.3	9.5	20.5	22.3	Cluster Incl. D14887:Human mRNA for TFIIA-42, complete cds /cds=(404,1534) /gb=D14887 /gi=727196 /ug=Hs.121686 /len=1549
35496_at	3.5	3	1.8	1.5	0.2	2.3	1.7	3.1	1.1	2	Cluster Incl. U03270:Homo sapiens centrin mRNA, complete cds /cds=(42,560) /gb=U03270 /gi=3337234 /ug=Hs.122511 /len=1161
35497_at	22.8	20.4	20.3	29.6	8.1	44.7	2.4	7.7	8.3	9.8	Cluster Incl. AI924594:wn57a11.x1 Homo sapiens cDNA, 3 end /clone=IMAGE-2449532 /clone_end=3 /gb=AI924594 /gi=5660558 /ug=Hs.122540 /len=685
35498_at	2	1.4	3.3	1.4	0.2	0.8	0.9	1.2	1.4	1.7	Cluster Incl. AI052518:oz27f01.x1 Homo sapiens cDNA, 3 end /clone=IMAGE-1676569 /clone_end=3 /gb=AI052518 /gi=3308509 /ug=Hs.122566 /len=589
35499_at	4.8	2.6	7.1	1.2	1.2	3.9	9.8	4.3	2	15.6	Cluster Incl. W27076:22g11 Homo sapiens cDNA /gb=W27076 /gi=1306655 /ug=Hs.122666 /len=722
35500_at	38.5	58.6	29.6	27.8	7.9	36.4	56.1	73.4	80.6	128.9	Cluster Incl. AF035620:Homo sapiens BRCA1-associated protein 2 (BRAP2) mRNA, complete cds /cds=(139,1941) /gb=AF035620 /gi=3252871 /ug=Hs.122764 /len=2020
35501_at	2.1	1.1	0.7	1.1	0.6	1.2	1.3	2	0.9	1.4	Cluster Incl. AI806113:wf06a10.x1 Homo sapiens cDNA, 3 end /clone=IMAGE-2349786 /clone_end=3 /gb=AI806113 /gi=5392679 /ug=Hs.122959 /len=459
35502_at	5.1	3.7	2.8	4	0.6	4	5	3	3	3.2	Cluster Incl. U29700:Human anti-mullerian hormone type II receptor precursor gene, complete cds /cds=(78,1799) /gb=U29700 /gi=1136441 /ug=Hs.123014 /len=1855
35503_at	50.7	48.6	34.9	49.8	10.7	41.7	52.1	57.3	45.4	69.8	Cluster Incl. M81590:Homo sapiens serotonin 1D receptor (5-HT1D~) mRNA, complete cds /cds=(61,1233) /gb=M81590 /gi=338025 /ug=Hs.123016 /len=1260
35504_at	29.3	8.4	7.6	14.8	1.3	11.2	13.8	6.7	9.7	41.8	Cluster Incl. AB001895:Homo sapiens mRNA for B120, complete cds /cds=(287,3715) /gb=AB001895 /gi=2588990 /ug=Hs.123090 /len=3811
35505_at	129	57.9	57.9	76.7	17.7	73.7	99.6	130.2	52.7	169.3	Cluster Incl. AI290660:qm12b10.x1 Homo sapiens cDNA, 3 end /clone=IMAGE-1881595 /clone_end=3 /gb=AI290660 /gi=3933434 /ug=Hs.123090 /len=476
35506_s_at	0.6	0.6	0.4	0.3	0.2	0.7	1.5	0.9	0.4	1.6	Cluster Incl. J03870:Human cystatin SA-I mRNA, complete cds /cds=(70,495) /gb=J03870 /gi=337751 /ug=Hs.123114 /len=594
35507_at	52.1	9.1	7.2	4.8	2.5	5.3	11.9	17.6	15	55.3	Cluster Incl. U52521:Human arfaptin 1, putative target protein of ADP-ribosylation factor, mRNA, complete cds /cds=(130,1155) /gb=U52521 /gi=1279760 /ug=Hs.123120 /len=1234
35508_at	143.7	26.4	49.7	61.5	4.7	86.9	41.7	22.5	59.7	267.2	Cluster Incl. X79781:H.sapiens ray mRNA /cds=(81,686) /gb=X79781 /gi=763121 /ug=Hs.123667 /len=730
35509_at	5.5	5.7	5.1	4.7	1.7	3.7	4.2	3.6	2.5	7.1	Cluster Incl. AL109667:Homo sapiens mRNA full length insert cDNA clone EUROIMAGE 381867 /cds=UNKNOWN /gb=AL109667 /gi=5689815 /ug=Hs.124154 /len=3618
35510_at	2.1	2.7	3.9	2.4	0.8	2.4	2.1	2.7	5.2	3.8	Cluster Incl. AB027567:Homo sapiens SCN8A mRNA for sodium channel, complete cds /cds=(178,6120) /gb=AB027567 /gi=4958859 /ug=Hs.124189 /len=7008
35511_at	84	12.9	72.8	71.9	11.1	48	30.1	12	57.9	49.1	Cluster Incl. AB014559:Homo sapiens mRNA for KIAA0659 protein, partial cds /cds=(0,1945) /gb=AB014559 /gi=3327131 /ug=Hs.124275 /len=4459
35512_at	59.8	51.3	61.1	43.7	3.1	38.5	57.1	40.1	58	35.3	Cluster Incl. AC005764:Homo sapiens chromosome 19, cosmid R31343 /cds=(0,1262) /gb=AC005764 /gi=3694626 /ug=Hs.126496 /len=1263
35513_r_at	0.5	0.2	0.3	0.3	1.5	0.2	0.3	0.2	0.2	2.8	Cluster Incl. AB020668:Homo sapiens mRNA for KIAA0861 protein, partial cds /cds=(0,2948) /gb=AB020668 /gi=4240210 /ug=Hs.126565 /len=4282
35514_at	34.6	25	17.1	26.8	6.2	40.9	29	29.7	28.2	47.7	Cluster Incl. AA916905:oh85a09.s1 Homo sapiens cDNA, 3 end /clone=IMAGE-1473784 /clone_end=3 /gb=AA916905 /gi=3056297 /ug=Hs.126565 /len=492
35515_at	4.9	3.4	2.9	3.3	1.1	3.2	4.8	5.9	4.2	7.5	Cluster Incl. AF054910:Homo sapiens testicular tektin B1-like protein mRNA, complete cds /cds=(127,1419) /gb=AF054910 /gi=3005676 /ug=Hs.127111 /len=1508
35516_at	2.8	5	2.7	3	1.3	2.8	3	3.7	1.8	8.1	Cluster Incl. AL050020:Homo sapiens mRNA; cDNA DKFZp564C196 (from clone DKFZp564C196) /cds=(0,324) /gb=AL050020 /gi=4884089 /ug=Hs.127384 /len=2249
35517_at	164	26.8	31.1	22.2	8	38.8	21.8	43.6	38.2	193.6	Cluster Incl. M12807:Human T-cell surface glycoprotein T4 mRNA, complete cds /cds=(75,1451) /gb=M12807 /gi=179141 /ug=Hs.127421 /len=1742
35518_at	1.6	1.7	1.5	1.4	0.5	1.5	4.1	3.1	3.3	3	Cluster Incl. AF024578:Human type-1 protein phosphatase skeletal muscle glycogen targeting subunit; promoter /cds=(0,3368) /gb=AF024578 /gi=2739034 /ug=Hs.127614 /len=6770
35519_at	44.7	47	36.4	34.8	5.4	30.7	61.6	47.7	41.2	32.9	Cluster Incl. AL049431:Homo sapiens mRNA; cDNA DKFZp586J211 (from clone DKFZp586J211) /cds=UNKNOWN /gb=AL049431 /gi=4500212 /ug=Hs.127723 /len=2351
35520_at	158.3	82.4	60.6	72	7.2	65.7	64.7	101.3	110.3	25.1	Cluster Incl. AI701514:we35h02.x1 Homo sapiens cDNA, 3 end /clone=IMAGE-2343123 /clone_end=3 /gb=AI701514 /gi=4989414 /ug=Hs.127734 /len=764
35521_at	61	51.2	38.7	39.1	8.8	43.1	43	49.4	46.7	75.6	Cluster Incl. AJ130941:Homo sapiens claudin-9 (CLDN9) gene /cds=(0,653) /gb=AJ130941 /gi=4128040 /ug=Hs.127734 /len=654
35522_at	6.3	8.5	7.4	10.5	3.1	7.4	10.4	12.4	7.4	15.9	Cluster Incl. AB020593:Homo sapiens mRNA for 3,5 -Cyclic nucleotide phosphodiesterase, complete cds /cds=(250,2589) /gb=AB020593 /gi=4958857 /ug=Hs.128291 /len=4576
35523_at	3.4	4	3.4	3.4	0.7	11.5	3	3.8	2.5	5.5	Cluster Incl. AF150241:AF150241 Homo sapiens cDNA /clone=CBFAZB10 /gb=AF150241 /gi=5133677 /ug=Hs.128433 /len=817
35524_at	40.5	31.1	25	30.8	6.8	21.5	28.5	51.7	36.2	54.6	Cluster Incl. U08198:Human complement C8 gamma subunit precursor (C8G) gene, complete cds /cds=(75,683) /gb=U08198 /gi=494945 /ug=Hs.1285 /len=878
35525_at	9.4	8.8	2.7	14.4	2.9	6.1	11.8	12.1	7.2	10	Cluster Incl. AB020527:Homo sapiens mRNA for Na/PO4 cotransporter homolog, complete cds /cds=(108,1601) /gb=AB020527 /gi=4587206 /ug=Hs.128827 /len=2626
35526_at	55	22.2	30.8	7.6	7.9	14	124.6	81.2	27.4	68.4	Cluster Incl. K02766:Human complement component C9 mRNA, complete cds /cds=(0,1673) /gb=K02766 /gi=179725 /ug=Hs.1290 /len=2461
35527_at	8.2	13	15.2	9.1	0.7	15.2	9.2	15.5	9.6	18.8	Cluster Incl. M76559:Human neuronal DHP-sensitive, voltage-dependent, calcium channel alpha-2b subunit mRNA, complete cds /cds=(34,3309) /gb=M76559 /gi=179761 /ug=Hs.1295 /len=3600
35528_at	7.4	10	7.3	8.9	0.7	9.8	1.7	2.6	1.8	18.2	Cluster Incl. X86019:H.sapiens mRNA for PRPL-2 protein /cds=(204,1688) /gb=X86019 /gi=2760482 /ug=Hs.129695 /len=2578
35529_at	20.5	4.3	3.4	3.5	1.2	4.4	5	3.5	3.6	10.8	Cluster Incl. AB000824:Homo sapiens mRNA for trehalase, complete cds /cds=(55,1806) /gb=AB000824 /gi=2789460 /ug=Hs.129712 /len=1854
35530_f_at	87.6	63	52.5	50	13.4	46.4	72.4	75.3	62.8	65.5	Cluster Incl. X92997:H.sapiens mRNA for IgG lambda light chain V-J-C region (clone Tgl4) /cds=(0,321) /gb=X92997 /gi=1070337 /ug=Hs.129722 /len=322
35531_at	21.5	17.7	18.5	15	4.4	11.9	6	23.9	4.5	18.2	Cluster Incl. AB007933:Homo sapiens mRNA for KIAA0464 protein, complete cds /cds=(387,1376) /gb=AB007933 /gi=3413889 /ug=Hs.129729 /len=6667
35532_i_at	2.1	0.7	0.9	0.8	0.3	1	0.7	0.5	0.9	6.8	Cluster Incl. AJ001683:Homo sapiens NKG2F mRNA /cds=(182,658) /gb=AJ001683 /gi=2980856 /ug=Hs.129734 /len=971
35533_f_at	14.9	9.4	12.3	15.5	3.7	18.1	10.6	22.6	23.1	18.6	Cluster Incl. AJ001683:Homo sapiens NKG2F mRNA /cds=(182,658) /gb=AJ001683 /gi=2980856 /ug=Hs.129734 /len=971
35534_at	120.7	101.4	98.8	97.5	20.5	104.9	120	164.9	117.5	195.2	Cluster Incl. AB011086:Homo sapiens mRNA for KIAA0514 protein, complete cds /cds=(951,2336) /gb=AB011086 /gi=3043551 /ug=Hs.129739 /len=7724
35535_f_at	0.5	2.6	0.2	3.6	0.7	0.4	2.3	2.3	0.2	0.7	Cluster Incl. AB011137:Homo sapiens mRNA for KIAA0565 protein, complete cds /cds=(1423,3045) /gb=AB011137 /gi=3043653 /ug=Hs.129740 /len=5694
35536_at	209.3	145.7	85	105.6	22	165.9	146.8	134.9	95	190.5	Cluster Incl. AB011176:Homo sapiens mRNA for KIAA0604 protein, complete cds /cds=(138,2435) /gb=AB011176 /gi=3043731 /ug=Hs.129801 /len=3228
35537_at	60.8	39.3	34.2	27.3	8.6	33	34.1	38	34.9	26.4	Cluster Incl. AF029761:Homo sapiens decoy receptor 2 mRNA, complete cds /cds=(82,1242) /gb=AF029761 /gi=4106963 /ug=Hs.129844 /len=1726
35538_at	3	4.3	1.3	4.1	0.5	3.9	3.6	5.8	18.4	6.3	Cluster Incl. AL050257:Novel human mRNA mapping to chomosome 22, similar to GSTT1, X79389 /cds=(5,211) /gb=AL050257 /gi=4886429 /ug=Hs.129850 /len=720
35539_at	5.3	1.2	2.4	0.3	0.1	2.7	4.2	3.6	1.5	0.7	Cluster Incl. AF047492:Homo sapiens interphotoreceptor matrix proteoglycan 150 (IMPG1) mRNA, complete cds /cds=(127,2442) /gb=AF047492 /gi=2906231 /ug=Hs.129882 /len=3261
35540_at	6.6	8.4	39.4	22.4	8.7	39	39	28.1	7.2	15.2	Cluster Incl. AF040710:Homo sapiens hyaluronidase (LUCA-3) mRNA, complete cds /cds=(193,1584) /gb=AF040710 /gi=2935327 /ug=Hs.129910 /len=1861
35541_r_at	0.9	3.5	0.9	0.7	1.5	0.6	2.3	1	0.5	4.2	Cluster Incl. AB007975:Homo sapiens mRNA, chromosome 1 specific transcript KIAA0506 /cds=UNKNOWN /gb=AB007975 /gi=3413950 /ug=Hs.131454 /len=5951
35542_at	6.5	7.7	7.6	7.1	4.1	16.9	3.1	3.8	3.5	6.1	Cluster Incl. X89067:H.sapiens mRNA for trpc2 transcript (possible pseudogene) /cds=UNKNOWN /gb=X89067 /gi=1019788 /ug=Hs.131910 /len=1196
35543_at	1	0.7	0.8	0.5	0.3	0.3	0.6	4.4	4.5	1.6	Cluster Incl. W26173:23f7 Homo sapiens cDNA /gb=W26173 /gi=1306719 /ug=Hs.131917 /len=757
35544_at	34.1	56.8	58.8	58.4	8.6	23.7	32.4	46	12.5	70.7	Cluster Incl. Y16280:Homo sapiens mRNA for G protein-coupled receptor ETBR-LP-2 /cds=(51,1496) /gb=Y16280 /gi=3059117 /ug=Hs.132049 /len=1638
35545_at	25.2	17.5	18.2	17.5	3.3	19.7	32.7	44.9	30.6	44	Cluster Incl. AB018282:Homo sapiens mRNA for KIAA0739 protein, partial cds /cds=(0,3392) /gb=AB018282 /gi=3882198 /ug=Hs.132136 /len=4079
35546_at	22.5	18.8	17	14.2	2.7	5.5	31.5	31.3	17	11.2	Cluster Incl. W28428:49d8 Homo sapiens cDNA /gb=W28428 /gi=1308583 /ug=Hs.132153 /len=812
35547_at	5	6.3	6.1	1.4	0.6	1.8	23.8	19.2	19.4	19.2	Cluster Incl. AF058056:Homo sapiens monocarboxylate transporter 2 (hMCT2) mRNA, complete cds /cds=(127,1563) /gb=AF058056 /gi=3047401 /ug=Hs.132183 /len=2088
35548_at	0.2	0.2	0.3	0.3	0.1	1.9	0.2	0.5	0.6	0.7	Cluster Incl. U80766:Human EST clone 22453 mariner transposon Hsmar1 sequence /cds=UNKNOWN /gb=U80766 /gi=2231369 /ug=Hs.13252 /len=1576
35549_at	13.9	9.5	10	22.3	1.8	20.5	52.1	82.4	48.9	157.9	Cluster Incl. L05096:Homo sapiens ribosomal protein L39 mRNA, complete cds /cds=(301,456) /gb=L05096 /gi=388035 /ug=Hs.132748 /len=649
35550_at	34.8	6.9	12.8	14.3	1.6	23.1	14.9	5.8	5.8	36.6	Cluster Incl. AF052510:Homo sapiens CTP-phosphocholine cytidylyltransferase b (CTB) mRNA, complete cds /cds=(60,1052) /gb=AF052510 /gi=3153238 /ug=Hs.132794 /len=1295
35551_g_at	21.3	13.1	23.5	33.9	5.1	28.7	31.3	24.3	34.9	24.8	Cluster Incl. AF052510:Homo sapiens CTP-phosphocholine cytidylyltransferase b (CTB) mRNA, complete cds /cds=(60,1052) /gb=AF052510 /gi=3153238 /ug=Hs.132794 /len=1295
35552_at	12.5	7.6	4.8	5.9	6.2	20.1	23.9	9	33.4	17.9	Cluster Incl. AI041180:ov77e05.x1 Homo sapiens cDNA, 3 end /clone=IMAGE-1643360 /clone_end=3 /gb=AI041180 /gi=3280374 /ug=Hs.132794 /len=810
35553_at	45.6	17.6	13.4	28.5	4.8	32.2	34.8	48.5	34.6	280	Cluster Incl. AF042181:Homo sapiens testis-specific Y-encoded-like protein (TSPYL) mRNA, partial cds /cds=(0,223) /gb=AF042181 /gi=3688781 /ug=Hs.132810 /len=686
35554_f_at	3.8	4	9.5	6	1.5	4.7	17.6	25.3	94	73	Cluster Incl. AF104902:Homo sapiens ZIC2 protein (ZIC2) mRNA, complete cds /cds=(0,1601) /gb=AF104902 /gi=4028591 /ug=Hs.132863 /len=1602
35555_r_at	24.2	24.7	20	20.3	4.6	29	34	19.3	42.3	35.5	Cluster Incl. AF104902:Homo sapiens ZIC2 protein (ZIC2) mRNA, complete cds /cds=(0,1601) /gb=AF104902 /gi=4028591 /ug=Hs.132863 /len=1602
35556_at	2	3.7	1.2	0.7	0.2	1.3	0.8	2.3	4.5	2	Cluster Incl. K02402:Human coagulation factor IX gene, complete cds /cds=(29,1414) /gb=K02402 /gi=182612 /ug=Hs.1330 /len=2803
35557_at	11.8	8.9	7.8	10.1	0.8	6.7	26.3	36.2	31.2	28.9	Cluster Incl. AL031985:Human DNA sequence from clone 228H13 on chromosome 1p34.1-35.3 Contains a gene similar to Ribosomal protein L21e, a pseudogene similar to 60S Ribosomal protein, a Zinc Finger Protein gene, ESTs, STSs, GSSs and two CpG islands /cds=(0,2036) /gb=AL031985 /gi=5050949 /ug=Hs.133034 /len=2037
35558_at	7	1.6	2.4	0.9	3.4	14.1	1.3	1.1	5.3	12.3	Cluster Incl. U00954:Human clone CE29 7.2 (CAC)n/(GTG)n repeat-containing mRNA /cds=UNKNOWN /gb=U00954 /gi=405056 /ug=Hs.133065 /len=1303
35559_at	2.9	2.7	2.4	2	1.1	2	1.7	2.9	3.3	6	Cluster Incl. U16997:Human orphan receptor ROR gamma mRNA, complete cds /cds=(69,1751) /gb=U16997 /gi=758419 /ug=Hs.133314 /len=1819
35560_at	0.8	2.3	1.2	1.1	0.5	2.1	2.4	2.6	1.1	1.4	Cluster Incl. AF070564:Homo sapiens clone 24571 mRNA sequence /cds=UNKNOWN /gb=AF070564 /gi=3387932 /ug=Hs.13415 /len=1468
35561_at	2.7	0.8	3.5	8.4	0.4	0.9	1.1	9.4	2	2.2	Cluster Incl. M62397:Human colorectal mutant cancer protein mRNA, complete cds /cds=(220,2709) /gb=M62397 /gi=181034 /ug=Hs.1345 /len=4181
35562_at	6.7	16.1	16.6	11.8	4.1	9.9	19.3	18.4	18.5	28	Cluster Incl. AI076718:oz16h09.x1 Homo sapiens cDNA, 3 end /clone=IMAGE-1675553 /clone_end=3 /gb=AI076718 /gi=3405896 /ug=Hs.134551 /len=434
35563_at	18.5	15.5	9.7	17.9	4.7	17.6	13.5	24	15.8	39.2	Cluster Incl. AL022238:dJ1042K10.5 (novel protein) /cds=(0,627) /gb=AL022238 /gi=4176442 /ug=Hs.134751 /len=698
35564_at	12	15	4.2	22.4	2.1	7.3	3.2	5.4	9	3	Cluster Incl. U79300:Human clone 23629 mRNA sequence /cds=UNKNOWN /gb=U79300 /gi=1710285 /ug=Hs.135587 /len=1465
35565_at	8.4	2.7	1.2	1.6	3	2.6	1.5	2.9	2.3	3.8	Cluster Incl. U79301:Human clone 23842 mRNA sequence /cds=UNKNOWN /gb=U79301 /gi=1710286 /ug=Hs.135617 /len=1582
35566_f_at	66.5	50.6	33.2	35.5	8.3	39.6	52.6	48.2	41.2	91	Cluster Incl. AF015128:Homo sapiens IgG heavy chain variable region (Vh26) mRNA, partial cds /cds=(0,176) /gb=AF015128 /gi=2367522 /ug=Hs.135635 /len=374
35567_at	7	5	6.1	3.8	0.7	3.9	7.1	4.2	2.5	7.7	Cluster Incl. W27492:31g9 Homo sapiens cDNA /gb=W27492 /gi=1307314 /ug=Hs.136126 /len=745
35568_at	21.2	13.7	15.6	9.4	2.4	14.1	18.2	5.6	14.5	25.3	Cluster Incl. D17516:Homo sapiens mRNA for PACAP receptor, complete cds /cds=(73,1650) /gb=D17516 /gi=457562 /ug=Hs.136206 /len=1664
35569_at	20.8	13.9	7.5	9.1	1.4	27.6	12.2	11.4	6.7	68	Cluster Incl. AB015330:Homo sapiens HRIHFB2007 mRNA, partial cds /cds=(0,761) /gb=AB015330 /gi=3970849 /ug=Hs.136723 /len=865
35570_at	2.9	1.5	1.6	1	1.3	1.3	4.4	0.5	2.1	9.4	Cluster Incl. AB026257:Homo sapiens mRNA for organic anion transporter OATP-C, complete cds /cds=(99,2174) /gb=AB026257 /gi=5006264 /ug=Hs.137425 /len=2452
35571_at	58.3	50.5	38.6	35.1	8	44.3	47.5	41.3	37.8	54.5	Cluster Incl. AF055917:Homo sapiens protease-activated receptor 4 mRNA, complete cds /cds=(175,1332) /gb=AF055917 /gi=3293321 /ug=Hs.137574 /len=4838
35572_f_at	41.9	35.5	16.9	20.6	4.3	11.7	25.2	30.7	36.1	54.2	Cluster Incl. AF038951:Homo sapiens DNA-binding protein mRNA, complete cds /cds=(0,827) /gb=AF038951 /gi=3329371 /ug=Hs.137582 /len=1212
35573_r_at	2.3	3.4	0.8	0.6	3	2.8	0.7	0.3	2.4	2.4	Cluster Incl. AF038951:Homo sapiens DNA-binding protein mRNA, complete cds /cds=(0,827) /gb=AF038951 /gi=3329371 /ug=Hs.137582 /len=1212
35574_i_at	0.9	0.8	0.8	0.6	0.2	0.5	0.9	1.6	0.6	1.1	Cluster Incl. AI698340:tx63e05.x1 Homo sapiens cDNA, 3 end /clone=IMAGE-2274272 /clone_end=3 /gb=AI698340 /gi=4986240 /ug=Hs.137582 /len=295
35575_f_at	24	19.6	28.5	24.3	0.8	18.7	29.5	10.2	10	31.8	Cluster Incl. AI698340:tx63e05.x1 Homo sapiens cDNA, 3 end /clone=IMAGE-2274272 /clone_end=3 /gb=AI698340 /gi=4986240 /ug=Hs.137582 /len=295
35576_f_at	34.4	7.6	12.1	23.4	5.8	30.9	80.4	97.4	33.5	148.3	Cluster Incl. AL009179:dJ97D16.4 (Histone H2B) /cds=(25,405) /gb=AL009179 /gi=3217024 /ug=Hs.137594 /len=488
35577_at	5.4	14	12.6	13.2	3.1	28.4	7.7	17.9	20	10	Cluster Incl. AF027866:Homo sapiens megsin mRNA, complete cds /cds=(364,1506) /gb=AF027866 /gi=3769372 /ug=Hs.138202 /len=2249
35578_at	0.7	1.4	2.1	0.3	2.2	3.9	0.7	3.4	2.5	0.7	Cluster Incl. AF070586:Homo sapiens clone 24528 mRNA sequence /cds=UNKNOWN /gb=AF070586 /gi=3387959 /ug=Hs.138263 /len=1824
35579_at	13.1	3	3.4	2.4	5.2	1.7	8.1	19	3.6	5.2	Cluster Incl. AB014524:Homo sapiens mRNA for KIAA0624 protein, partial cds /cds=(0,5953) /gb=AB014524 /gi=3327061 /ug=Hs.138380 /len=6542
35580_at	8.4	7.5	5.5	6.5	1.1	6.3	4.4	5.6	6.2	10.9	Cluster Incl. L05500:Human fetal brain adenylyl cyclase mRNA, 3 end /cds=(0,2521) /gb=L05500 /gi=349268 /ug=Hs.139 /len=2731
35581_at	1.7	1.4	5.6	0.4	2.8	3.6	16.2	16.6	19	15.2	Cluster Incl. AL080082:Homo sapiens mRNA; cDNA DKFZp564G1162 (from clone DKFZp564G1162) /cds=UNKNOWN /gb=AL080082 /gi=5262495 /ug=Hs.139006 /len=1006
35582_at	1.1	2.8	2.1	2.8	0.1	0.3	0.7	0.8	0.3	0.7	Cluster Incl. W26299:25f5 Homo sapiens cDNA /gb=W26299 /gi=1306854 /ug=Hs.139041 /len=619
35583_at	5.8	13.1	2.7	4.7	0.6	13.7	3.6	21	2.9	3.8	Cluster Incl. X99699:H.sapiens mRNA for XIAP associated factor-1 /cds=(0,953) /gb=X99699 /gi=1869900 /ug=Hs.139262 /len=1326
35584_s_at	61.8	52.8	16.2	54.6	7	38.9	48.5	36.4	32.3	70.9	Cluster Incl. AJ224874:Homo sapiens mRNA for L-type calcium channel alpha-1 subunit, complete CDS /cds=(62,5962) /gb=AJ224874 /gi=3297874 /ug=Hs.139263 /len=6036
35585_at	56.3	40	52.5	62.9	11.9	58	34.6	20.4	31.2	46	Cluster Incl. X15675:Human pTR7 mRNA for repetitive sequence /cds=UNKNOWN /gb=X15675 /gi=35996 /ug=Hs.139480 /len=1895
35586_at	3.7	1.4	1.9	3.1	0.6	3.2	4.4	2	1.7	18.4	Cluster Incl. N75643:yv29a05.r1 Homo sapiens cDNA, 5 end /clone=IMAGE-244112 /clone_end=5 /gb=N75643 /gi=1238221 /ug=Hs.141034 /len=527
35587_at	5.5	12	9	6.1	3.5	8.2	6.3	9	11.4	18.6	Cluster Incl. U60269:Human endogenous retrovirus HERV-K(HML6) proviral clone HML6.17 putative polymerase and envelope genes, partial cds, and 3LTR /cds=(0,515) /gb=U60269 /gi=1408208 /ug=Hs.141034 /len=516
35588_at	47.4	35.2	35	37.7	10.1	17.8	81	80.6	46.9	66.9	Cluster Incl. AB011414:Homo sapiens ZK1 mRNA for Kruppel-type zinc finger protein, complete cds /cds=(104,2119) /gb=AB011414 /gi=4519269 /ug=Hs.142150 /len=2569
35589_at	2.5	2.8	5.8	2.5	2	3	1.5	2.4	7.9	10.9	Cluster Incl. U39231:Human GIP receptor (GIPR) mRNA, complete cds /cds=(99,1499) /gb=U39231 /gi=1066050 /ug=Hs.142900 /len=2025
35590_s_at	267.9	197.7	159.7	164.2	37.3	175.4	286.6	251	279.1	374.7	Cluster Incl. X81832:H.sapiens mRNA for glucose-dependant insulinotropic polypeptide receptor gene /cds=(486,1961) /gb=X81832 /gi=1030050 /ug=Hs.142900 /len=2181
35591_at	3	5.8	3.3	10.4	3.1	16.4	9.2	5	17.9	7.4	Cluster Incl. M13142:Human factor XI (blood coagulation factor) mRNA, complete cds /cds=(43,1920) /gb=M13142 /gi=182832 /ug=Hs.1430 /len=2087
35592_at	10.8	28.4	24	10	6.7	23	6.9	18.5	20.3	11.5	Cluster Incl. AB029010:Homo sapiens mRNA for KIAA1087 protein, partial cds /cds=(0,2858) /gb=AB029010 /gi=5689510 /ug=Hs.143026 /len=4282
35593_at	38.4	42.5	31.4	34.5	5	20.6	70.4	74.9	50.1	56.1	Cluster Incl. AB012943:Homo sapiens AOC2 gene for retina-specific amine oxidase /cds=(34,2223) /gb=AB012943 /gi=4432767 /ug=Hs.143102 /len=2580
35594_at	3.3	6.2	8.3	4.8	1.4	5.8	11.9	14.8	8.3	5.4	Cluster Incl. M93284:Human pancreatic lipase related protein 2 (PLRP2) mRNA, complete cds /cds=(0,1409) /gb=M93284 /gi=187231 /ug=Hs.143113 /len=1450
35595_at	148.4	72.2	38.1	29.9	7	16.3	53.1	39.5	40.4	64.4	Cluster Incl. AI557374:PT2.1_6_C10.r Homo sapiens cDNA, 3 end /clone_end=3 /gb=AI557374 /gi=4489737 /ug=Hs.143275 /len=553
35596_at	75.2	96.3	27.5	27.7	10.1	21.8	45.6	52.5	43.8	83.2	Cluster Incl. R55188:yj76b10.r1 Homo sapiens cDNA, 5 end /clone=IMAGE-154651 /clone_end=5 /gb=R55188 /gi=824483 /ug=Hs.143288 /len=379
35597_at	90.9	78.9	19.8	54.9	3.9	107.5	65.1	62.5	58.7	84.9	Cluster Incl. AJ000480:Homo sapiens mRNA for C8FW phosphoprotein /cds=(0,674) /gb=AJ000480 /gi=2274958 /ug=Hs.143513 /len=675
35598_at	45	36.4	19.3	17.8	4.8	18.6	29.1	32	23.2	53.2	Cluster Incl. AA904505:ol26b03.s1 Homo sapiens cDNA, 3 end /clone=IMAGE-1524557 /clone_end=3 /gb=AA904505 /gi=3039628 /ug=Hs.143522 /len=467
35599_at	8.4	13.6	19.1	31.1	1.9	25.3	5.2	29	8.4	47.2	Cluster Incl. X62250:H.sapiens mRNA for liver glycine methyltransferase /cds=(241,1032) /gb=X62250 /gi=433939 /ug=Hs.144914 /len=1211
35600_at	19.9	7.8	4.8	8	1.4	10.7	13.2	19.2	17.4	46.1	Cluster Incl. AB023967:Homo sapiens mRNA for Rod1, complete cds /cds=(46,1611) /gb=AB023967 /gi=4514553 /ug=Hs.145078 /len=1680
35601_at	32.5	10.7	10.2	24.2	2	11.6	9.3	11.4	7	17.4	Cluster Incl. L00022:Human Ig active epsilon1 5 UT, V-D-J region subgroup VH-I, gene /cds=(0,1724) /gb=L00022 /gi=577483 /ug=Hs.145288 /len=1725
35602_at	7.6	34	3.5	6.9	6.3	16.7	31.9	31.4	18	22	Cluster Incl. AF036973:AF036973 Homo sapiens cDNA /clone=HCG-IV.5 /gb=AF036973 /gi=4104610 /ug=Hs.145477 /len=1353
35603_at	13.4	2.6	4.9	9.8	0.2	4.1	6.2	1.4	5.6	16.2	Cluster Incl. AL050030:Homo sapiens mRNA; cDNA DKFZp566E0124 (from clone DKFZp566E0124) /cds=UNKNOWN /gb=AL050030 /gi=4884270 /ug=Hs.146018 /len=1680
35604_at	45.5	14.6	24.7	18.1	4.3	7.6	12.4	42.6	23.9	54.6	Cluster Incl. AB020523:Homo sapiens ENDOGL-1 (alias ENGL-a) mRNA for endonuclease G-like protein-1, complete cds /cds=(27,1133) /gb=AB020523 /gi=4589454 /ug=Hs.146448 /len=1460
35605_at	1.1	0.9	1.1	0.9	0.5	1.1	1.5	2	1.1	2.3	Cluster Incl. AL049653:dJ647M16.1 (Angiopoietin-like factor); likely to be located in an intron of FRAP1 gene; match- proteins- Tr-O43827 Tr-Q15485 Tr- /cds=(7,1047) /gb=AL049653 /gi=4902803 /ug=Hs.146559 /len=2006
35606_at	5.1	4.8	5.6	4.1	1.6	1.8	12.9	7.9	3.6	5.3	Cluster Incl. D16583:Human gene for L-histidine decarboxylase, complete cds /cds=(106,2094) /gb=D16583 /gi=516770 /ug=Hs.1481 /len=2404
35607_at	8.9	14	10	8.9	2.1	10.7	3.8	10.7	7.9	30.5	Cluster Incl. AA934573:oo67b04.s1 Homo sapiens cDNA, 3 end /clone=IMAGE-1571215 /clone_end=3 /gb=AA934573 /gi=3091785 /ug=Hs.148226 /len=535
35608_at	0.8	6.1	2.5	4.8	0.4	1.8	1	1.7	9.3	1.6	Cluster Incl. AB016898:Homo sapiens HGC6.4 mRNA, complete cds /cds=(254,1018) /gb=AB016898 /gi=5006252 /ug=Hs.148361 /len=2224
35609_at	0.6	2.9	2.3	2.1	0.1	0.4	1.7	1.8	3.2	4.5	Cluster Incl. AB002325:Homo sapiens mRNA for KIAA0327 protein, complete cds /cds=(2659,5121) /gb=AB002325 /gi=2224594 /ug=Hs.149323 /len=6486
35610_at	4.3	3.4	5.1	7.1	1.1	3.6	3.2	6.1	2.8	12.6	Cluster Incl. M55683:Human cartilage matrix protein (CMP) mRNA, exons 3-8 /cds=(0,1022) /gb=M55683 /gi=180651 /ug=Hs.150366 /len=3327
35611_at	13.1	16	5.5	14	1.6	15.2	8	13.8	14	4.5	Cluster Incl. AF022158:Homo sapiens KRAB domain zinc finger protein (ZFP37) mRNA, complete cds /cds=(28,1920) /gb=AF022158 /gi=3378093 /ug=Hs.150406 /len=2752
35612_at	25.6	13.7	9.7	36.2	6.2	22.3	26.5	20.1	32.3	24	Cluster Incl. AL049938:Homo sapiens mRNA; cDNA DKFZp564P1916 (from clone DKFZp564P1916) /cds=(0,671) /gb=AL049938 /gi=4884179 /ug=Hs.150901 /len=1419
35613_at	26.5	19	14.3	13.8	3.9	14.7	22.9	25.7	23.3	33.1	Cluster Incl. AL042599:DKFZp434K0821_s1 Homo sapiens cDNA, 3 end /clone=DKFZp434K0821 /clone_end=3 /gb=AL042599 /gi=5422051 /ug=Hs.150901 /len=714
36331_at	20.8	15.6	7.5	12.5	6.5	10.4	2.1	7.1	3.1	3.3	Cluster Incl. AL050119:Homo sapiens mRNA; cDNA DKFZp586C091 (from clone DKFZp586C091) /cds=UNKNOWN /gb=AL050119 /gi=4884328 /ug=Hs.152860 /len=3171
36332_at	165.6	154.3	121.4	120.8	24.7	129.1	139.7	150.6	141.5	134	Cluster Incl. U40391:Human serotonin N-acetyltransferase gene, complete cds /cds=(234,857) /gb=U40391 /gi=1389593 /ug=Hs.152972 /len=1005
36333_at	8320.2	7323.9	6990.4	7767.7	1975.8	4702.7	6978.4	7136.5	8524.4	6653.7	Cluster Incl. X57958:H.sapiens mRNA for ribosomal protein L7 /cds=(22,783) /gb=X57958 /gi=35904 /ug=Hs.153 /len=847
36334_at	67.4	46.1	47.2	31.8	5.6	62.3	108.4	103.8	103.6	238.9	Cluster Incl. L42621:Homo sapiens Ly-9 mRNA, complete cds /cds=(0,1832) /gb=L42621 /gi=1235697 /ug=Hs.153042 /len=2274
36335_at	7	5.5	5.3	3.3	1.1	7.9	10.1	21.1	13	25.4	Cluster Incl. U39576:Human butyrophilin precursor mRNA, complete cds /cds=(72,1652) /gb=U39576 /gi=1326082 /ug=Hs.153058 /len=2901
36336_s_at	42.6	96	27.3	2.8	6.7	64.9	3.9	5	21.1	95.5	Cluster Incl. AC005390:Homo sapiens chromosome 19, cosmid R31180 /cds=(0,4154) /gb=AC005390 /gi=3399675 /ug=Hs.153325 /len=4155
36337_at	94.4	80.5	88.4	99.5	20	79.3	91.8	95.7	111.9	84.6	Cluster Incl. AI760801:wi67f11.x1 Homo sapiens cDNA, 3 end /clone=IMAGE-2398413 /clone_end=3 /gb=AI760801 /gi=5176468 /ug=Hs.153325 /len=484
36338_at	193.6	95	95.9	99.7	14	79.5	92.4	138.7	100.3	207.7	Cluster Incl. W28504:48e7 Homo sapiens cDNA /gb=W28504 /gi=1308515 /ug=Hs.154085 /len=1007
36339_at	12.1	7.9	15.2	18.4	4.9	15.7	17.2	17.2	9.4	20.9	Cluster Incl. W27668:36a7 Homo sapiens cDNA /gb=W27668 /gi=1307616 /ug=Hs.154131 /len=756
36340_at	24.8	4	2.9	3.7	0.6	6	5.2	5	5.1	39.7	Cluster Incl. AC004522:Homo sapiens PAC clone DJ0604G05 from 7q22-q31.1 /cds=(0,887) /gb=AC004522 /gi=3006227 /ug=Hs.154212 /len=888
36341_s_at	1	2.6	0.3	0.8	2	0.4	0.9	2.7	6.1	0.6	Cluster Incl. X64877:H.sapiens mRNA for serum protein /cds=(77,889) /gb=X64877 /gi=30498 /ug=Hs.154224 /len=1040
36342_r_at	0.6	1.3	1	2.2	1.6	1.7	2.5	1.6	0.7	1.7	Cluster Incl. X64877:H.sapiens mRNA for serum protein /cds=(77,889) /gb=X64877 /gi=30498 /ug=Hs.154224 /len=1040
36343_at	7.9	1.2	6.9	4.8	0.2	0.6	3.8	5.7	8.5	5.9	Cluster Incl. AB023149:Homo sapiens mRNA for KIAA0932 protein, partial cds /cds=(0,2782) /gb=AB023149 /gi=4589507 /ug=Hs.154296 /len=6261
36344_at	18.1	9.6	9.3	6.5	1.3	10.5	11.5	9.6	14.5	17.4	Cluster Incl. U34038:Human proteinase-activated receptor-2 mRNA, complete cds /cds=(147,1340) /gb=U34038 /gi=1041728 /ug=Hs.154299 /len=1451
36345_g_at	20.9	21.4	11.8	15.7	3.1	13	15.6	19.5	13.1	4.5	Cluster Incl. U34038:Human proteinase-activated receptor-2 mRNA, complete cds /cds=(147,1340) /gb=U34038 /gi=1041728 /ug=Hs.154299 /len=1451
36346_at	3.8	6	4.3	3.4	0.6	5	16.3	6.4	4.5	8.9	Cluster Incl. U14910:Human RPE-retinal G protein-coupled receptor (rgr) mRNA, complete cds /cds=(38,913) /gb=U14910 /gi=595826 /ug=Hs.1544 /len=1415
36347_f_at	39.6	27.5	34.5	39.5	10.6	53.6	99.9	135.4	45.5	197.4	Cluster Incl. AA873858:oh79b10.s1 Homo sapiens cDNA, 3 end /clone=IMAGE-1473211 /clone_end=3 /gb=AA873858 /gi=2967994 /ug=Hs.154576 /len=611
36348_r_at	0.8	0.2	0.7	0.3	0.4	2.6	0.6	0.7	0.6	1.9	Cluster Incl. AA873858:oh79b10.s1 Homo sapiens cDNA, 3 end /clone=IMAGE-1473211 /clone_end=3 /gb=AA873858 /gi=2967994 /ug=Hs.154576 /len=611
36349_at	4.8	6.5	8.9	6.7	3.7	15.3	4.2	6.3	7.2	19.9	Cluster Incl. U16861:Human inward rectifying potassium channel mRNA, complete cds /cds=(327,1610) /gb=U16861 /gi=595930 /ug=Hs.1547 /len=1671
36350_at	9	8.9	6.4	1.5	1.8	3.7	3.1	6.6	7	8.3	Cluster Incl. AF052146:Homo sapiens clone 24653 mRNA sequence /cds=UNKNOWN /gb=AF052146 /gi=3360455 /ug=Hs.155085 /len=1584
36351_at	11	7.7	2.9	3.9	0.3	4.7	3.2	2.3	5.1	7.8	Cluster Incl. W28828:52c6 Homo sapiens cDNA /gb=W28828 /gi=1308776 /ug=Hs.155234 /len=829
36352_at	4.8	4.4	5.4	4.1	3.3	9.6	6.1	7.7	16.9	7.4	Cluster Incl. AI275093:ql65c10.x1 Homo sapiens cDNA, 3 end /clone=IMAGE-1877202 /clone_end=3 /gb=AI275093 /gi=3897367 /ug=Hs.156042 /len=421
36353_at	5.3	19.2	2.4	5.2	0.9	2.5	3.3	7	3.7	12.1	Cluster Incl. AL031848:dJ202O8.2.1 (ortholog of rodent HES2 (Hairy and Enhacer of Split 2) (isoform 1)) /cds=(20,541) /gb=AL031848 /gi=4914512 /ug=Hs.156042 /len=542
36354_at	58	55	53.4	69.7	17.4	86.2	38.5	40.8	35.6	61.5	Cluster Incl. AL049689:Novel human mRNA from chromosome 1, similar to Tenascin-R /cds=(0,3884) /gb=AL049689 /gi=4678723 /ug=Hs.156369 /len=4750
36355_at	43.3	34.2	26.1	40.2	6.5	31	49.5	39.8	43.6	33.2	Cluster Incl. M13903:Human involucrin mRNA /cds=(0,1757) /gb=M13903 /gi=186520 /ug=Hs.157091 /len=1758
36356_at	10.6	8.5	7.7	6	1.5	7.7	6.1	8.3	6.7	12	Cluster Incl. X80915:H.sapiens Gdf5 gene /cds=(319,1824) /gb=X80915 /gi=671524 /ug=Hs.1573 /len=2383
36357_at	35.9	22.4	13.5	11.3	3.2	10.4	3.3	5.9	6.1	2.5	Cluster Incl. AC004381:Homo sapiens Chromosome 16 BAC clone CIT987SK-44M2 /cds=(0,1280) /gb=AC004381 /gi=2982169 /ug=Hs.157426 /len=1377
36358_at	8360.7	6738.9	6005.2	7197.2	1644.3	4040.7	5327.9	6625.2	6957.3	5635.6	Cluster Incl. U09953:Human ribosomal protein L9 mRNA, complete cds /cds=(29,607) /gb=U09953 /gi=1323732 /ug=Hs.157850 /len=712
36359_at	22.3	17.7	17.3	15.1	4.8	10.7	20.2	24.6	17.4	11.3	Cluster Incl. M34182:Human testis-specific protein kinase gamma-subunit mRNA, complete cds /cds=UNKNOWN /gb=M34182 /gi=189986 /ug=Hs.158029 /len=1635
36360_at	36.9	35.1	16	15.1	4.6	7.2	36.1	43.6	23	16.9	Cluster Incl. AB007976:Homo sapiens mRNA, chromosome 1 specific transcript KIAA0507 /cds=UNKNOWN /gb=AB007976 /gi=3413951 /ug=Hs.158241 /len=5617
36361_at	78.2	70.8	37.4	48.6	12.6	61.4	22.8	33.5	57.9	120.9	Cluster Incl. U34051:Human cyclin-dependent kinase 5 activator isoform p39i mRNA, complete cds /cds=(69,1172) /gb=U34051 /gi=1063622 /ug=Hs.158460 /len=1186
36362_at	14.6	11.6	6.8	13.1	2	10.7	9.7	10.5	9.9	9.9	Cluster Incl. X91220:H.sapiens mRNA for Na-Cl electroneutral thiazide-sensitive cotransporter /cds=(25,3090) /gb=X91220 /gi=1154856 /ug=Hs.158462 /len=4211
36363_at	5.7	6.8	5.4	2	3.5	0.7	4.5	5.8	1.3	2.5	Cluster Incl. U30930:Human UDP-Galactose ceramide galactosyl transferase (CGT) mRNA, complete cds /cds=(515,2140) /gb=U30930 /gi=1407589 /ug=Hs.158540 /len=2448
36364_at	3.7	7.3	12.8	18.5	1.9	5.5	30.3	28.4	34.4	105.7	Cluster Incl. L32961:Human 4-aminobutyrate aminotransferase (GABAT) mRNA, complete cds /cds=(98,1600) /gb=L32961 /gi=602704 /ug=Hs.1588 /len=1705
36365_at	1.3	2.2	0.7	0.6	0.2	3.9	0.7	3.8	0.8	8.9	Cluster Incl. AJ006276:Homo sapiens mRNA for transient receptor potential protein TRP6 /cds=(427,3222) /gb=AJ006276 /gi=4454260 /ug=Hs.159003 /len=4564
36366_at	1.8	1.7	2.2	1.2	2.1	0.9	15.2	23.6	26.8	27.4	Cluster Incl. AF038664:Homo sapiens chromosome 18q11 beta-1,4-galactosyltransferase mRNA, complete cds /cds=(275,1423) /gb=AF038664 /gi=3132903 /ug=Hs.159140 /len=2372
36367_at	1.7	0.6	0.7	1.2	0.2	1.9	1.4	2.3	1.7	2.6	Cluster Incl. U79247:Human clone 23599 mRNA sequence /cds=UNKNOWN /gb=U79247 /gi=1710194 /ug=Hs.159156 /len=1662
36368_at	44.8	24.9	19	35.6	2.4	25.6	34.7	32.3	41.8	56.3	Cluster Incl. AF054998:Homo sapiens clone 24479 mRNA sequence /cds=UNKNOWN /gb=AF054998 /gi=3005713 /ug=Hs.159164 /len=1862
36369_at	2.7	3.3	1.9	1.2	0.6	13.1	8	4.6	7.5	18.6	Cluster Incl. AF000421:Homo sapiens TTF-I interacting peptide 12 mRNA, partial cds /cds=(0,614) /gb=AF000421 /gi=2183080 /ug=Hs.159219 /len=689
36370_at	3.7	4.9	1.6	1.9	2.4	7.3	2	2	7.4	1.3	Cluster Incl. U89995:Human DNA binding protein FKHL15 (FKHL15) mRNA, complete cds /cds=(688,1818) /gb=U89995 /gi=2078532 /ug=Hs.159234 /len=3497
36371_at	37.5	25.2	19.5	22.7	5.9	19	18.7	32.8	19.8	41.8	Cluster Incl. L35251:Homo sapiens extracellular matrix protein (MFAP3) gene, complete cds /cds=(172,1260) /gb=L35251 /gi=786118 /ug=Hs.159236 /len=1330
36372_at	141.5	79.4	61.1	157.6	96.5	1563.1	15	15.3	10.2	17.2	Cluster Incl. U51333:Human hexokinase III (HK3) mRNA, complete cds /cds=(74,2845) /gb=U51333 /gi=1255787 /ug=Hs.159237 /len=3049
36373_at	33.3	38.4	20.5	13	3.9	22.2	27.1	12.3	26.6	42.8	Cluster Incl. AL034396:dJ1158B12.1 (zinc finger, X-linked, duplicated A) /cds=(0,2399) /gb=AL034396 /gi=4902597 /ug=Hs.159249 /len=2507
36374_at	1.3	1.3	0.9	1.2	0.6	1.6	1.9	2.7	5.1	2.5	Cluster Incl. U79293:Human clone 23948 mRNA sequence /cds=UNKNOWN /gb=U79293 /gi=1710274 /ug=Hs.159264 /len=1774
36375_at	74.2	61.7	34.6	40.8	11.3	41.9	70.2	57	47.1	45.8	Cluster Incl. X74614:H.sapiens ODF2 (allele 2) gene for outer dense fiber protein /cds=(0,752) /gb=X74614 /gi=474425 /ug=Hs.159274 /len=753
36376_at	5.7	5.9	1.7	10.8	2.6	5.1	4.8	1.9	4	8.9	Cluster Incl. AF030880:Homo sapiens pendrin (PDS) mRNA, complete cds /cds=(224,2566) /gb=AF030880 /gi=2654004 /ug=Hs.159275 /len=4930
36377_at	78.8	61.5	59.1	55.9	11.5	30.2	22.1	33.6	38.7	31.8	Cluster Incl. U43672:Human putative transmembrane receptor IL-1Rrp mRNA, complete cds /cds=(24,1649) /gb=U43672 /gi=1206008 /ug=Hs.159301 /len=3522
36378_at	123.1	89.1	110.1	88.5	13.8	89.2	95.4	135.4	79	161.1	Cluster Incl. AF085807:Homo sapiens uroplakin Ia mRNA, partial cds /cds=(0,771) /gb=AF085807 /gi=3550409 /ug=Hs.159309 /len=1218
36379_at	16.5	45.5	9.5	17.2	1.3	11	23	24.1	12.9	17.1	Cluster Incl. AF085808:Homo sapiens uroplakin III mRNA, complete cds /cds=(32,895) /gb=AF085808 /gi=3550411 /ug=Hs.159330 /len=1059
36380_at	7.7	10.6	10.7	1.3	0.7	8.1	3.6	12.6	1.1	7.3	Cluster Incl. AL080200:Homo sapiens mRNA; cDNA DKFZp434F122 (from clone DKFZp434F122) /cds=(102,542) /gb=AL080200 /gi=5262683 /ug=Hs.159352 /len=1879
36381_at	1.7	1.9	3.9	3.2	1.3	2.7	1.1	1.1	3.6	2.1	Cluster Incl. AF052091:Homo sapiens clone 23578 mRNA sequence /cds=UNKNOWN /gb=AF052091 /gi=3360397 /ug=Hs.159388 /len=1333
36382_at	1.8	2.2	2.3	5.2	0.5	2.2	3	6.2	2.5	4.8	Cluster Incl. AF056209:Homo sapiens PAM COOH-terminal interactor protein 1 (PCIP1) mRNA, complete cds /cds=(117,1424) /gb=AF056209 /gi=3560562 /ug=Hs.159396 /len=1513
36383_at	6	1.4	1.2	4.4	0.5	2.7	2.1	1.8	5.8	13.3	Cluster Incl. M17254:Human erg2 gene encoding erg2 protein, complete cds /cds=(0,1388) /gb=M17254 /gi=182186 /ug=Hs.159432 /len=1389
36384_at	0.9	3.5	2.3	3.1	1.8	2.2	2.2	2.3	0.8	1.2	Cluster Incl. L34081:Human bile acid CoA- Amino acid N-acyltransferase mRNA, complete cds /cds=(184,1440) /gb=L34081 /gi=506819 /ug=Hs.159440 /len=1650
36385_at	5.1	1.4	0.9	1.3	0.4	1.2	2.3	1	2.4	8.7	Cluster Incl. L40400:Homo sapiens (clone zap113) mRNA, 3 end of cds /cds=(0,931) /gb=L40400 /gi=887373 /ug=Hs.159471 /len=2585
36386_at	1144.1	1828	575.2	466.5	79.4	849.3	72.5	61.2	43.3	243.1	Cluster Incl. L42450:Homo sapiens pyruvate dehydrogenase kinase isoenzyme 1 (PDK1) mRNA, complete cds /cds=(124,1434) /gb=L42450 /gi=1088280 /ug=Hs.159477 /len=1593
36387_at	30.2	5.6	16.1	10.2	1.4	26.9	29	15.1	23.1	48	Cluster Incl. U72513:Human RPL13-2 pseudogene mRNA, complete cds /cds=(48,482) /gb=U72513 /gi=1673516 /ug=Hs.159486 /len=586
36388_at	2.2	13.5	7	2.7	1.3	6	9	20.8	2.6	8.7	Cluster Incl. U25128:Human PTH2 parathyroid hormone receptor mRNA, complete cds /cds=(142,1794) /gb=U25128 /gi=887966 /ug=Hs.159499 /len=2641
36389_at	15.3	13	6.2	14.5	2.8	5.2	0.6	1.5	0.7	0.5	Cluster Incl. AF001622:Homo sapiens class-I MHC-restricted T cell associated molecule (CRTAM) mRNA, complete cds /cds=(0,1181) /gb=AF001622 /gi=3930162 /ug=Hs.159523 /len=2425
36390_at	17.1	14.7	12.6	3.7	0.3	5.4	13.8	19.6	18.9	22.4	Cluster Incl. U79526:Human orphan G-protein coupled receptor Dez isoform a mRNA, complete cds /cds=(354,1475) /gb=U79526 /gi=1732342 /ug=Hs.159553 /len=2382
36391_at	43.2	28.4	25.6	29	5.6	31.7	32.3	44.9	41.9	74	Cluster Incl. AF048730:Homo sapiens cyclin T1 mRNA, complete cds /cds=(44,2224) /gb=AF048730 /gi=2981195 /ug=Hs.159566 /len=2360
36392_at	0.4	0.7	0.8	4.8	0.4	1.7	1.5	0.8	1.8	1.1	Cluster Incl. U09413:Human zinc finger protein ZNF135 mRNA, complete cds /cds=(75,1484) /gb=U09413 /gi=488554 /ug=Hs.159582 /len=2432
36393_at	63.8	21.3	35.4	33.1	4.9	31.7	68.7	69.2	66.4	127.4	Cluster Incl. U43843:Human h-neuro-d4 protein mRNA, complete cds /cds=(6,1067) /gb=U43843 /gi=1532120 /ug=Hs.159589 /len=1411
36394_at	8	11.7	5.8	14.5	4	6.1	13.9	23.9	11.8	24	Cluster Incl. AB012293:Homo sapiens LY6H mRNA, complete cds /cds=(146,568) /gb=AB012293 /gi=3821798 /ug=Hs.159590 /len=902
36395_at	1.5	6.7	3.5	0.7	0.5	6	4.6	1.9	7	1	Cluster Incl. AL049278:Homo sapiens mRNA; cDNA DKFZp564I153 (from clone DKFZp564I153) /cds=UNKNOWN /gb=AL049278 /gi=4500033 /ug=Hs.16074 /len=1119
36396_at	10.3	16.9	8.4	3.5	0.7	2.6	3.4	14.5	10.6	13.2	Cluster Incl. AL049443:Homo sapiens mRNA; cDNA DKFZp586N2020 (from clone DKFZp586N2020) /cds=UNKNOWN /gb=AL049443 /gi=4500224 /ug=Hs.161283 /len=1983
36397_at	16.1	44.6	26.9	19.7	5.2	14.8	52.6	46.4	71.1	51.2	Cluster Incl. U62434:Human nicotinic acetylcholine receptor alpha5 subunit precursor, mRNA, complete cds /cds=(154,1560) /gb=U62434 /gi=1458115 /ug=Hs.1614 /len=1828
36398_at	100.7	85.9	102.7	131.4	18.1	56.7	122.8	147.3	85.7	99.4	Cluster Incl. W28729:50h2 Homo sapiens cDNA /gb=W28729 /gi=1308677 /ug=Hs.163863 /len=783
36399_at	3	11.7	16.3	14.7	3.6	12.6	8.3	12.6	15.5	16.1	Cluster Incl. X51779:Human mRNA containing an Alu repeat and its reverse complement /cds=UNKNOWN /gb=X51779 /gi=28670 /ug=Hs.163892 /len=3444
36400_at	0.5	0.1	0.2	0.5	0.2	0.2	0.3	1.1	0.2	0.6	Cluster Incl. AA831707:oc85b05.s1 Homo sapiens cDNA /clone=IMAGE-1356465 /gb=AA831707 /gi=2904806 /ug=Hs.163892 /len=400
36401_at	21.9	16.3	21.3	9.8	2.3	11.2	16.5	23.9	15.3	20.7	Cluster Incl. AB023184:Homo sapiens mRNA for KIAA0967 protein, complete cds /cds=(44,4780) /gb=AB023184 /gi=4589577 /ug=Hs.163990 /len=4916
36402_at	35.4	24.8	28.2	38.3	6.9	15.5	39.4	34.4	29.5	73.1	Cluster Incl. AL096747:Homo sapiens mRNA; cDNA DKFZp570I0164 (from clone DKFZp570I0164) /cds=UNKNOWN /gb=AL096747 /gi=5419877 /ug=Hs.164284 /len=2762
36403_s_at	70	61.2	67.5	108.1	18.3	48.5	97.1	130.2	98.4	162.7	Cluster Incl. AI434146:ti36g07.x1 Homo sapiens cDNA, 3 end /clone=IMAGE-2132604 /clone_end=3 /gb=AI434146 /gi=4294137 /ug=Hs.164284 /len=299
36404_at	26.6	8.5	17.3	24.7	2.2	17.3	26.8	38.8	30.8	37	Cluster Incl. U01157:Human glucagon-like peptide-1 receptor mRNA with CA dinucleotide repeat, complete cds /cds=(0,1391) /gb=U01157 /gi=684918 /ug=Hs.165 /len=3071
36405_s_at	1.3	1.8	3	2.2	0.6	1.2	1.2	1.3	1.9	1.9	Cluster Incl. U01156:Human glucagon-like peptide-1 receptor mRNA, complete cds /cds=(0,1391) /gb=U01156 /gi=393105 /ug=Hs.165 /len=2431
36406_at	55.3	32.9	34.5	18.4	8.9	34.7	26.4	29.9	24.2	55.9	Cluster Incl. AA401397:zu68b01.s1 Homo sapiens cDNA, 3 end /clone=IMAGE-743113 /clone_end=3 /gb=AA401397 /gi=2053605 /ug=Hs.165296 /len=519
36407_at	61.3	67	38.3	32.5	2	56.9	70.4	87.8	75.9	123.7	Cluster Incl. AL050220:Homo sapiens mRNA; cDNA DKFZp586J1923 (from clone DKFZp586J1923) /cds=(0,590) /gb=AL050220 /gi=4884461 /ug=Hs.165296 /len=733
36408_at	35.6	39.6	9	14.9	2.5	23.7	14.4	33.7	6.8	19.1	Cluster Incl. AB011082:Homo sapiens ORCTL4 mRNA for organic-cation transporter like 4, complete cds /cds=(90,1874) /gb=AB011082 /gi=4586316 /ug=Hs.165559 /len=2200
36409_f_at	0.8	1.2	0.7	0.7	0.6	0.5	0.7	0.4	1	2.1	Cluster Incl. Z49105:H.sapiens HD21 mRNA /cds=UNKNOWN /gb=Z49105 /gi=1200063 /ug=Hs.166076 /len=1290
36410_f_at	5.8	5.2	3.4	26.8	8.1	46.2	6.9	22.5	15.2	4.8	Cluster Incl. U12431:Human ELAV-like neuronal protein 1 (hel-N1) mRNA, complete cds /cds=(584,1663) /gb=U12431 /gi=521143 /ug=Hs.166109 /len=2233
36411_s_at	63	72.8	33.1	67.7	8.7	29.4	44.9	41.3	71.2	40.6	Cluster Incl. U29943:Human ELAV-like neuronal protein-2 Hel-N2 mRNA, complete cds /cds=(584,1624) /gb=U29943 /gi=905386 /ug=Hs.166109 /len=2194
36412_s_at	36.8	32.9	45.1	59.2	18.5	105.7	48.9	57.4	58.7	108.5	Cluster Incl. U53831:Homo sapiens interferon regulatory factor 7B mRNA, complete cds /cds=UNKNOWN /gb=U53831 /gi=2098582 /ug=Hs.166120 /len=1806
36413_at	8.8	15.4	9.3	2.7	0.8	3.7	5.1	8.2	6.4	10.2	Cluster Incl. Z82200:Human DNA sequence from clone 333E23 on chromosome Xq21.1 Contains putative purinergic receptor P2Y10 /cds=(0,1019) /gb=Z82200 /gi=2370075 /ug=Hs.166137 /len=1020
36414_s_at	57.1	51.6	33.9	23.8	4.8	19.7	20.5	16.2	53.8	56.8	Cluster Incl. AF032119:Homo sapiens hCASK (CASK) mRNA, complete cds /cds=(27,2792) /gb=AF032119 /gi=2641548 /ug=Hs.166159 /len=3122
36415_at	0.9	0.7	0.6	0.7	0.2	0.8	0.7	0.8	0.5	0.5	Cluster Incl. AI688589:wc90e03.x1 Homo sapiens cDNA, 3 end /clone=IMAGE-2325916 /clone_end=3 /gb=AI688589 /gi=4899883 /ug=Hs.166159 /len=506
36416_g_at	20.3	23.5	16.8	23.2	5.7	18.2	30.8	23.4	14.3	23.7	Cluster Incl. AI688589:wc90e03.x1 Homo sapiens cDNA, 3 end /clone=IMAGE-2325916 /clone_end=3 /gb=AI688589 /gi=4899883 /ug=Hs.166159 /len=506
36417_s_at	242.7	467.2	186.1	176.3	59.8	494.8	330.1	330.8	346.3	779.2	Cluster Incl. AF035295:Homo sapiens clone 23623 mRNA, partial cds /cds=(0,399) /gb=AF035295 /gi=2661050 /ug=Hs.166160 /len=1669
36418_at	26.7	43.2	26.2	49	5.4	66.7	23.8	32.6	24.4	41.3	Cluster Incl. AJ011654:Homo sapiens mRNA for triple LIM domain protein /cds=(26,1873) /gb=AJ011654 /gi=3688393 /ug=Hs.166173 /len=1990
36419_at	0.9	1.6	1.4	0.3	0.7	1.1	0.8	1	1.9	1	Cluster Incl. AF038171:Homo sapiens clone 23671 mRNA sequence /cds=UNKNOWN /gb=AF038171 /gi=2795889 /ug=Hs.166183 /len=1350
36420_at	10.2	4.1	1.7	5	0.8	3	3.2	5	12.5	3.1	Cluster Incl. AF038189:Homo sapiens clone 23554 mRNA sequence /cds=UNKNOWN /gb=AF038189 /gi=2795909 /ug=Hs.166184 /len=1984
36421_at	30.6	25	14.6	16.2	5.3	12.6	28.9	19.8	16.9	25.2	Cluster Incl. AF038194:Homo sapiens clone 23821 mRNA sequence /cds=UNKNOWN /gb=AF038194 /gi=2795914 /ug=Hs.166185 /len=1353
36422_s_at	62	19.3	15.8	14.7	3.8	16.1	18.7	20.9	21.8	20.3	Cluster Incl. AF038198:Homo sapiens clone 23928 mRNA sequence /cds=UNKNOWN /gb=AF038198 /gi=2795919 /ug=Hs.166186 /len=1521
36423_at	15.5	9	4.2	7.2	4.5	6.9	7.4	6.7	6.3	10	Cluster Incl. W47047:zc38g10.r1 Homo sapiens cDNA, 5 end /clone=IMAGE-324642 /clone_end=5 /gb=W47047 /gi=1331686 /ug=Hs.166194 /len=441
36424_at	5.6	1.2	0.8	1.4	0.6	6.6	7.7	7	4.3	8.9	Cluster Incl. AI435834:th79e12.x1 Homo sapiens cDNA, 3 end /clone=IMAGE-2124910 /clone_end=3 /gb=AI435834 /gi=4305955 /ug=Hs.166449 /len=480
36425_at	6.7	3.6	3.2	4.3	0.8	13.5	3.5	18.6	6.3	5.9	Cluster Incl. Y17673:Homo sapiens mRNA for nebulette, incomplete splice variant, partial /cds=UNKNOWN /gb=Y17673 /gi=3660516 /ug=Hs.166449 /len=1864
36426_g_at	6.3	15.8	2.9	3	0.6	4.4	3.1	3.1	4.3	7.7	Cluster Incl. Y17673:Homo sapiens mRNA for nebulette, incomplete splice variant, partial /cds=UNKNOWN /gb=Y17673 /gi=3660516 /ug=Hs.166449 /len=1864
36427_at	39.8	48.2	31.2	22	4.6	11.7	51.7	64.7	64.3	96.7	Cluster Incl. W27129:22g8 Homo sapiens cDNA /gb=W27129 /gi=1306663 /ug=Hs.166608 /len=756
36428_at	4	4.5	12.3	4.7	1.9	5.6	6.8	6.6	5.5	4.9	Cluster Incl. AF052095:Homo sapiens clone 23911 mRNA sequence /cds=UNKNOWN /gb=AF052095 /gi=3360401 /ug=Hs.167344 /len=1641
36429_at	16.2	27.2	9.2	5.2	5.4	23.7	12.2	10.2	16	14.1	Cluster Incl. Y13583:Homo sapiens mRNA for G-protein coupled receptor /cds=(94,1308) /gb=Y13583 /gi=2652933 /ug=Hs.16743 /len=1341
36430_at	3.1	6.7	2.5	2.4	0.8	2.3	3.6	3.9	3.3	5	Cluster Incl. AI379917:tc53b02.x1 Homo sapiens cDNA, 3 end /clone=IMAGE-2068299 /clone_end=3 /gb=AI379917 /gi=4189770 /ug=Hs.16743 /len=480
36431_at	42.4	31	27.5	26.4	7.8	22	45.3	35.1	25.7	48.2	Cluster Incl. AL109709:Homo sapiens mRNA full length insert cDNA clone EUROIMAGE 43432 /cds=UNKNOWN /gb=AL109709 /gi=5689813 /ug=Hs.167456 /len=2082
36432_at	53.8	44.4	31.4	41.5	5.2	15.7	66.4	80.8	127.4	229.4	Cluster Incl. AL079298:Homo sapiens mRNA full length insert cDNA clone EUROIMAGE 195423 /cds=(0,288) /gb=AL079298 /gi=5102736 /ug=Hs.167531 /len=827
36433_at	4.6	4.8	1.8	1.9	0.2	5.5	0.8	3.1	1.3	8.2	Cluster Incl. U93917:Human glycine receptor alpha 3 subunit mRNA, complete cds /cds=(420,1769) /gb=U93917 /gi=3342235 /ug=Hs.167742 /len=3069
36434_r_at	3.3	0.6	2.3	0.3	0.1	2.6	4	1.3	2.8	3.2	Cluster Incl. AF017724:Homo sapiens glycine receptor alpha 3 subunit (GLRA3) gene /cds=(420,1817) /gb=AF017724 /gi=3342791 /ug=Hs.167742 /len=2569
36435_at	4.9	2.3	0.7	3.9	0.3	3.4	9.1	5.6	8.2	13.5	Cluster Incl. AF070670:Homo sapiens protein phosphatase 2C alpha 2 mRNA, complete cds /cds=(359,1333) /gb=AF070670 /gi=3372871 /ug=Hs.167744 /len=2100
36436_at	5.8	2.6	6.9	13.2	2.3	5.3	12.2	9.2	7.7	3.7	Cluster Incl. D63521:Homo sapiens mRNA for LECT2 precursor, complete cds /cds=(201,656) /gb=D63521 /gi=2653559 /ug=Hs.167877 /len=1077
36437_s_at	64.7	80.2	22.1	24.4	5.5	13	36.4	45.1	121.5	129.5	Cluster Incl. AF064606:Homo sapiens KB07 protein mRNA, partial cds /cds=(0,732) /gb=AF064606 /gi=3152665 /ug=Hs.167970 /len=1002
36438_at	2.2	1.5	0.9	3.8	1.9	2.3	2.6	1.5	1	3.3	Cluster Incl. U92992:Homo sapiens clone DT1P1A11 mRNA, CAG repeat region /cds=UNKNOWN /gb=U92992 /gi=2781410 /ug=Hs.168303 /len=1173
36439_at	27.7	19	11.2	12.6	4.4	14.7	19.8	27.6	24.5	29.1	Cluster Incl. AL080134:Homo sapiens mRNA; cDNA DKFZp434G043 (from clone DKFZp434G043) /cds=UNKNOWN /gb=AL080134 /gi=5262575 /ug=Hs.168762 /len=3095
36440_at	21.1	12.7	14.1	16.1	3.3	18.4	26.9	35.7	30.5	24.9	Cluster Incl. U36759:Human pre-T cell receptor alpha-type chain precursor, mRNA, complete cds /cds=(81,926) /gb=U36759 /gi=1127580 /ug=Hs.169002 /len=1080
36441_at	23.9	5.8	1.8	4.1	1.3	7.4	2.3	9.5	5.1	7.4	Cluster Incl. U02632:Human calcium-activated potassium channel mRNA, partial cds /cds=(0,2658) /gb=U02632 /gi=487427 /ug=Hs.169075 /len=3090
36442_g_at	6.4	8.8	5.2	5.7	1.1	5.3	5.6	4.6	5.2	17.6	Cluster Incl. U02632:Human calcium-activated potassium channel mRNA, partial cds /cds=(0,2658) /gb=U02632 /gi=487427 /ug=Hs.169075 /len=3090
36443_at	60.3	27.8	44.4	47.6	13.2	13.9	54.4	56.9	45.9	21.1	Cluster Incl. X99947:Homo sapiens mRNA dynein-related protein /cds=(529,2925) /gb=X99947 /gi=1729763 /ug=Hs.169148 /len=3145
36444_s_at	83.1	83.7	68.4	132.1	46.2	102.2	6.5	5	6.2	8.3	Cluster Incl. AF088219:Homo sapiens CC chemokine gene cluster, complete sequence /cds=(71,433) /gb=AF088219 /gi=3719360 /ug=Hs.169191 /len=575
36445_at	66.4	63.3	35.3	76.2	31.4	74.9	7.9	10.1	7.3	18.7	Cluster Incl. AF088219:Homo sapiens CC chemokine gene cluster, complete sequence /cds=(71,484) /gb=AF088219 /gi=3719360 /ug=Hs.169191 /len=626
36446_s_at	4080.2	4199.5	2642	2824.9	527.4	937.4	1800.4	1779.1	2403.8	2163.8	Cluster Incl. L24521:Human transformation-related protein mRNA, 3 end /cds=(0,1108) /gb=L24521 /gi=403459 /ug=Hs.169225 /len=1240
36447_at	79.4	20.9	39.2	57.6	12.2	15.4	1.5	1.5	3.2	2.4	Cluster Incl. S80990:ficolin [human, uterus, mRNA, 1736 nt] /cds=(532,1512) /gb=S80990 /gi=1911529 /ug=Hs.169237 /len=1723
36448_at	28.3	9.5	10.2	0.7	0.4	1	26.6	26.5	14.8	199.6	Cluster Incl. X95677:H.sapiens mRNA for ArgBPIB protein /cds=(134,1033) /gb=X95677 /gi=1491701 /ug=Hs.169237 /len=2374
36449_s_at	44.9	29.9	9.7	10.8	4.2	11.5	14.8	16.1	11.8	44.5	Cluster Incl. D13897:Human DNA for peptide YY, complete cds /cds=(91,384) /gb=D13897 /gi=391723 /ug=Hs.169249 /len=603
36450_at	14	3.7	22.3	21	3.1	9	21	7.2	4.8	6.7	Cluster Incl. D13897:Human DNA for peptide YY, complete cds /cds=(91,363) /gb=D13897 /gi=391723 /ug=Hs.169249 /len=731
32264_at	15.7	13.4	6	11.7	1.8	10.9	23.7	42.7	16.8	125.1	Cluster Incl. L23134:Homo sapiens metase (MET-1) mRNA, complete cds /cds=(0,773) /gb=L23134 /gi=508987 /ug=Hs.169262 /len=902
32265_at	12.1	13.1	35.1	16.5	4.5	18.7	18.2	15.1	17.9	27.5	Cluster Incl. D85245:Homo sapiens mRNA for TR3beta, complete cds /cds=(190,1167) /gb=D85245 /gi=1339917 /ug=Hs.169295 /len=1831
32266_at	0.9	2.6	0.8	0.7	0.5	0.8	0.6	1.2	5.2	1.5	Cluster Incl. L33477:Human (clone 8B1) Br-cadherin mRNA, complete cds /cds=(1088,3472) /gb=L33477 /gi=793942 /ug=Hs.169317 /len=4167
32267_at	2	1.9	5.4	6.3	0.3	10	12.5	4.9	10	13.6	Cluster Incl. X78933:H.sapiens HZF10 mRNA for zinc finger protein /cds=(199,1665) /gb=X78933 /gi=498720 /ug=Hs.169319 /len=1970
32268_at	14.6	2.4	2.3	5.5	2.2	9	10.3	11.5	5.5	16.7	Cluster Incl. AB010894:Homo sapiens mRNA for BAI1-associated protein 1, complete cds /cds=(242,4012) /gb=AB010894 /gi=3370997 /ug=Hs.169441 /len=4791
32269_at	185.2	53.8	58	89.4	9.7	138.8	51.9	71	87.2	173.7	Cluster Incl. W26805:13a12 Homo sapiens cDNA /gb=W26805 /gi=1305889 /ug=Hs.169441 /len=629
32270_g_at	1.8	3.1	2.6	2	0.9	2.3	2.6	1.7	9.5	12.2	Cluster Incl. W26805:13a12 Homo sapiens cDNA /gb=W26805 /gi=1305889 /ug=Hs.169441 /len=629
32271_at	113.4	87.5	64.7	71.8	13.5	41.3	60.7	87.1	75	98.3	Cluster Incl. X16707:Human fra-1 mRNA /cds=(34,849) /gb=X16707 /gi=31462 /ug=Hs.169465 /len=954
32272_at	6107.3	5443	4787.8	5449	1337.1	2404.4	6638.8	6187.7	6799.5	6601.1	Cluster Incl. K00558:human alpha-tubulin mRNA, complete cds /cds=(67,1422) /gb=K00558 /gi=340020 /ug=Hs.169476 /len=1596
32273_at	2.5	3.1	0.9	0.6	0.2	0.7	3.6	1	3.3	5.2	Cluster Incl. AF007137:Homo sapiens clone 23618 mRNA sequence /cds=UNKNOWN /gb=AF007137 /gi=2852612 /ug=Hs.169547 /len=1398
32274_r_at	173.6	121.3	109.6	67.6	19.9	92.5	96.5	111.2	56.2	214.9	Cluster Incl. AF052148:Homo sapiens clone 24507 mRNA sequence /cds=UNKNOWN /gb=AF052148 /gi=3360458 /ug=Hs.169744 /len=1442
32275_at	621.5	540.6	97.4	119	19.4	53.1	20.2	34.1	13.2	30.2	Cluster Incl. X04470:Human mRNA for antileukoprotease (ALP) from cervix uterus /cds=(18,416) /gb=X04470 /gi=28638 /ug=Hs.169793 /len=594
32276_at	9084.5	8166.1	8333	8463.8	2265.6	5450.9	8691	8220.6	9057.2	7970.7	Cluster Incl. X03342:Human mRNA for ribosomal protein L32 /cds=(34,441) /gb=X03342 /gi=36131 /ug=Hs.169793 /len=505
32277_at	2.3	2.4	1.9	2.6	2.4	4.5	1.1	0.6	1	1.5	Cluster Incl. M85217:H.sapiens K+ channel protein (HLK3) mRNA, complete cds /cds=(83,1654) /gb=M85217 /gi=186664 /ug=Hs.169948 /len=3004
32278_at	29.1	16.9	5.7	11.3	0.7	11.8	18.9	18.1	27.8	17	Cluster Incl. X64728:H.sapiens CHML mRNA /cds=(164,2134) /gb=X64728 /gi=29942 /ug=Hs.170129 /len=2303
32279_at	9.1	10.7	8.7	4.5	1	8.1	2.5	16	11.8	17.6	Cluster Incl. M74826:Human glutamate decarboxylase (GAD-2) mRNA, complete cds /cds=(141,1898) /gb=M74826 /gi=182931 /ug=Hs.170808 /len=2457
32280_at	4.6	6.1	5.5	2	0.3	0.5	7.6	7.7	3.5	7.1	Cluster Incl. M81882:Human glutamate decarboxylase (GAD65) mRNA, complete cds /cds=(52,1809) /gb=M81882 /gi=182933 /ug=Hs.170808 /len=2400
32281_at	36.2	42.4	21.6	28.5	12	17.9	26.7	27.9	35.9	34.1	Cluster Incl. AF070549:Homo sapiens clone 24475 mRNA sequence /cds=UNKNOWN /gb=AF070549 /gi=3387912 /ug=Hs.172743 /len=1352
32282_at	85.1	53.6	49.5	37.1	9.2	61.1	41.8	73.1	35.1	125.1	Cluster Incl. U66047:Human clone Z3-1 placenta expressed mRNA from chromosome X /cds=UNKNOWN /gb=U66047 /gi=1519272 /ug=Hs.172838 /len=3287
32283_at	16.8	16.7	12.6	19	8.9	17.1	28	27.7	9.5	6.3	Cluster Incl. AI239869:qh33a12.x1 Homo sapiens cDNA, 3 end /clone=IMAGE-1846462 /clone_end=3 /gb=AI239869 /gi=3835266 /ug=Hs.172838 /len=421
32284_at	15.5	12.3	1.4	3.5	4.3	5.8	22.8	27.3	7	25.5	Cluster Incl. AF012130:Homo sapiens brachyury variant A (TBX1) mRNA, complete cds /cds=(129,1325) /gb=AF012130 /gi=2735860 /ug=Hs.173984 /len=1462
32285_g_at	1.6	10.8	3.2	1.4	0.4	1.3	1	2.5	1.2	4.2	Cluster Incl. AF012130:Homo sapiens brachyury variant A (TBX1) mRNA, complete cds /cds=(129,1325) /gb=AF012130 /gi=2735860 /ug=Hs.173984 /len=1462
32286_at	79.8	16	48.7	15.5	11.5	18	25.4	22.5	27.9	55.8	Cluster Incl. AF012131:Homo sapiens brachyury variant B (TBX1) mRNA, complete cds /cds=(129,1247) /gb=AF012131 /gi=2735862 /ug=Hs.173984 /len=1538
32287_s_at	2.8	1.7	2.3	7.4	0.6	3.6	7.1	2.1	2.3	2.4	Cluster Incl. AJ001685:Homo sapiens NKG2E gene /cds=(45,767) /gb=AJ001685 /gi=2980860 /ug=Hs.174219 /len=1028
32288_r_at	4.2	6.3	9.1	7.7	2.4	8.7	6.5	16.6	7.6	14.3	Cluster Incl. AJ001685:Homo sapiens NKG2E gene /cds=(45,767) /gb=AJ001685 /gi=2980860 /ug=Hs.174219 /len=1028
32289_at	2.2	2.5	2.3	1.9	0.7	2.5	3.4	3.9	1.4	4.4	Cluster Incl. U40317:Human protein tyrosine phosphatase PTPsigma (PTPsigma) mRNA, complete cds /cds=(22,5757) /gb=U40317 /gi=1407624 /ug=Hs.174222 /len=6000
32290_at	13.1	32.9	22.1	18.8	5.2	14.5	20.1	39.9	18	57.1	Cluster Incl. AL049223:Homo sapiens mRNA; cDNA DKFZp564L1916 (from clone DKFZp564L1916) /cds=UNKNOWN /gb=AL049223 /gi=4499953 /ug=Hs.174847 /len=1570
32291_at	4.1	8	7.2	2.1	0.6	10.8	14.5	11.1	9.1	14.9	Cluster Incl. AB028955:Homo sapiens mRNA for KIAA1032 protein, partial cds /cds=(0,2962) /gb=AB028955 /gi=5689400 /ug=Hs.175780 /len=5204
32292_at	8.5	15.6	7.1	15.6	1.1	6.7	10.6	12.1	2.7	3	Cluster Incl. AB002631:Homo sapiens mRNA for collectin 34, complete cds /cds=(5,838) /gb=AB002631 /gi=5162874 /ug=Hs.176615 /len=1594
32293_at	8	9.8	5	5.5	0.6	7.5	8.5	10.8	6.5	13.3	Cluster Incl. M63108:Human luteinizing hormone-choriogonadrotropin receptor mRNA, complete cds /cds=(8,2107) /gb=M63108 /gi=187135 /ug=Hs.1769 /len=2995
32294_g_at	2.9	0.6	1.2	1.1	2	1.8	4.6	1.3	6.5	2.1	Cluster Incl. M63108:Human luteinizing hormone-choriogonadrotropin receptor mRNA, complete cds /cds=(8,2107) /gb=M63108 /gi=187135 /ug=Hs.1769 /len=2995
32295_at	16.2	18	17.1	15.6	2.5	11.1	16.6	26.8	18.4	19.8	Cluster Incl. X95289:H.sapiens mRNA for HCGIX protein /cds=(37,270) /gb=X95289 /gi=1628392 /ug=Hs.17704 /len=643
32296_at	2.2	1.9	2.5	2	0.7	2.3	1.5	4	2.6	4.9	Cluster Incl. L19297:Human nuclear-encoded mitochondrial carbonic anhydrase (CA5) mRNA, complete cds /cds=(55,972) /gb=L19297 /gi=306482 /ug=Hs.177446 /len=1083
32297_s_at	10.6	10.7	12.2	8.7	0.4	4	10.7	14.1	8.4	2.5	Cluster Incl. AJ001684:Homo sapiens NKG2C gene /cds=(45,740) /gb=AJ001684 /gi=2980858 /ug=Hs.177605 /len=1259
32298_at	1.1	0.5	5.6	1.3	1.2	3.1	0.7	4.9	0.9	3	Cluster Incl. U38805:Homo sapiens fertilin beta mRNA, complete cds /cds=(71,2275) /gb=U38805 /gi=4151118 /ug=Hs.177959 /len=2633
32299_at	10.3	7.4	6.1	11	1.3	10.3	10.4	14.2	9.7	13	Cluster Incl. D82070:Human aC1 mRNA, complete cds /cds=(175,456) /gb=D82070 /gi=1845550 /ug=Hs.177972 /len=868
32300_s_at	40.7	18.6	20.7	8.7	3.6	25	27.8	22.9	27.1	12.6	Cluster Incl. M17589:Human tyrosine hydroxylase type 4 mRNA, complete cds /cds=(9,1595) /gb=M17589 /gi=339680 /ug=Hs.178237 /len=1899
32301_at	1.4	1.3	3.2	1.7	0.8	4.9	2.5	2.7	2	1.8	Cluster Incl. Z50053:H.sapiens mRNA for alpha2i-subunit of soluble guanylyl cyclase /cds=(390,2681) /gb=Z50053 /gi=899476 /ug=Hs.178295 /len=3047
32302_g_at	12.3	19.5	7.9	10.2	3.8	13.6	11.2	14	7.9	12	Cluster Incl. Z50053:H.sapiens mRNA for alpha2i-subunit of soluble guanylyl cyclase /cds=(390,2681) /gb=Z50053 /gi=899476 /ug=Hs.178295 /len=3047
32303_at	46.7	22.5	8.7	33.5	11.6	58.2	27.3	37	11.5	34.6	Cluster Incl. L16464:Human ETS oncogene (PEP1) mRNA, complete cds /cds=(0,752) /gb=L16464 /gi=291991 /ug=Hs.179214 /len=855
32304_at	11.3	2.2	2.6	10.8	0.8	5.4	7.4	6.6	6	9.1	Cluster Incl. AF035594:Homo sapiens protein kinase C-alpha mRNA, partial 3 UTR /cds=UNKNOWN /gb=AF035594 /gi=3168857 /ug=Hs.179554 /len=1158
32305_at	5.1	8.3	1.6	7.4	2.4	2.1	3.7	5.9	10.2	14.3	Cluster Incl. J03464:Human collagen alpha-2 type I mRNA, complete cds, clone pHCOL2A1 /cds=(469,4569) /gb=J03464 /gi=179595 /ug=Hs.179573 /len=5416
32306_g_at	2.1	1.7	0.9	2.7	0.6	5.7	1.9	3.7	8.4	1	Cluster Incl. J03464:Human collagen alpha-2 type I mRNA, complete cds, clone pHCOL2A1 /cds=(469,4569) /gb=J03464 /gi=179595 /ug=Hs.179573 /len=5416
32307_s_at	16.1	10	10.8	8.4	2.7	15.6	7.8	10.3	2.4	12.8	Cluster Incl. V00503:Human mRNA encoding Pro-alpha-2 chain of type I procollagen. (major part) /cds=(0,2223) /gb=V00503 /gi=30123 /ug=Hs.179573 /len=2452
32308_r_at	9	10.9	3.8	4.1	1.7	2.8	3.4	4	4.5	11	Cluster Incl. V00503:Human mRNA encoding Pro-alpha-2 chain of type I procollagen. (major part) /cds=(0,2223) /gb=V00503 /gi=30123 /ug=Hs.179573 /len=2452
32309_at	9.7	6.1	3.3	1.2	1.3	5.6	6.2	6.8	10.4	6.2	Cluster Incl. U22172:Human DNA damage repair and recombination protein RAD52 pseudogene mRNA, partial cds /cds=(0,765) /gb=U22172 /gi=722332 /ug=Hs.179697 /len=1333
32310_f_at	222.8	181.7	115	112.6	26.3	91.4	258.3	291.8	275.7	407.2	Cluster Incl. AI341574:qq94h09.x1 Homo sapiens cDNA, 3 end /clone=IMAGE-1939073 /clone_end=3 /gb=AI341574 /gi=4078501 /ug=Hs.180121 /len=679
32311_r_at	32.9	26	28.7	29.6	4.5	15.6	49.4	52.3	38.8	70	Cluster Incl. AI341574:qq94h09.x1 Homo sapiens cDNA, 3 end /clone=IMAGE-1939073 /clone_end=3 /gb=AI341574 /gi=4078501 /ug=Hs.180121 /len=679
32312_at	3.6	5.3	3.1	3.1	0.5	3.3	3.1	3	1.5	4.5	Cluster Incl. X06825:Human mRNA for skeletal beta-tropomyosin /cds=(106,960) /gb=X06825 /gi=37248 /ug=Hs.180266 /len=1200
32313_at	67	81.3	60.9	53.7	13.5	71.7	28.5	31.9	39.1	170.5	Cluster Incl. M12125:Human fibroblast muscle-type tropomyosin mRNA, complete cds /cds=(118,972) /gb=M12125 /gi=339951 /ug=Hs.180266 /len=1044
32314_g_at	26	50.7	17	11.7	4.6	46.4	7.2	15	15.1	110.2	Cluster Incl. M12125:Human fibroblast muscle-type tropomyosin mRNA, complete cds /cds=(118,972) /gb=M12125 /gi=339951 /ug=Hs.180266 /len=1044
32315_at	6027.8	5774.3	5052.8	5335.3	1369.5	3171.8	6116.3	5926.5	7469	4778.3	Cluster Incl. M31520:Human ribosomal protein S24 mRNA /cds=(142,543) /gb=M31520 /gi=337504 /ug=Hs.180450 /len=620
32316_s_at	3509.5	3362.7	3435.6	3332	763.1	602.6	6414.3	6597.7	8027.1	5284.7	Cluster Incl. X15183:Human mRNA for 90-kDa heat-shock protein /cds=(60,2258) /gb=X15183 /gi=32487 /ug=Hs.180532 /len=2912
32317_s_at	1112.5	712.9	738.3	676.6	197.1	395.6	478.2	555	344.4	1176.2	Cluster Incl. U34804:Human thermostable phenol sulfotransferase (STP2) gene, partial cds /cds=(425,1312) /gb=U34804 /gi=1353387 /ug=Hs.180764 /len=1396
32318_s_at	7624.8	4148.2	5247.6	3022.9	1229.1	5939.3	4975.4	5225.7	4124.2	9222.2	Cluster Incl. X63432:H.sapiens ACTB mRNA for mutant beta-actin (beta-actin) /cds=(73,1200) /gb=X63432 /gi=28335 /ug=Hs.180952 /len=1792
32319_at	91.5	18.4	44.8	59.3	16.1	65.2	79.7	98	75.5	76.3	Cluster Incl. AL022310:dJ395P12.2 (tax-transcriptionally activated glycoprotein 1 (34kD) (OX40 ligand, OX40L)) /cds=(137,688) /gb=AL022310 /gi=3646083 /ug=Hs.181097 /len=3470
32320_at	14.5	8.6	7.1	2	2.6	11.6	8.1	2.1	2.8	7.7	Cluster Incl. Z11502:H.sapiens mRNA for intestine-specific annexin /cds=(79,1029) /gb=Z11502 /gi=33979 /ug=Hs.181107 /len=1475
32321_at	390.7	324.4	606.8	444.7	124.2	523.7	200.2	209	135.6	691.7	Cluster Incl. X56841:H.sapiens HLA-E gene /cds=(0,363) /gb=X56841 /gi=433491 /ug=Hs.181392 /len=1817
32322_at	20.8	6.8	2.3	8.7	1.9	22.4	10.6	13.5	10.3	18.1	Cluster Incl. S56770:KCNC1=voltage-gated potassium channel [human, mRNA, 1604 nt] /cds=(68,1603) /gb=S56770 /gi=298602 /ug=Hs.181768 /len=1604
32323_at	22.1	11.8	5.2	13.6	2.4	6.3	11.7	15.4	6	27.4	Cluster Incl. M63582:Human preprothyrotropin-releasing hormone gene /cds=(8,736) /gb=M63582 /gi=190297 /ug=Hs.182231 /len=1457
32324_at	3126.5	3594.2	2857.9	3356.1	544.6	1737.5	2589.6	2938.5	3159.8	3014.6	Cluster Incl. X57346:H.sapiens mRNA for HS1 protein /cds=(372,1112) /gb=X57346 /gi=23113 /ug=Hs.182238 /len=1179
32325_at	5.6	1.4	3.1	3.9	5.4	2.3	4.3	5.8	3.9	5.3	Cluster Incl. AL080180:Homo sapiens mRNA; cDNA DKFZp434M091 (from clone DKFZp434M091) /cds=UNKNOWN /gb=AL080180 /gi=5262656 /ug=Hs.182293 /len=4658
32326_at	4.6	8.3	11.9	11.5	0.7	9.5	7.5	1.8	0.8	18.3	Cluster Incl. W27519:31h8 Homo sapiens cDNA /gb=W27519 /gi=1307323 /ug=Hs.182442 /len=751
32327_at	12.7	8.4	8.5	3.6	1.6	19.5	19.5	31.6	26.4	44.3	Cluster Incl. Z11933:H.sapiens mRNA for N-Oct 3, N-Oct5a, and N-Oct 5b proteins /cds=(162,1493) /gb=Z11933 /gi=35084 /ug=Hs.182505 /len=1955
32328_at	11.1	4.1	13.2	1.8	4.2	19.6	4.8	11.6	9.5	17.7	Cluster Incl. X99140:H.sapiens mRNA for hair keratin, hHb5 /cds=(66,1589) /gb=X99140 /gi=1903217 /ug=Hs.182507 /len=2435
32329_at	104.8	94.1	80.9	68.1	11.8	75.2	68.5	79.2	121.6	127	Cluster Incl. X99142:H.sapiens mRNA for hair keratin, hHb6 /cds=(0,1451) /gb=X99142 /gi=1903219 /ug=Hs.182508 /len=2028
32330_at	8060.5	5195.2	7008.2	7728.5	1633	3946.1	5301.5	6715.2	5487.2	9455	Cluster Incl. X06617:Human mRNA for ribosomal protein S11 /cds=(15,491) /gb=X06617 /gi=36143 /ug=Hs.182740 /len=543
32331_at	63.6	70.2	60.7	54	9.1	72.3	19.8	24.7	17.1	19.5	Cluster Incl. X60673:Human AK3 mRNA for adenylate kinase 3 /cds=UNKNOWN /gb=X60673 /gi=28576 /ug=Hs.182740 /len=1692
32332_at	837	610.9	685.1	572.8	164.9	890.6	712.6	605.6	421.5	2283.6	Cluster Incl. X69433:H.sapiens mRNA for mitochondrial isocitrate dehydrogenase (NADP+) /cds=(86,1444) /gb=X69433 /gi=872120 /ug=Hs.182740 /len=1751
32333_at	18.1	9	2.7	4	2.2	11.1	17	10	11.3	22.9	Cluster Incl. AC003682:Homo sapiens chromosome 19, overlapping cosmids F18547, F11133, R27945, R28830 and R32804 /cds=(0,1907) /gb=AC003682 /gi=3264845 /ug=Hs.183512 /len=1908
32334_f_at	5235.2	3737.2	4149.6	5067	1077	2505.6	5940.6	6253.2	6110.3	6044.8	Cluster Incl. AB009010:Homo sapiens mRNA for polyubiquitin UbC, complete cds /cds=(68,2125) /gb=AB009010 /gi=2647407 /ug=Hs.183704 /len=2192
32335_r_at	1511.3	1372.1	1270.4	2104.9	339.5	869.3	1782.3	2143.9	2237	2050.2	Cluster Incl. AB009010:Homo sapiens mRNA for polyubiquitin UbC, complete cds /cds=(68,2125) /gb=AB009010 /gi=2647407 /ug=Hs.183704 /len=2192
32336_at	3966.5	1126.9	2678.3	1909.7	470.9	3585.5	2209.9	1858.1	1229.7	6107.3	Cluster Incl. X05236:Human fibroblast mRNA for aldolase A /cds=(146,1240) /gb=X05236 /gi=28596 /ug=Hs.183760 /len=1440
32337_at	5174.6	4332.7	4278.4	4369.4	973.2	2113.4	5189.2	5082.2	5715.9	4008.5	Cluster Incl. U25789:Human ribosomal protein L21 mRNA, complete cds /cds=(33,515) /gb=U25789 /gi=808089 /ug=Hs.184108 /len=562
32338_at	3.5	5.8	6	6.7	2.5	7.5	27.7	32.8	52.8	16.8	Cluster Incl. AL049980:Homo sapiens mRNA; cDNA DKFZp564C152 (from clone DKFZp564C152) /cds=(0,358) /gb=AL049980 /gi=4884230 /ug=Hs.184216 /len=2048
32339_at	7.3	6.5	10.6	6	1.4	10.3	3.5	5.6	11.5	23.5	Cluster Incl. AA844998:ak61e12.s1 Homo sapiens cDNA, 3 end /clone=IMAGE-1412398 /clone_end=3 /gb=AA844998 /gi=2931449 /ug=Hs.184604 /len=433
32340_s_at	4007	5854.1	3135.7	2794	617.5	3106.7	3199.9	3349	3672	6057.8	Cluster Incl. M85234:Human nuclease sensitive element binding protein-1 mRNA, complete cds /cds=(234,1202) /gb=M85234 /gi=337427 /ug=Hs.184712 /len=1474
32341_f_at	6761.5	6025.3	5306.7	7329.1	1440	3360.4	7274.6	7348.4	8383.1	7137.8	Cluster Incl. U37230:Human ribosomal protein L23a mRNA, complete cds /cds=(23,493) /gb=U37230 /gi=1574941 /ug=Hs.184776 /len=548
32342_at	3.5	7.2	3.5	7.3	0.6	2.8	1.7	8.6	7.3	8.4	Cluster Incl. X54741:Human CYPXIB2 gene for aldosterone synthase /cds=(3,1514) /gb=X54741 /gi=35199 /ug=Hs.184927 /len=2936
32343_at	25.4	3.7	4.4	1.1	3.8	22.7	10.8	8.9	14.8	69.9	Cluster Incl. J03796:Human erythroid isoform protein 4.1 mRNA, complete cds /cds=UNKNOWN /gb=J03796 /gi=182072 /ug=Hs.184932 /len=2677
32344_r_at	6.4	0.9	1.7	1.1	2.9	6.2	0.8	3	2.3	3.1	Cluster Incl. M55514:Human potassium channel (HPCN2) mRNA, complete cds /cds=(1154,3115) /gb=M55514 /gi=189659 /ug=Hs.1854 /len=3388
32345_at	17.1	8.8	3.3	10.6	1.3	16.2	2.8	12.4	10.2	18.8	Cluster Incl. AL109696:Homo sapiens mRNA full length insert cDNA clone EUROIMAGE 21920 /cds=UNKNOWN /gb=AL109696 /gi=5689771 /ug=Hs.185701 /len=1999
32346_at	17.2	12.8	12.7	7.9	3.8	9.8	8.9	11.4	11.1	18.5	Cluster Incl. AL049351:Homo sapiens mRNA; cDNA DKFZp566C093 (from clone DKFZp566C093) /cds=UNKNOWN /gb=AL049351 /gi=4500138 /ug=Hs.185838 /len=1495
32347_at	5.4	5.3	2.1	3.7	0.8	3.8	4.5	9.5	6.1	7	Cluster Incl. AI831572:wj39c02.x1 Homo sapiens cDNA, 3 end /clone=IMAGE-2405186 /clone_end=3 /gb=AI831572 /gi=5452243 /ug=Hs.187393 /len=690
32348_at	0.8	0.7	1	1.3	0.3	0.6	0.8	2.2	5.9	11.2	Cluster Incl. AL109726:Homo sapiens mRNA full length insert cDNA clone EUROIMAGE 124430 /cds=UNKNOWN /gb=AL109726 /gi=5689792 /ug=Hs.187513 /len=1091
32349_at	24.8	20	26.2	13.2	5	15.9	24.2	32.6	20	26.3	Cluster Incl. AJ238979:Homo sapiens mRNA for annexin A10 protein (ANXA10 gene) /cds=(117,1091) /gb=AJ238979 /gi=5689749 /ug=Hs.188401 /len=1408
32350_at	32	52.8	51.6	52.2	9.2	32.1	69.5	63	87.5	97.9	Cluster Incl. AB026118:Homo sapiens mRNA for MALT1, complete cds /cds=(65,2506) /gb=AB026118 /gi=5706377 /ug=Hs.188735 /len=2819
32351_at	105.1	128.3	30.4	32.3	4.9	27.6	37.6	40.9	33.1	49.8	Cluster Incl. U66579:Human putative G protein-coupled receptor (GPR20) gene, complete cds /cds=(0,1076) /gb=U66579 /gi=1753102 /ug=Hs.188859 /len=1077
32352_at	132.1	92.9	90.3	67.2	11.9	102.3	80.8	109.1	107.2	134.4	Cluster Incl. X52730:Human gene for phenylethanolamine N-methylase (PNMT) (EC 2.1.1.28) /cds=(23,871) /gb=X52730 /gi=35560 /ug=Hs.1892 /len=954
32353_at	8.6	4.9	22.2	19.8	4.5	5.6	4.2	7.3	21	12.8	Cluster Incl. M13143:Nucleotide sequence of the cDNA insert of lambda PK129 coding for human plasma prekallikrein /cds=(93,2009) /gb=M13143 /gi=190262 /ug=Hs.1901 /len=2267
32354_at	11.3	5.2	2.2	2.6	0.9	5	3.1	3	12.7	11	Cluster Incl. AL079281:Homo sapiens mRNA full length insert cDNA clone EUROIMAGE 809726 /cds=(0,599) /gb=AL079281 /gi=5102587 /ug=Hs.190125 /len=998
32355_at	28.2	15.8	16.2	18.3	4.5	19.1	20.3	23.6	15	42.1	Cluster Incl. AL050270:Homo sapiens mRNA; cDNA DKFZp564D166 (from clone DKFZp564D166) /cds=(170,523) /gb=AL050270 /gi=4886446 /ug=Hs.192718 /len=3290
32356_at	14.5	4.4	3.6	10.2	3.9	4	4.8	17.9	14	6.2	Cluster Incl. L47208:Human G protein-activated inwardly rectifying K+ channel (GIRK4) mRNA, complete cds /cds=(89,1348) /gb=L47208 /gi=1326052 /ug=Hs.193044 /len=1349
32357_at	3.1	5	2.2	3	0.6	3	7.7	7.5	10.6	11.8	Cluster Incl. W28559:48f8 Homo sapiens cDNA /gb=W28559 /gi=1308525 /ug=Hs.193323 /len=981
32358_at	18.4	10.4	1.3	4.6	0.4	12.1	15.4	11.3	9.9	19	Cluster Incl. AF100781:Homo sapiens connective tissue growth factor related protein WISP-3 (WISP3) mRNA, complete cds /cds=(15,1079) /gb=AF100781 /gi=4028584 /ug=Hs.194678 /len=1192
32359_at	2.7	2.6	1.8	2.3	0.1	6.6	7.9	2	2.3	7.5	Cluster Incl. AF100779:Homo sapiens connective tissue growth factor related protein WISP-1 (WISP1) mRNA, complete cds /cds=(88,1191) /gb=AF100779 /gi=4028580 /ug=Hs.194680 /len=2807
32360_s_at	64.7	6.1	16.2	5.5	6.3	61.7	7.3	15.3	10.7	158.1	Cluster Incl. AF017146:Homo sapiens DNA topoisomerase III beta (TOP3b) mRNA, complete cds /cds=(113,2701) /gb=AF017146 /gi=4102878 /ug=Hs.194685 /len=2784
32361_s_at	7.7	3	2.9	2.1	0.4	3.8	3.4	3.7	2.6	106.2	Cluster Incl. D87012:Human (lambda) DNA for immunoglobin light chain /cds=(0,2261) /gb=D87012 /gi=2114263 /ug=Hs.194685 /len=2262
32362_r_at	43.7	25.3	36.1	32.1	5.9	19.4	72.4	35.6	38.1	58.2	Cluster Incl. D87012:Human (lambda) DNA for immunoglobin light chain /cds=(0,2261) /gb=D87012 /gi=2114263 /ug=Hs.194685 /len=2262
32363_at	5	8.2	7.4	11	1.8	1.4	6.9	8.5	0.6	8	Cluster Incl. AF059214:Homo sapiens cholesterol 25-hydroxylase mRNA, complete cds /cds=(10,828) /gb=AF059214 /gi=4038307 /ug=Hs.194687 /len=1360
32364_at	41.3	18.7	19.7	25	3.3	25.5	23.4	27.3	15.8	43.3	Cluster Incl. AJ011785:Homo sapiens mRNA for Six9 protein /cds=(74,814) /gb=AJ011785 /gi=4186030 /ug=Hs.194756 /len=1370
32365_at	0.9	1.4	1	1.5	0.4	7.1	4.8	0.8	0.9	3	Cluster Incl. X81895:H.sapiens GENX-5624 mRNA, 3 UTR /cds=UNKNOWN /gb=X81895 /gi=2370158 /ug=Hs.194765 /len=1360
32366_at	10.3	9.3	2.3	2.6	1.8	4.2	3.7	7	5.1	10.8	Cluster Incl. M73238:Human ciliary neurotrophic factor receptor (CNTFR) mRNA, complete cds /cds=(263,1381) /gb=M73238 /gi=180710 /ug=Hs.194774 /len=1566
32367_at	26.9	15.8	14.3	7.2	4.3	12.5	6.1	5.6	2.2	8.2	Cluster Incl. AL049634:dJ576H24.2 (SIRP-beta1 (Signal Regulatory Protein beta 1)) /cds=(40,1233) /gb=AL049634 /gi=5002686 /ug=Hs.194784 /len=3812
32368_at	3.1	0.4	2.6	7	1.2	0.7	2.1	8.9	2.2	0.7	Cluster Incl. AF061573:Homo sapiens protocadherin (PCDH8) mRNA, complete cds /cds=(203,3013) /gb=AF061573 /gi=3800755 /ug=Hs.19492 /len=4002
32369_at	1	1.1	1.1	1	0.9	1.1	1.2	1.9	1.8	0.9	Cluster Incl. M81349:H.sapiens serum amyloid A protein mRNA, complete cds /cds=(75,467) /gb=M81349 /gi=337749 /ug=Hs.1955 /len=614
32370_at	4.2	19	4	13.6	3.5	20.5	16.5	20.1	7.7	19.7	Cluster Incl. M57888:Human (clone lambda B34) cytotoxic T-lymphocyte-associated serine esterase 1 (CTLA1) gene, complete cds /cds=(122,862) /gb=M57888 /gi=183154 /ug=Hs.196626 /len=988
32371_at	6.3	2.2	0.7	0.8	0.2	1.5	1	1.2	1.3	11.2	Cluster Incl. AB011099:Homo sapiens mRNA for KIAA0527 protein, partial cds /cds=(0,2307) /gb=AB011099 /gi=3043577 /ug=Hs.196647 /len=5005
32372_at	36.8	30.5	29.5	31.1	7.3	26.9	34.3	48.2	35.5	33.8	Cluster Incl. L22569:Homo sapiens cathepsin B mRNA, 3 UTR with a stem-loop structure providing mRNA stability /cds=UNKNOWN /gb=L22569 /gi=348706 /ug=Hs.196671 /len=2286
32373_at	0.9	1.2	1.4	0.8	0.4	1.1	0.7	1.5	0.5	1.8	Cluster Incl. U90544:Human sodium phosphate transporter (NPT3) mRNA, complete cds /cds=(418,1728) /gb=U90544 /gi=2062689 /ug=Hs.19710 /len=2266
32374_at	24	28.4	13.5	31.4	3.7	47.7	23.9	28	34.7	45.9	Cluster Incl. AC005609:Homo sapiens chromosome 5, BAC clone 203o13 (LBNL H155), complete sequence /cds=(0,2378) /gb=AC005609 /gi=3540156 /ug=Hs.197873 /len=2379
32375_at	5	3.7	5	3.7	0.8	6.1	4.1	4.9	3.9	9.2	Cluster Incl. AC005609:Homo sapiens chromosome 5, BAC clone 203o13 (LBNL H155), complete sequence /cds=(0,2474) /gb=AC005609 /gi=3540156 /ug=Hs.197873 /len=2475
32376_at	37.9	6.5	3	6.8	5.8	38.9	26.3	31.8	28.1	229.5	Cluster Incl. Y10319:H.sapiens mRNA for carnitine carrier /cds=(62,967) /gb=Y10319 /gi=2765074 /ug=Hs.198168 /len=1245
32377_at	1.7	0.7	2.8	0.9	0.3	1.2	1.5	3.5	1.4	2.1	Cluster Incl. AI538199:ti75h12.x1 Homo sapiens cDNA, 3 end /clone=IMAGE-2137895 /clone_end=3 /gb=AI538199 /gi=4452334 /ug=Hs.198255 /len=579
32378_at	3576.3	1286.4	2959.2	2469.2	657.1	2403.5	2036.1	2074.9	1230.2	5660.2	Cluster Incl. M26252:Human TCB gene encoding cytosolic thyroid hormone-binding protein, complete cds /cds=(89,1684) /gb=M26252 /gi=338826 /ug=Hs.198281 /len=2306
32379_f_at	64.1	114.5	147.1	206.9	32.7	46.1	128.5	87.1	90	8.1	Cluster Incl. W28740:51a5 Homo sapiens cDNA /gb=W28740 /gi=1308688 /ug=Hs.198281 /len=683
32380_at	25.5	50	21.8	8.2	7.7	24.5	33.7	36.1	32.3	39.2	Cluster Incl. Z34974:H.sapiens mRNA for plakophilin (partial) /cds=(252,2432) /gb=Z34974 /gi=550114 /ug=Hs.198382 /len=2680
32381_at	8.8	3.8	9.6	3.5	1.1	6.7	14.2	19	23.2	42.4	Cluster Incl. Y08639:H.sapiens mRNA for nuclear orphan receptor ROR-beta /cds=(594,1973) /gb=Y08639 /gi=1619293 /ug=Hs.198481 /len=2026
32382_at	33.7	21.6	14.6	9.8	4.4	16	13.5	7.3	17.5	34.4	Cluster Incl. AB015234:Homo sapiens mRNA for uroplakin 1b, complete cds /cds=(0,782) /gb=AB015234 /gi=3721857 /ug=Hs.198650 /len=783
32861_s_at	1.2	1.5	2.1	1.5	0.2	0.3	14.4	30.1	11.9	39.7	Cluster Incl. M37815:Human T-cell membrane glycoprotein CD28 mRNA /cds=(222,884) /gb=M37815 /gi=180090 /ug=Hs.1987 /len=1638
32862_at	35	12.5	10.1	3.4	4.5	28.7	17.5	6.2	8.4	37.6	Cluster Incl. X89399:Homo sapiens mRNA for Ins(1,3,4,5)P4-binding protein /cds=(46,2550) /gb=X89399 /gi=2653401 /ug=Hs.199026 /len=2837
32863_at	8.3	4.8	16.9	6.2	3.5	23.6	16.1	30.6	17.1	11.6	Cluster Incl. AL023754:dJ272L16.1 (Rat Ca2+/Calmodulin dependent Protein Kinase LIKE protein) /cds=(29,1411) /gb=AL023754 /gi=4007152 /ug=Hs.199068 /len=3047
32864_at	2.3	1.5	1.1	1	0.4	2.3	1.9	2.7	1.4	3	Cluster Incl. L10102:Homo sapiens sex-determining region Y (SRY) gene, complete cds /cds=(148,762) /gb=L10102 /gi=292513 /ug=Hs.1992 /len=897
32865_at	1.3	2.4	0.7	0.9	0.4	1.3	1.1	2	1.9	6.3	Cluster Incl. AL109716:Homo sapiens mRNA full length insert cDNA clone EUROIMAGE 208948 /cds=UNKNOWN /gb=AL109716 /gi=5689789 /ug=Hs.20034 /len=1297
32866_at	284.5	305	188.5	210.8	33.8	268.2	220.8	267	296.9	270.5	Cluster Incl. AB011177:Homo sapiens mRNA for KIAA0605 protein, complete cds /cds=(557,3412) /gb=AB011177 /gi=3043733 /ug=Hs.200594 /len=4067
32867_at	2.9	3.6	1.3	3.1	2	4.1	2.7	6.8	2.6	5.9	Cluster Incl. X78121:Homo sapiens choroideremia mRNA /cds=UNKNOWN /gb=X78121 /gi=2950155 /ug=Hs.2010 /len=2115
32868_at	50.8	26.4	26.4	31.4	10.6	22.1	24.1	14.9	27.8	27.4	Cluster Incl. L10386:Homo sapiens transglutaminase E3 (TGASE3) mRNA, complete cds /cds=(41,2122) /gb=L10386 /gi=307503 /ug=Hs.2022 /len=2619
32869_at	76.3	55.6	63.8	53.3	10.2	17.7	32.9	49.7	43.1	45.1	Cluster Incl. AF073362:Homo sapiens endo/exonuclease Mre11 (MRE11A) mRNA, complete cds /cds=(0,2126) /gb=AF073362 /gi=3328151 /ug=Hs.202379 /len=2127
32870_g_at	101.1	69	68.2	60.2	17.2	32.9	49.4	61.2	64.1	73.7	Cluster Incl. AF073362:Homo sapiens endo/exonuclease Mre11 (MRE11A) mRNA, complete cds /cds=(0,2126) /gb=AF073362 /gi=3328151 /ug=Hs.202379 /len=2127
32871_at	15.6	2.6	7.5	7.2	0.5	1.6	15.3	25	12.5	23.7	Cluster Incl. AL049263:Homo sapiens mRNA; cDNA DKFZp564F133 (from clone DKFZp564F133) /cds=UNKNOWN /gb=AL049263 /gi=4500011 /ug=Hs.202683 /len=4420
32872_at	13.7	6	6	5.1	2	16	8.4	6.7	12.7	9.2	Cluster Incl. AL049279:Homo sapiens mRNA; cDNA DKFZp564I083 (from clone DKFZp564I083) /cds=UNKNOWN /gb=AL049279 /gi=4500035 /ug=Hs.202685 /len=3683
32873_at	1.4	1	0.7	1.3	0.1	1	1.9	1.7	1.1	1.8	Cluster Incl. AB028967:Homo sapiens mRNA for KIAA1044 protein, complete cds /cds=(965,2857) /gb=AB028967 /gi=5689424 /ug=Hs.202687 /len=5333
32874_at	214.6	274.7	179.9	124.2	23.5	78.8	213.1	239.9	357.3	433.7	Cluster Incl. M65214:Human (HeLa) helix-loop-helix protein HE47 (E2A) mRNA, 3 end /cds=(0,425) /gb=M65214 /gi=181909 /ug=Hs.203503 /len=1074
32875_at	4.4	6.5	6.2	6	1.3	4.2	2.5	4.4	4.6	6	Cluster Incl. AA019845:ze60g06.s1 Homo sapiens cDNA, 3 end /clone=IMAGE-363418 /clone_end=3 /gb=AA019845 /gi=1482861 /ug=Hs.203674 /len=485
32876_s_at	5.1	4.5	5.2	2.8	2.2	3.8	4.3	4.6	4.5	10.3	Cluster Incl. AA017195:ze36e09.r1 Homo sapiens cDNA, 5 end /clone=IMAGE-361096 /clone_end=5 /gb=AA017195 /gi=1479575 /ug=Hs.203674 /len=330
32877_i_at	164.6	164.4	161.8	184.4	20.4	94.3	140.8	164.4	102.2	118.5	Cluster Incl. AA524802:nh33h11.s1 Homo sapiens cDNA /clone=IMAGE-954213 /gb=AA524802 /gi=2265730 /ug=Hs.203907 /len=500
32878_f_at	573.7	796.1	631.5	876.4	197.8	342.9	784.9	1139.7	1387.2	1004.1	Cluster Incl. AA524802:nh33h11.s1 Homo sapiens cDNA /clone=IMAGE-954213 /gb=AA524802 /gi=2265730 /ug=Hs.203907 /len=500
32879_at	76.4	36.6	35.5	27.8	4.9	22.4	22.5	22.1	44.5	36	Cluster Incl. AL080233:Homo sapiens mRNA; cDNA DKFZp586L111 (from clone DKFZp586L111) /cds=UNKNOWN /gb=AL080233 /gi=5262726 /ug=Hs.203907 /len=1654
32880_at	25.4	16.3	6.9	12.6	8.1	7.9	8.1	7.7	14.4	10.6	Cluster Incl. AW015055:UI-H-BI0-aal-c-01-0-UI.s1 Homo sapiens cDNA, 3 end /clone=IMAGE-2709505 /clone_end=3 /gb=AW015055 /gi=5863812 /ug=Hs.204096 /len=464
32881_at	69.6	60.9	40.7	37.3	10	24.7	48.3	48.3	64.2	108.6	Cluster Incl. U88834:Human clone 295, 5cM region surrounding hepatocyte nuclear factor-1a/MODY3 mRNA /cds=UNKNOWN /gb=U88834 /gi=4099602 /ug=Hs.204166 /len=2398
32882_at	29.2	40.1	22.7	27	1.7	32.8	55.2	91.9	71	129.8	Cluster Incl. AF059203:Homo sapiens acyl coenzyme A-cholesterol acyltransferase 2 mRNA, complete cds /cds=(51,1619) /gb=AF059203 /gi=3746534 /ug=Hs.20580 /len=2040
32883_at	19.6	19.5	1.9	1.5	1.4	9	28.6	36.1	41.7	147.6	Cluster Incl. X77744:H.sapiens F11 mRNA /cds=UNKNOWN /gb=X77744 /gi=456189 /ug=Hs.206882 /len=1918
32884_at	35.6	39.5	31.5	24.7	6.4	15.3	19.9	40.1	35.7	38.5	Cluster Incl. L09749:Homo sapiens (clone F4) transmembrane protein mRNA sequence /cds=UNKNOWN /gb=L09749 /gi=339906 /ug=Hs.207810 /len=1614
32885_f_at	2.1	0.6	1.1	0.9	0.3	1.3	1.3	1.2	2.1	1.7	Cluster Incl. K03208:Human PRB2 locus salivary proline-rich protein mRNA, clone cP7 /cds=(0,755) /gb=K03208 /gi=190509 /ug=Hs.207813 /len=897
32886_at	21.6	9.2	6.9	8.5	0.7	9.8	8.1	8.9	6.5	12	Cluster Incl. L20316:Human glucagon receptor mRNA, complete cds /cds=(277,1710) /gb=L20316 /gi=405189 /ug=Hs.208 /len=2034
32887_at	12.6	52	10.2	41.7	5.9	38.8	93.2	94.5	89.7	158.6	Cluster Incl. AB029041:Homo sapiens mRNA for KIAA1118 protein, partial cds /cds=(0,3499) /gb=AB029041 /gi=5689572 /ug=Hs.209646 /len=3673
32888_at	89.7	73.1	60.2	42	13.1	73.2	60	66.5	59.4	129.2	Cluster Incl. X52213:H.sapiens ltk mRNA /cds=(258,1652) /gb=X52213 /gi=34421 /ug=Hs.210 /len=1680
32889_at	9.6	2.6	7.2	1.8	0.8	14.2	31.3	31	38.5	31.3	Cluster Incl. AI825798:td18e08.x1 Homo sapiens cDNA, 3 end /clone=IMAGE-2076038 /clone_end=3 /gb=AI825798 /gi=5446469 /ug=Hs.211388 /len=897
32890_at	0.6	0.8	1.5	0.6	0.6	1.5	2	0.8	2	1.3	Cluster Incl. X76132:H.sapiens DCC mRNA /cds=(0,4343) /gb=X76132 /gi=453209 /ug=Hs.211567 /len=4608
32891_at	5.2	2.9	1.8	1.4	0.2	2.1	3.1	12.5	4	16.6	Cluster Incl. X65293:H.sapiens mRNA for protein kinase C-Epsilon /cds=(15,2228) /gb=X65293 /gi=35494 /ug=Hs.211592 /len=2244
32892_at	91	45.2	31.1	29.3	5.7	88.9	24.2	7.2	6.4	39.1	Cluster Incl. X85106:H.sapiens mRNA for ribosomal S6 kinase /cds=(174,2375) /gb=X85106 /gi=1033032 /ug=Hs.211596 /len=2791
32893_s_at	295.2	116.5	101.5	102.3	24.3	520.8	189.1	181	178.4	624	Cluster Incl. M30474:Human kidney gamma-glutamyl transpeptidase type II mRNA, 3 end /cds=(0,596) /gb=M30474 /gi=183139 /ug=Hs.211824 /len=762
32894_at	11.7	6.7	3.4	4.9	1.1	5.4	4.9	6.6	6.8	14.9	Cluster Incl. AF053356:Homo sapiens chromosome 7q22 sequence /cds=(0,956) /gb=AF053356 /gi=3135305 /ug=Hs.211912 /len=957
32895_f_at	18.9	8.2	5.2	4.5	2	3.5	5.3	4.9	5.1	13.1	Cluster Incl. Z45464:HSC2QA081 Homo sapiens cDNA /clone=c-2qa08 /gb=Z45464 /gi=574678 /ug=Hs.211912 /len=350
32896_at	0.5	0.2	0.5	0.3	0.4	2	0.4	0.2	0.2	4.4	Cluster Incl. AL080072:Homo sapiens mRNA; cDNA DKFZp564M0616 (from clone DKFZp564M0616) /cds=UNKNOWN /gb=AL080072 /gi=5262482 /ug=Hs.21195 /len=1300
32897_at	97.9	80.7	71.7	85.9	10.5	107.9	48.7	72.4	119.3	212.7	Cluster Incl. AJ237672:Homo sapiens mRNA for methylenetetrahydrofolate reductase /cds=(60,2099) /gb=AJ237672 /gi=4753777 /ug=Hs.214142 /len=2313
32898_at	76.9	43.2	44.9	43.3	8.6	54.9	45.7	68.2	59.3	67.7	Cluster Incl. U20582:Human actin-like peptide mRNA, partial cds /cds=(282,1190) /gb=U20582 /gi=684935 /ug=Hs.2149 /len=1769
32899_s_at	2	3.9	7.3	1.2	0.6	2.3	2.6	2	1.6	3	Cluster Incl. U04897:Human orphan hormone nuclear receptor RORalpha1 mRNA, complete cds /cds=(101,1672) /gb=U04897 /gi=451563 /ug=Hs.2156 /len=1863
32900_at	77.4	20.7	16.9	56.4	13.6	38.2	23.2	25.3	25.3	37.5	Cluster Incl. AC004794:Homo sapiens chromosome 19, cosmid F20569 /cds=(0,1538) /gb=AC004794 /gi=3184261 /ug=Hs.2186 /len=1539
32901_s_at	408.7	194.5	117	140.1	28	87.7	115.6	172.6	208.5	314.9	Cluster Incl. AC005192:Homo sapiens BAC clone RG163K11 from 7q31 /cds=(0,788) /gb=AC005192 /gi=3264575 /ug=Hs.219594 /len=789
32902_at	9.9	7.6	6.2	7.7	1.3	10.9	5.5	8.4	7.1	9.6	Cluster Incl. U28281:Human secretin receptor mRNA, complete cds /cds=(108,1430) /gb=U28281 /gi=974281 /ug=Hs.2199 /len=1703
32903_at	52.8	39.3	29.8	17.3	3.1	17	11.4	0.8	13.9	21	Cluster Incl. L11695:Human activin receptor-like kinase (ALK-5) mRNA, complete cds /cds=(76,1587) /gb=L11695 /gi=431034 /ug=Hs.220 /len=2308
32904_at	17.6	17.2	13.5	18.7	3.2	13.8	128.3	220.9	143	422.8	Cluster Incl. M28393:Human perforin mRNA, complete cds /cds=(0,1667) /gb=M28393 /gi=189846 /ug=Hs.2200 /len=1668
32905_s_at	388.8	84.6	448.7	422.5	80.2	2131.8	6.1	5.2	5	9.5	Cluster Incl. M30038:Human tryptase mRNA, complete cds /cds=(17,844) /gb=M30038 /gi=1182066 /ug=Hs.220447 /len=1154
32906_at	9.8	6	1.5	5.7	1.8	7.2	9.5	8.4	5.6	14.1	Cluster Incl. U21936:Human peptide transporter (HPEPT1) mRNA, complete cds /cds=(56,2182) /gb=U21936 /gi=717118 /ug=Hs.2217 /len=3105
32907_at	47.4	21.2	24.5	52	12.1	11.1	43.6	14.3	52.2	17.6	Cluster Incl. L41147:Homo sapiens 5-HT6 serotonin receptor mRNA, complete cds /cds=(467,1789) /gb=L41147 /gi=1162923 /ug=Hs.22180 /len=1984
32908_at	56.1	32.4	5.8	5.3	2	23	5.6	5.1	6.3	87.8	Cluster Incl. W26225:22e2 Homo sapiens cDNA /gb=W26225 /gi=1306636 /ug=Hs.221971 /len=701
32909_at	125.4	90	73	83.7	21.5	84.9	120.1	127.6	106.9	138.2	Cluster Incl. U46569:Human aquaporin-5 (AQP5) gene /cds=(0,797) /gb=U46569 /gi=1314372 /ug=Hs.221986 /len=798
32910_at	5.3	6.5	10.2	12.3	2.2	10.9	8.7	9.3	2.8	8.3	Cluster Incl. AC004849:Homo sapiens PAC clone DJ0659J06 from 7q33-q35 /cds=(0,1451) /gb=AC004849 /gi=3980553 /ug=Hs.222707 /len=1452
32911_s_at	7.6	3.8	4.8	5.3	1.4	3.7	7.6	2.4	2.8	1.7	Cluster Incl. AA931204:om97d12.s1 Homo sapiens cDNA, 3 end /clone=IMAGE-1555127 /clone_end=3 /gb=AA931204 /gi=3085590 /ug=Hs.222707 /len=447
32912_at	5.3	3.6	2.1	10	2.3	13	15.7	24.3	9.2	4.2	Cluster Incl. X82324:H.sapiens Brain 4 mRNA /cds=(32,1117) /gb=X82324 /gi=732755 /ug=Hs.2229 /len=1481
32913_i_at	150.9	188.9	85.2	75.5	19.3	128.9	88.3	112	102.5	328.6	Cluster Incl. AC005175:Homo sapiens chromosome 19, cosmid R31449 /cds=(0,2443) /gb=AC005175 /gi=3253116 /ug=Hs.223006 /len=2444
32914_f_at	319.2	321.1	234.5	223	40.5	137.9	221.5	254	256.1	381	Cluster Incl. AC005175:Homo sapiens chromosome 19, cosmid R31449 /cds=(0,2443) /gb=AC005175 /gi=3253116 /ug=Hs.223006 /len=2444
32915_at	149.7	143.1	113.8	142.8	18.2	87.9	148.2	165	164.9	79.5	Cluster Incl. AL109730:Homo sapiens mRNA full length insert cDNA clone EUROIMAGE 68600 /cds=UNKNOWN /gb=AL109730 /gi=5689835 /ug=Hs.223355 /len=1014
32916_at	30.1	28	28.9	28.7	8.3	36.3	13.9	15.3	15.9	46.6	Cluster Incl. X54134:Human HPTP epsilon mRNA for protein tyrosine phosphatase epsilon /cds=(51,2153) /gb=X54134 /gi=35791 /ug=Hs.224890 /len=2160
32917_at	1.8	1.2	1.6	1.4	1.9	2.2	50.1	57.5	77.9	92.4	Cluster Incl. X07994:Human mRNA for lactase-phlorizin hydrolase LPH (EC 3.2.1.23-62) /cds=(11,5794) /gb=X07994 /gi=34399 /ug=Hs.2251 /len=6274
32918_at	12	9.7	27.3	10.4	6.4	14.6	43.9	44.7	12.3	56.3	Cluster Incl. AL080182:Homo sapiens mRNA; cDNA DKFZp434O151 (from clone DKFZp434O151) /cds=UNKNOWN /gb=AL080182 /gi=5262658 /ug=Hs.225129 /len=1454
32919_at	6.3	19.7	14.2	8.4	9.3	13.2	6.6	12.8	5.8	13.6	Cluster Incl. AC004010:Human BAC clone GS099H08 /cds=(0,1568) /gb=AC004010 /gi=2781385 /ug=Hs.225652 /len=1569
32920_at	6.9	4	3	5.2	1	3.4	6.7	6.1	3.3	9.3	Cluster Incl. AJ132429:Homo sapiens mRNA for hyperpolarization-activated cyclic nucleotide gated cation channel hHCN4 /cds=(566,4177) /gb=AJ132429 /gi=4775352 /ug=Hs.225671 /len=5065
32921_at	44.4	20.8	15.9	12.5	2.4	8.6	15.8	24.2	20.6	84.2	Cluster Incl. X83300:H.sapiens SMA4 mRNA /cds=(66,488) /gb=X83300 /gi=603028 /ug=Hs.225818 /len=1295
32922_at	8.8	10	7.1	6.1	2.7	8	7.1	11.6	8.5	9.2	Cluster Incl. AL080129:Homo sapiens mRNA; cDNA DKFZp434D193 (from clone DKFZp434D193) /cds=(0,2239) /gb=AL080129 /gi=5262567 /ug=Hs.225841 /len=3550
32923_r_at	840.5	791.6	488.5	568.4	121.4	760.4	599.3	744.2	718.4	1055.2	Cluster Incl. M58378:Human synapsin I (SYN1) gene /cds=(0,2117) /gb=M58378 /gi=338648 /ug=Hs.225936 /len=2118
32924_at	20.7	14	13.9	13.1	1.6	11.3	15.6	20.1	15.6	22.5	Cluster Incl. AB021227:Homo sapiens mRNA for membrane-type-5 matrix metalloproteinase, complete cds /cds=(3,1940) /gb=AB021227 /gi=5689366 /ug=Hs.225973 /len=2623
32925_at	6.8	20.8	2.9	2.9	0.7	3.2	1.9	3.6	5.3	5.1	Cluster Incl. AL021578:Human DNA sequence from clone 453C12 on chromosome 20q12-13.12 /cds=(9,1877) /gb=AL021578 /gi=4378110 /ug=Hs.226005 /len=2200
32926_at	1	1.2	0.9	0.8	0.7	0.9	0.6	5.2	0.9	1	Cluster Incl. AL049991:Homo sapiens mRNA; cDNA DKFZp564G222 (from clone DKFZp564G222) /cds=UNKNOWN /gb=AL049991 /gi=4884243 /ug=Hs.226103 /len=1383
32927_at	0.9	0.6	2.4	4.8	2.5	1.1	0.5	7.8	3.6	8.2	Cluster Incl. AL080068:Homo sapiens mRNA; cDNA DKFZp564J062 (from clone DKFZp564J062) /cds=UNKNOWN /gb=AL080068 /gi=5262475 /ug=Hs.226683 /len=2095
32928_at	34.7	17.2	10.1	35.7	6.2	34.2	34.3	55.3	12.5	54.1	Cluster Incl. AJ012214:Homo sapiens mRNA for PLA-1 protein /cds=(0,1310) /gb=AJ012214 /gi=5123780 /ug=Hs.227115 /len=1803
32929_at	42.3	32.7	54.2	71.5	10.2	50.6	45.4	74.4	61.6	149.7	Cluster Incl. R56605:yg94a11.r1 Homo sapiens cDNA, 5 end /clone=IMAGE-41076 /clone_end=5 /gb=R56605 /gi=826711 /ug=Hs.227150 /len=511
32930_f_at	1.6	0.8	0.6	2.2	0.3	0.5	1.7	4.2	1.6	1.7	Cluster Incl. AB023168:Homo sapiens mRNA for KIAA0951 protein, complete cds /cds=(282,2228) /gb=AB023168 /gi=4589545 /ug=Hs.227327 /len=4935
32931_at	3.8	4.7	5.3	1.2	2.9	3.3	3	5	4.1	3	Cluster Incl. AL050053:Homo sapiens mRNA; cDNA DKFZp566E103 (from clone DKFZp566E103) /cds=UNKNOWN /gb=AL050053 /gi=4884289 /ug=Hs.227397 /len=1734
32932_at	8.8	6.3	4.1	7.2	0.2	6.4	1.8	8	8.8	11.6	Cluster Incl. AL050040:Homo sapiens mRNA; cDNA DKFZp566K0524 (from clone DKFZp566K0524) /cds=(0,1197) /gb=AL050040 /gi=4884281 /ug=Hs.227651 /len=2776
32933_r_at	91	126.7	55.6	85.1	19.8	93.9	130.4	104.6	134.7	65.8	Cluster Incl. AL050122:Homo sapiens mRNA; cDNA DKFZp586E121 (from clone DKFZp586E121) /cds=UNKNOWN /gb=AL050122 /gi=4884330 /ug=Hs.227742 /len=1843
32934_i_at	1.5	2	0.6	0.3	0.3	0.3	0.4	0.5	0.6	0.8	Cluster Incl. F08219:HSCZOD011 Homo sapiens cDNA /clone=c-zod01 /gb=F08219 /gi=677738 /ug=Hs.227742 /len=287
32935_at	1	1	0.3	0.9	2.4	0.7	3.8	1.7	2.6	2.3	Cluster Incl. AL080157:Homo sapiens mRNA; cDNA DKFZp434K114 (from clone DKFZp434K114) /cds=(0,1292) /gb=AL080157 /gi=5262616 /ug=Hs.227753 /len=2897
32936_at	32.8	10.4	8	6.5	2.8	10.6	9.4	4.3	11.7	22.4	Cluster Incl. X60155:Homo sapiens mRNA for zinc finger 41 (ZNF41 gene) /cds=(406,2745) /gb=X60155 /gi=5679575 /ug=Hs.227767 /len=2820
32937_at	0.9	1.2	0.5	1.1	2.2	2.6	0.9	9	2.2	1.8	Cluster Incl. AB023170:Homo sapiens mRNA for KIAA0953 protein, partial cds /cds=(0,2369) /gb=AB023170 /gi=4589549 /ug=Hs.227850 /len=5161
32938_at	1.4	1.7	3.9	12.8	0.3	2.2	2.3	2.2	16	3.6	Cluster Incl. AI125131:am55c01.x1 Homo sapiens cDNA, 3 end /clone=IMAGE-1539456 /clone_end=3 /gb=AI125131 /gi=3593645 /ug=Hs.227850 /len=420
32939_g_at	5.7	1.5	1.8	1.9	1.1	5.8	4.5	3	3.8	6.6	Cluster Incl. AI125131:am55c01.x1 Homo sapiens cDNA, 3 end /clone=IMAGE-1539456 /clone_end=3 /gb=AI125131 /gi=3593645 /ug=Hs.227850 /len=420
32940_at	50.7	12.7	5.6	8	4	18.7	12.5	13.4	12.3	79.5	Cluster Incl. AJ007014:Homo sapiens mRNA for AMMERC1 protein /cds=(168,1169) /gb=AJ007014 /gi=5139481 /ug=Hs.227901 /len=1300
32941_at	439.4	261.4	143.9	118.2	37.6	469.6	9.2	14.1	10.2	33.4	Cluster Incl. M91196:Homo sapiens DNA-binding protein mRNA, complete cds /cds=(47,1327) /gb=M91196 /gi=2275152 /ug=Hs.2286 /len=1538
32942_at	4.7	8.3	2.6	1.1	2.5	12.4	13.3	4.2	5.7	11.9	Cluster Incl. U91641:Human alpha2,8-sialyltransferase mRNA, complete cds /cds=(47,1177) /gb=U91641 /gi=2353693 /ug=Hs.22985 /len=1899
32943_at	47.7	34.1	16.6	27.1	3.5	16.9	34.1	10.7	15.7	13.6	Cluster Incl. X13255:Human mRNA for dopamine beta-hydroxylase type a (EC 1.14.17.1) /cds=(32,1843) /gb=X13255 /gi=30473 /ug=Hs.2301 /len=2725
32944_at	5.1	1.4	1.5	1.4	1.7	1.2	1.1	8.5	1.6	2.5	Cluster Incl. AF040990:Homo sapiens roundabout 1 (robo1) mRNA, complete cds /cds=(0,4955) /gb=AF040990 /gi=2804783 /ug=Hs.230104 /len=4956
32945_i_at	4.3	3.6	2.2	5.6	0.1	6.2	7.9	6.4	5.7	10	Cluster Incl. X15422:Human mRNA for mannose-binding protein C /cds=(65,811) /gb=X15422 /gi=34486 /ug=Hs.2314 /len=3568
32946_r_at	0.3	1.6	0.5	0.4	0.1	2.5	0.8	1	0.3	0.7	Cluster Incl. X15422:Human mRNA for mannose-binding protein C /cds=(65,811) /gb=X15422 /gi=34486 /ug=Hs.2314 /len=3568
32947_at	5.2	0.9	1.3	3.4	1.4	1.9	4.7	2	6.7	4.6	Cluster Incl. X82835:H.sapiens mRNA for voltage-activated sodium channel /cds=(48,5981) /gb=X82835 /gi=758109 /ug=Hs.2319 /len=6356
32948_at	0.3	4.3	1.3	0.4	0.4	0.4	6.6	1.9	0.2	3.6	Cluster Incl. AF055580:Homo sapiens Usher syndrome type IIa protein (USH2A) mRNA, complete cds /cds=(370,5025) /gb=AF055580 /gi=3241997 /ug=Hs.232072 /len=6312
32949_at	7.7	4.7	9.7	14.8	2.5	11.5	38	7.9	8.8	9.1	Cluster Incl. AB000099:Homo sapiens mRNA for DCRB, complete cds /cds=(105,461) /gb=AB000099 /gi=3090431 /ug=Hs.23251 /len=1095
32950_at	1.7	2.3	1	6.9	0.5	1.5	1	8.9	5	8.6	Cluster Incl. U91935:Human retina-derived POU-domain factor-1 mRNA, alternatively spliced, complete cds /cds=(107,2053) /gb=U91935 /gi=1890303 /ug=Hs.233321 /len=2159
32951_g_at	6.2	2.4	1.8	1.7	1.1	1.6	1.7	2.8	2.5	3.9	Cluster Incl. U91935:Human retina-derived POU-domain factor-1 mRNA, alternatively spliced, complete cds /cds=(107,2053) /gb=U91935 /gi=1890303 /ug=Hs.233321 /len=2159
32952_at	18.4	15.6	14.4	16.6	2.8	17.6	16.7	26.4	20.8	18.6	Cluster Incl. U91934:Human retina-derived POU-domain factor-1 mRNA, complete cds /cds=(0,2054) /gb=U91934 /gi=1890301 /ug=Hs.233321 /len=2055
32953_at	15	8.5	10.1	12	2.3	5.7	22.3	22.6	14.5	224.3	Cluster Incl. X04391:Human mRNA for lymphocyte glycoprotein T1/Leu-1 /cds=(72,1559) /gb=X04391 /gi=37186 /ug=Hs.234745 /len=2320
32954_at	260	221.2	139.2	145.4	17.4	31.9	252.1	271.7	229.9	138.4	Cluster Incl. U79263:Human clone 23760 mRNA, partial cds /cds=(0,1021) /gb=U79263 /gi=1710221 /ug=Hs.234756 /len=1560
32955_at	96.5	60.3	56.1	50.6	6.1	8.8	113.2	156.4	82.1	92.8	Cluster Incl. AL021546:Human DNA sequence from BAC 15E1 on chromosome 12. Contains Cytochrome C Oxidase Polypeptide VIa-liver precursor gene, 60S ribosomal protein L31 pseudogene, pre-mRNA splicing factor SRp30c gene, two putative genes, ESTs, STSs and putative CpG islands /cds=(0,230) /gb=AL021546 /gi=2826890 /ug=Hs.234768 /len=547
32956_at	83.8	52.8	34.3	36.9	14.2	51.4	36.8	51.1	22.8	99.1	Cluster Incl. AC002550:Human Chromosome 16 BAC clone CIT987SK-A-101F10 /cds=(12,650) /gb=AC002550 /gi=2570261 /ug=Hs.234769 /len=651
32957_g_at	44.3	30.1	22	6.9	8.4	25.8	20.2	32.5	24.2	107.6	Cluster Incl. AC002550:Human Chromosome 16 BAC clone CIT987SK-A-101F10 /cds=(12,650) /gb=AC002550 /gi=2570261 /ug=Hs.234769 /len=651
32958_at	2.7	0.8	2.7	1.6	0.3	1.5	1.5	2.9	2.5	3	Cluster Incl. AA812755:aj43g06.s1 Homo sapiens cDNA, 3 end /clone=1393114 /clone_end=3 /gb=AA812755 /gi=2882819 /ug=Hs.234769 /len=473
32959_at	32.5	18.3	28.6	21.7	4.4	32.5	21.1	44.4	38.6	26.9	Cluster Incl. M25809:Human endomembrane proton pump subunit mRNA, complete cds /cds=(55,1590) /gb=M25809 /gi=190459 /ug=Hs.234770 /len=1887
32960_at	13.2	14.3	11.4	13.3	1.6	19.5	13.6	15.7	9.5	22.2	Cluster Incl. U84401:Human smoothened mRNA, complete cds /cds=(0,2363) /gb=U84401 /gi=1813875 /ug=Hs.234777 /len=2364
32961_at	47.2	38.7	53.4	43.9	11.1	30.5	49.7	57.9	72.7	49.4	Cluster Incl. X63417:H.sapiens irlB mRNA /cds=(0,575) /gb=X63417 /gi=33968 /ug=Hs.234782 /len=645
32962_at	20.3	8.6	14.8	18.1	0.3	7.3	16	24.4	38.6	90.9	Cluster Incl. S52028:cystathionine gamma-lyase {clone HCL-1} [human, liver, mRNA, 1194 nt] /cds=(33,1118) /gb=S52028 /gi=262473 /ug=Hs.235411 /len=1194
32963_s_at	134.4	207.1	141	115.4	39.4	143.8	57.3	65.4	96.1	194.1	Cluster Incl. W27549:32d11 Homo sapiens cDNA /gb=W27549 /gi=1307353 /ug=Hs.235634 /len=912
32964_at	26.1	7.5	23.1	38.5	12.6	46.3	4.6	8.4	7.1	38.7	Cluster Incl. X81479:H.sapiens mRNA for EMR1 hormone receptor /cds=(38,2698) /gb=X81479 /gi=784993 /ug=Hs.2375 /len=3118
32965_f_at	51	52	36.6	32	5.9	32	69.9	73.6	69.9	50.7	Cluster Incl. W28645:52e8 Homo sapiens cDNA /gb=W28645 /gi=1308800 /ug=Hs.237797 /len=756
32966_at	5.4	3.4	8.4	12.7	5.9	3.8	4.9	19.9	6.2	3.4	Cluster Incl. L27050:Human apolipoprotein F (APOF) mRNA, complete cds /cds=(50,1030) /gb=L27050 /gi=435966 /ug=Hs.2388 /len=1719
32967_at	33.2	61	36.2	111.5	27.9	220.7	17.5	27.2	43.1	48	Cluster Incl. AF057557:Homo sapiens anti-Fas-induced apoptosis (TOSO) mRNA, complete cds /cds=(19,1191) /gb=AF057557 /gi=3169292 /ug=Hs.238857 /len=1339
32968_s_at	43.7	53.5	34.6	29	6.1	39.4	42.9	47.3	48.4	62.8	Cluster Incl. AL050253:H.sapiens mRNA similar to D29763 mouse mRNA for seizure-related gene product 6. Shares domains with BMPs, Tolloid, Sushi repeat proteins /cds=(742,3120) /gb=AL050253 /gi=4886438 /ug=Hs.239109 /len=3307
32969_r_at	24.5	58.7	16.7	35.2	4.5	56.3	17.1	24.1	54.2	80.7	Cluster Incl. Y12661:H.sapiens vgf gene /cds=(212,2062) /gb=Y12661 /gi=2244658 /ug=Hs.239122 /len=2527
32970_f_at	55.5	57.9	28.4	42.1	4	22	25.7	47.6	40.6	93.1	Cluster Incl. U77327:Human Ki-1/57 intracellular antigen mRNA, partial cds /cds=(0,899) /gb=U77327 /gi=3403153 /ug=Hs.239257 /len=1372
32971_at	59.1	72.2	41.1	53.3	14.5	59.1	51.9	55.2	40.7	59.9	Cluster Incl. L27479:Human X123 mRNA, 3 end /cds=(2,739) /gb=L27479 /gi=498014 /ug=Hs.239299 /len=1380
32972_at	6.7	4.8	6.3	1.1	0.4	2.6	4.7	3.5	13	3.7	Cluster Incl. Z83819:Human DNA sequence from clone 146H21 on chromosome Xq22 Contains cleavage stimulation factor, 64 KD subunit, gene similar to CYTOCHROME B-245 HEAVY CHAIN. pseudogene similar to hnRNP A1 protein and ESTs /cds=(0,1766) /gb=Z83819 /gi=3980337 /ug=Hs.239608 /len=1767
32973_s_at	8.8	7.4	5.6	5.5	1.3	10.3	15.7	10.5	8	8.8	Cluster Incl. AI821410:ne48a05.x5 Homo sapiens cDNA, 3 end /clone=IMAGE-900560 /clone_end=3 /gb=AI821410 /gi=5440489 /ug=Hs.239608 /len=593
32974_at	229.2	48.5	79.2	30.9	8.4	3.2	56.6	62.8	33.8	149.5	Cluster Incl. U07563:Human ABL gene, exon 1b and intron 1b, and putative M8604 Met protein (M8604 Met) gene /cds=(0,785) /gb=U07563 /gi=1101867 /ug=Hs.239615 /len=786
32975_g_at	421.1	230.2	214.1	167.2	25.2	65.6	243.3	243	240.8	392.7	Cluster Incl. U07563:Human ABL gene, exon 1b and intron 1b, and putative M8604 Met protein (M8604 Met) gene /cds=(0,785) /gb=U07563 /gi=1101867 /ug=Hs.239615 /len=786
32976_s_at	1.6	0.6	3.1	2.9	1.7	1.6	9.5	16.6	14.4	20.3	Cluster Incl. Z82216:Human DNA sequence from PAC 75N13 on chromosome Xq21.1. Contains ZNF6 like gene, ESTs, STSs and CpG islands /cds=(567,2882) /gb=Z82216 /gi=2315183 /ug=Hs.239630 /len=2976
32977_at	46.9	6.5	4.5	7.4	1.7	29.1	138.4	151.8	118.5	175.2	Cluster Incl. U49187:Human placenta (Diff48) mRNA, complete cds /cds=(464,2074) /gb=U49187 /gi=1293560 /ug=Hs.239650 /len=2285
32978_g_at	4.7	4.6	5.8	4.1	0.9	4	6.1	4.7	12	119.1	Cluster Incl. U49187:Human placenta (Diff48) mRNA, complete cds /cds=(464,2074) /gb=U49187 /gi=1293560 /ug=Hs.239650 /len=2285
32979_at	3	6.2	0.9	0.5	1.2	2	1.4	1.4	0.9	1.3	Cluster Incl. U43885:Human Grb2-associated binder-1 mRNA, complete cds /cds=(121,2205) /gb=U43885 /gi=1199617 /ug=Hs.239706 /len=2467
32980_f_at	123.9	71	111.5	144.1	28.9	100.4	138.5	238.1	133.8	329.1	Cluster Incl. AI688098:wc92f08.x1 Homo sapiens cDNA, 3 end /clone=IMAGE-2326119 /clone_end=3 /gb=AI688098 /gi=4899392 /ug=Hs.239884 /len=576
33458_r_at	2185.2	1874	1376.9	1695.4	305.9	597	1988.6	2020	2362.4	1192.4	Cluster Incl. AI688098:wc92f08.x1 Homo sapiens cDNA, 3 end /clone=IMAGE-2326119 /clone_end=3 /gb=AI688098 /gi=4899392 /ug=Hs.239884 /len=576
33459_at	51.6	8.3	16.6	28.2	8	10.4	18.2	18	6.6	43.1	Cluster Incl. U91321:Human Chromosome 16 BAC clone CIT987SK-A-363E6 /cds=(423,593) /gb=U91321 /gi=2951946 /ug=Hs.24103 /len=678
33460_at	9.7	17.7	8.7	10.2	2.3	1.6	18.4	18.5	13.3	11	Cluster Incl. Z49205:H.sapiens mRNA for purinergic receptor /cds=(849,1967) /gb=Z49205 /gi=798835 /ug=Hs.2411 /len=3055
33461_at	2.7	6.4	5.7	1.7	2.5	3.2	9.7	12	2.4	7.7	Cluster Incl. L26081:Homo sapiens semaphorin-III (Hsema-I) mRNA, complete cds /cds=(15,2330) /gb=L26081 /gi=799328 /ug=Hs.2414 /len=2530
33462_at	1	3	0.3	2.7	2.3	2.7	4.2	5.8	3.9	1	Cluster Incl. D13626:Human mRNA for KIAA0001 gene, complete cds /cds=(216,1232) /gb=D13626 /gi=285994 /ug=Hs.2465 /len=2416
33463_at	8	11.1	6.4	1.7	3.2	10.7	13.7	24.7	13.3	12.7	Cluster Incl. U39487:Human xanthine dehydrogenase/oxidase mRNA, complete cds /cds=(34,4035) /gb=U39487 /gi=1314286 /ug=Hs.250 /len=4364
33464_at	2	13.5	17.9	5.4	1.5	14.8	5.9	17.1	6.7	24.6	Cluster Incl. AL109703:Homo sapiens mRNA full length insert cDNA clone EUROIMAGE 25206 /cds=UNKNOWN /gb=AL109703 /gi=5689812 /ug=Hs.25314 /len=1539
33465_at	18	5.3	6.8	10	4.5	8.5	13.2	10.5	6.7	13	Cluster Incl. X70811:H.sapiens mRNA for beta 3 adrenergic receptor /cds=(125,1351) /gb=X70811 /gi=312396 /ug=Hs.2549 /len=2572
33466_at	128	80.3	137.6	49.7	9.7	24	279.1	311.2	238.8	430.9	Cluster Incl. AF038182:Homo sapiens clone 23860 mRNA sequence /cds=UNKNOWN /gb=AF038182 /gi=2795902 /ug=Hs.25925 /len=1508
33467_at	154.7	49.1	112.7	86.2	22.4	415.8	12.1	14.5	87.4	68.9	Cluster Incl. X66171:H.sapiens CMRF35 mRNA, complete CDS /cds=(239,913) /gb=X66171 /gi=396169 /ug=Hs.2605 /len=1151
33468_at	13.9	13	8.6	3.4	0.5	11.9	35.9	30	30.8	194	Cluster Incl. Z26317:H.sapiens mRNA for desmoglein 2 /cds=(11,3364) /gb=Z26317 /gi=416177 /ug=Hs.2631 /len=3516
33469_r_at	12	23.7	22.3	20.8	4.2	17.3	21.2	25.3	20.9	41.8	Cluster Incl. X68679:H. sapiens mRNA for DOWN 16 /cds=(23,1018) /gb=X68679 /gi=30869 /ug=Hs.2637 /len=1248
33470_at	279.4	187.7	249.6	170	47.3	247.4	188.5	208.2	242.1	310.5	Cluster Incl. AF052177:Homo sapiens clone 24510 mRNA sequence /cds=UNKNOWN /gb=AF052177 /gi=3360488 /ug=Hs.26419 /len=1272
33471_g_at	50.6	46.1	42.5	39.6	6.1	30.9	50.1	45	64.8	50.4	Cluster Incl. AF052177:Homo sapiens clone 24510 mRNA sequence /cds=UNKNOWN /gb=AF052177 /gi=3360488 /ug=Hs.26419 /len=1272
33472_at	23.6	23.7	21.1	27.5	8.5	18.5	18.7	28.5	15.2	22.4	Cluster Incl. Z11737:H.sapiens mRNA for flavin-containing monooxygenase 4 /cds=(217,1893) /gb=Z11737 /gi=31429 /ug=Hs.2664 /len=2138
33473_at	4	0.8	0.5	2.7	0.9	1.4	1.4	0.5	3.5	1.1	Cluster Incl. D63813:Human mRNA for rod photoreceptor protein, complete cds /cds=(51,1451) /gb=D63813 /gi=961456 /ug=Hs.26886 /len=1737
33474_at	6.8	11.5	17.9	14.4	1.6	12.1	11.8	2.7	21.6	41.9	Cluster Incl. X07384:Human mRNA for GLI protein /cds=(78,3398) /gb=X07384 /gi=31767 /ug=Hs.2693 /len=3600
33475_at	5	5.1	2.8	7.7	0.7	8.7	19.6	16.7	24.2	53	Cluster Incl. AL050364:Homo sapiens mRNA; cDNA DKFZp564G052 (from clone DKFZp564G052) /cds=UNKNOWN /gb=AL050364 /gi=4914598 /ug=Hs.27150 /len=1903
33476_at	2.1	3.1	2.1	1.6	0.4	5.1	2	1.6	1.9	1.8	Cluster Incl. X76383:H.sapiens mRNA for HE3(alpha) /cds=(79,465) /gb=X76383 /gi=434359 /ug=Hs.2718 /len=875
33477_at	14.2	11.2	2.6	1.7	3.1	1.3	2.2	8.3	10.3	11.2	Cluster Incl. Z95624:Human DNA sequence from cosmid U237H1 contains Ras like GTPase and ESTs /cds=(0,836) /gb=Z95624 /gi=2117165 /ug=Hs.27453 /len=837
33478_at	0.5	0.9	0.5	2.7	0.3	1.8	3.8	0.4	1.9	0.6	Cluster Incl. X63759:H.sapiens hTNP2 gene for transition protein 2 /cds=UNKNOWN /gb=X63759 /gi=505389 /ug=Hs.2748 /len=1776
33479_g_at	1.4	1.7	2.6	3.9	2.3	5.3	1	9	3	2.1	Cluster Incl. X63759:H.sapiens hTNP2 gene for transition protein 2 /cds=UNKNOWN /gb=X63759 /gi=505389 /ug=Hs.2748 /len=1776
33480_at	36.1	37.5	27	28.6	5	23.5	32.7	30	21.6	47.5	Cluster Incl. X15393:H.sapiens motilin gene exon 2 (and joined CDS) /cds=(71,418) /gb=X15393 /gi=34691 /ug=Hs.2813 /len=571
33481_at	1.4	1.9	1.4	4.7	0.2	1	3.5	2.9	7	2.4	Cluster Incl. AF007143:Homo sapiens clone 23738 mRNA sequence /cds=UNKNOWN /gb=AF007143 /gi=2852620 /ug=Hs.28205 /len=1783
33482_at	8.2	5.2	5.5	15.8	1.3	4.7	4.8	5	13	13.4	Cluster Incl. AF027148:Homo sapiens myogenic determining factor 3 (MYOD1) gene, complete cds /cds=(172,1134) /gb=AF027148 /gi=3403164 /ug=Hs.2834 /len=1757
33483_at	2.3	9.1	1.9	2.3	1.7	7.9	1.7	3.1	3.2	5.5	Cluster Incl. X76029:H.sapiens mRNA for neuromedin U /cds=(105,629) /gb=X76029 /gi=609012 /ug=Hs.2841 /len=817
33484_at	199.6	168.1	109.9	118.4	18.1	90.6	148.5	124.3	172.2	197.2	Cluster Incl. Y10571:H.sapiens mRNA for dinG gene /cds=(12,1022) /gb=Y10571 /gi=1785642 /ug=Hs.28441 /len=1625
33485_at	4509.3	3387.6	5921.4	5722.9	1117.7	2537.7	5465.6	6050.7	6189	8229.9	Cluster Incl. D23660:Human mRNA for ribosomal protein, complete cds /cds=(56,1339) /gb=D23660 /gi=432358 /ug=Hs.286 /len=1418
33486_at	0.7	1.1	0.5	0.5	0.2	4.8	1.9	2.7	1.3	2.8	Cluster Incl. AL079296:Homo sapiens mRNA full length insert cDNA clone EUROIMAGE 609395 /cds=UNKNOWN /gb=AL079296 /gi=5102752 /ug=Hs.28896 /len=2310
33487_at	66	16.8	23.2	3.3	3.3	170.3	4.9	14.7	1.4	8	Cluster Incl. D31628:Human gene for 4-hydroxyphenylpyruvic acid dioxygenase (HPD), comlete cds /cds=(40,1221) /gb=D31628 /gi=505082 /ug=Hs.2899 /len=1423
33488_at	4.1	2.2	2.3	6	1.6	1.6	3.5	2.1	1.5	2.3	Cluster Incl. U88879:Homo sapiens Toll-like receptor 3 (TLR3) mRNA, complete cds /cds=(73,2787) /gb=U88879 /gi=2459625 /ug=Hs.29499 /len=3011
33489_at	20.4	28.3	14.8	18.3	5.6	12.3	16.8	20.7	16.1	10.2	Cluster Incl. U47292:Human spasmolytic polypeptide (SP) gene, 5 region and /cds=(0,389) /gb=U47292 /gi=1477544 /ug=Hs.2979 /len=965
33490_at	0.7	0.9	1.2	0.9	1.3	4.4	0.8	1.3	0.6	7	Cluster Incl. L27071:Human tyrosine kinase (TXK) mRNA, complete cds /cds=(86,1669) /gb=L27071 /gi=951045 /ug=Hs.29877 /len=2564
33491_at	1.2	3.8	0.6	2	0.3	1	2.6	2.9	2.6	1.9	Cluster Incl. X63597:H.sapiens si mRNA for sucrase-isomaltase /cds=(62,5545) /gb=X63597 /gi=36644 /ug=Hs.2996 /len=6009
33492_at	11.8	15.7	15.1	13.9	0.5	10.2	17.2	4.2	8.1	2.2	Cluster Incl. AI624840:ts71g11.x1 Homo sapiens cDNA, 3 end /clone=IMAGE-2236772 /clone_end=3 /gb=AI624840 /gi=4649771 /ug=Hs.30595 /len=488
33493_at	183	182.4	112.1	127.2	25.6	132.4	148.7	212.4	155.6	178.3	Cluster Incl. AF048849:Homo sapiens erythroid differentiation and denucleation factor 1 (HFL-EDDG1) mRNA, complete cds /cds=(155,379) /gb=AF048849 /gi=2935514 /ug=Hs.30595 /len=645
33494_at	71.2	66.7	57.4	66.1	17.6	47.2	98.8	138.2	173.8	163	Cluster Incl. S69232:electron transfer flavoprotein-ubiquinone oxidoreductase [human, fetal liver, mRNA, 2124 nt] /cds=(120,1973) /gb=S69232 /gi=545620 /ug=Hs.30661 /len=2113
33495_at	4	2.9	3	5.9	0.8	3.4	8.7	3.8	3.8	6	Cluster Incl. AF034799:Homo sapiens liprin-alpha2 mRNA, complete cds /cds=(169,3942) /gb=AF034799 /gi=3309532 /ug=Hs.30881 /len=4060
33496_at	4.7	1.1	3	2.5	0.8	1	1	5.2	4.1	4.9	Cluster Incl. U20860:Human angiotensin II type 2 receptor gene, complete cds /cds=(35,1126) /gb=U20860 /gi=747969 /ug=Hs.3110 /len=2322
33497_at	4.2	4.1	4.4	3.5	0.3	6.2	10.6	10.5	10.7	17.3	Cluster Incl. X87160:H.sapiens mRNA for gamma subunit of epithelial amiloride-sensitive sodium channel /cds=(0,1949) /gb=X87160 /gi=1004272 /ug=Hs.3112 /len=3363
33498_at	2.4	1.4	3	2.3	0.5	3.5	4.1	2.1	2	5.1	Cluster Incl. D56495:Human mRNA for Reg-related sequence derived peptide-2 /cds=(77,205) /gb=D56495 /gi=893381 /ug=Hs.3191 /len=1685
33499_s_at	113.3	68.8	45.3	50.5	7.5	66.4	43.1	74.9	64.6	141.1	Cluster Incl. AF067420:Homo sapiens SNC73 protein (SNC73) mRNA, complete cds /cds=(395,1549) /gb=AF067420 /gi=3201899 /ug=Hs.32225 /len=1594
33500_i_at	65.3	42	27.4	77.5	1.5	54.2	45.1	21.3	83.6	97.5	Cluster Incl. S71043:Ig alpha 2=immunoglobulin A heavy chain allotype 2 {constant region, germ line} [human, peripheral blood neutrophils, Genomic, 1799 nt] /cds=(0,1022) /gb=S71043 /gi=546798 /ug=Hs.32225 /len=1047
33501_r_at	18.9	18.5	92.2	39.4	16	69.4	33.3	34.1	58.6	168	Cluster Incl. S71043:Ig alpha 2=immunoglobulin A heavy chain allotype 2 {constant region, germ line} [human, peripheral blood neutrophils, Genomic, 1799 nt] /cds=(0,1022) /gb=S71043 /gi=546798 /ug=Hs.32225 /len=1047
33502_at	1.7	1.9	5	1.2	0.2	1.9	2.1	6	1.9	2	Cluster Incl. AL109706:Homo sapiens mRNA full length insert cDNA clone EUROIMAGE 362430 /cds=UNKNOWN /gb=AL109706 /gi=5689823 /ug=Hs.32769 /len=2501
33503_at	145.4	68.9	31.4	59	13.5	62.6	56.3	92	72.2	71.8	Cluster Incl. W29105:56d8 Homo sapiens cDNA /gb=W29105 /gi=1309071 /ug=Hs.32886 /len=862
33504_at	18.9	4.6	15.8	13.1	1.2	14.7	8	9.9	14	12.6	Cluster Incl. AF043467:Homo sapiens neurexophilin 2 (NPH2) mRNA, partial cds /cds=(0,788) /gb=AF043467 /gi=4105163 /ug=Hs.32893 /len=830
33505_at	1.9	2.1	2.9	4.4	1.4	2.5	1.7	2	1.5	1.9	Cluster Incl. AI887421:wm05c01.x1 Homo sapiens cDNA, 3 end /clone=IMAGE-2435040 /clone_end=3 /gb=AI887421 /gi=5592585 /ug=Hs.32943 /len=666
33506_at	25.7	35.5	21.9	25.8	5.7	18.7	11.3	33.9	24.8	48.7	Cluster Incl. U96919:Homo sapiens inositol polyphosphate 4-phosphatase type I-beta mRNA, complete cds /cds=(294,3158) /gb=U96919 /gi=2232030 /ug=Hs.32944 /len=3224
33507_g_at	25	25.7	9.3	9.6	3.7	36	8.8	22.1	23.7	105.3	Cluster Incl. U96919:Homo sapiens inositol polyphosphate 4-phosphatase type I-beta mRNA, complete cds /cds=(294,3158) /gb=U96919 /gi=2232030 /ug=Hs.32944 /len=3224
33508_at	35.2	33.2	20	5.6	5.3	25	16.2	20.5	32.5	117	Cluster Incl. U26398:Human inositol polyphosphate 4-phosphatase mRNA, complete cds /cds=(294,3110) /gb=U26398 /gi=1294811 /ug=Hs.32944 /len=3217
33509_at	1.7	1.5	10.1	11.2	0.5	1.2	1.3	3	2.5	2.4	Cluster Incl. L76627:Homo sapiens metabotropic glutamate receptor 1 alpha (mGluR1alpha) mRNA, complete cds /cds=(0,3584) /gb=L76627 /gi=1477387 /ug=Hs.32945 /len=6384
33510_s_at	78.5	73.6	56.9	62.3	13.2	61	97.3	66.3	62.5	52.6	Cluster Incl. U31216:Human metabotropic glutamate receptor 1 beta (mGluR1beta) mRNA, complete cds /cds=(0,2720) /gb=U31216 /gi=945098 /ug=Hs.32945 /len=3670
33511_at	13.2	15.8	16.3	13.9	5.2	10.4	16.4	14.8	21.9	19.5	Cluster Incl. X65233:H.sapiens mRNA for Zinc-finger protein (ZNFpT17) /cds=(512,1333) /gb=X65233 /gi=505545 /ug=Hs.32954 /len=2555
33512_at	8.9	4.9	9.5	4.3	1.9	5.1	9	9.3	5.2	9	Cluster Incl. Z70295:H.sapiens GCAP-II gene /cds=(42,380) /gb=Z70295 /gi=1495450 /ug=Hs.32966 /len=604
33513_at	20.6	15.7	26.6	19.9	5.5	20.1	17.6	11.8	11.3	16.7	Cluster Incl. U33017:Human signaling lymphocytic activation molecule (SLAM) mRNA, complete cds /cds=(133,1140) /gb=U33017 /gi=984968 /ug=Hs.32970 /len=1789
33514_at	4.1	10	3.1	13.9	2.6	4.4	32.3	27.8	31.1	75.6	Cluster Incl. D30742:Human mRNA for calmodulin-dependent protein kinase IV, complete cds /cds=(77,1498) /gb=D30742 /gi=487908 /ug=Hs.348 /len=1740
33515_at	8.9	12.2	21.5	6.5	1.8	15.1	13.7	21.9	12.7	40.7	Cluster Incl. U03399:Human T-complex protein 10A (TCP10A) mRNA, complete cds /cds=(77,1327) /gb=U03399 /gi=424101 /ug=Hs.351 /len=2190
33516_at	12.4	16.5	16.6	9.1	4.9	12	16	16.4	17.1	9.8	Cluster Incl. V00505:Human gene for delta-globin /cds=(50,493) /gb=V00505 /gi=30510 /ug=Hs.36977 /len=624
33517_f_at	3.5	1.7	7.7	5.2	0.8	4.1	7.6	8.2	10.2	5.9	Cluster Incl. U03735:Human MAGE-3 antigen (MAGE-3) gene, complete cds /cds=(65,1009) /gb=U03735 /gi=468825 /ug=Hs.36978 /len=1579
33518_f_at	2.3	1.3	2.2	2.5	0.3	1.3	1.3	3.2	1.6	1.2	Cluster Incl. L18920:Human MAGE-2 gene exons 1-4, complete cds /cds=(65,1009) /gb=L18920 /gi=436180 /ug=Hs.36980 /len=1562
33519_at	1	3.3	4.3	2.8	4.4	6.8	3	5.3	4.5	7.2	Cluster Incl. M68895:Human alcohol dehydrogenase 6 gene, complete cds /cds=(93,1199) /gb=M68895 /gi=178135 /ug=Hs.36984 /len=1399
33520_at	70.8	55	51.2	49.5	12	56.6	60.7	74.2	46.9	80.2	Cluster Incl. M13232:Human factor VII serine protease precursor mRNA, complete cds, clone lambda-HVII2463 /cds=(35,1435) /gb=M13232 /gi=182799 /ug=Hs.36989 /len=2462
33521_at	106.7	89.3	59.4	74.4	15.5	76.8	90.4	131	88.2	122	Cluster Incl. M63962:Human gastric H,K-ATPase catalytic subunit gene, complete cds /cds=(30,3137) /gb=M63962 /gi=184106 /ug=Hs.36992 /len=3556
33522_at	17.2	18.3	8	14.2	3	14.6	16.2	7	12.5	8.3	Cluster Incl. U12775:Human agouti gene /cds=(10,408) /gb=U12775 /gi=2182173 /ug=Hs.37006 /len=623
33523_at	4.1	2	3	2	0.7	4.2	2.3	2.7	2.4	5	Cluster Incl. J03930:Human intestinal alkaline phosphatase (ALPI) gene, complete cds /cds=(50,1636) /gb=J03930 /gi=178441 /ug=Hs.37009 /len=2523
33524_at	51.7	41.2	17.4	11.3	3.1	26.8	18.4	18.8	17	192	Cluster Incl. X59656:H.sapiens crk-like gene CRKL /cds=(509,1420) /gb=X59656 /gi=416519 /ug=Hs.37078 /len=1881
33525_at	0.4	0.3	0.5	0.4	0.1	0.4	0.6	0.3	0.5	0.5	Cluster Incl. U42766:Human neuropeptide y2 receptor mRNA, complete cds /cds=(495,1640) /gb=U42766 /gi=1174045 /ug=Hs.37125 /len=3631
33526_at	20.3	7	7.6	7.7	0.9	19.4	12.8	6.7	5.9	8.9	Cluster Incl. U50146:Human type 2 neuropeptide Y receptor (NPY Y2) gene, partial /cds=(48,1193) /gb=U50146 /gi=1853983 /ug=Hs.37125 /len=3187
33527_at	2.9	0.8	1.8	3.4	0.1	2.4	9	8.1	5.6	6.5	Cluster Incl. U39196:Human clone hGIRK1 G-protein coupled inwardly rectifying potassium channel mRNA, complete cds /cds=(1360,2865) /gb=U39196 /gi=1055027 /ug=Hs.37169 /len=3169
33528_at	1.4	1.9	0.6	1.4	1.8	1.9	28.8	40.5	4	14.8	Cluster Incl. D50915:Human mRNA for KIAA0125 gene, complete cds /cds=(1562,1795) /gb=D50915 /gi=1469172 /ug=Hs.38365 /len=7883
33529_at	1.3	0.8	0.6	0.9	0.4	2.5	1.7	0.6	0.4	1.8	Cluster Incl. X76342:H.sapiens ADH7 mRNA /cds=UNKNOWN /gb=X76342 /gi=541674 /ug=Hs.389 /len=2055
33530_at	1.9	2.5	13.3	6.9	2.9	10.3	9.8	10	18.9	3.5	Cluster Incl. M33326:Human nonspecific cross-reacting antigen (NCA) mRNA, complete cds /cds=(86,1135) /gb=M33326 /gi=189101 /ug=Hs.41 /len=2287
33531_at	3.6	3.8	2.5	0.6	1.1	1.2	4.3	1	2.2	4.4	Cluster Incl. AJ000673:Homo sapiens CD94 gene, exons 4, 5, and 6 /cds=(0,376) /gb=AJ000673 /gi=2597920 /ug=Hs.41682 /len=941
33532_at	10.8	16.3	4.2	7.8	2.5	6.1	17.5	18.2	13.1	13.1	Cluster Incl. U31986:Human cartilage-specific homeodomain protein Cart-1 mRNA, complete cds /cds=(155,1135) /gb=U31986 /gi=1098653 /ug=Hs.41683 /len=1442
33533_at	14.3	8.8	5.4	7.1	2.5	9	6.1	11.3	5.8	13.6	Cluster Incl. U40992:Homo sapiens heat shock protein hsp40 homolog mRNA, complete cds /cds=(176,712) /gb=U40992 /gi=1127832 /ug=Hs.41693 /len=1308
33534_at	0.6	0.5	0.5	0.6	0.3	0.4	0.4	0.6	0.7	1.1	Cluster Incl. X89426:H.sapiens mRNA for ESM-1 protein /cds=(55,609) /gb=X89426 /gi=1150418 /ug=Hs.41716 /len=2006
33535_at	259.1	189.9	213	296.9	65.3	478.9	57.5	48.7	13.6	110.6	Cluster Incl. U45448:Human P2x1 receptor mRNA, complete cds /cds=(196,1395) /gb=U45448 /gi=1314356 /ug=Hs.41735 /len=2616
33536_at	1.7	0.7	4	1.1	2	0.6	1.4	2	1.1	2.3	Cluster Incl. X94612:H.sapiens mRNA for type II cGMP-dependent protein kinase /cds=(14,2302) /gb=X94612 /gi=1181224 /ug=Hs.41749 /len=3328
33537_at	42.4	28.8	19.7	42.2	2.2	43.3	25	53	13	69	Cluster Incl. X90761:Homo sapiens hHa2 gene /cds=(61,1407) /gb=X90761 /gi=1668739 /ug=Hs.41752 /len=1708
33538_at	8.4	0.5	7.2	4.8	0.8	3.8	10.8	9.5	14.7	9.1	Cluster Incl. H96671:yw10h10.s1 Homo sapiens cDNA, 3 end /clone=IMAGE-251875 /clone_end=3 /gb=H96671 /gi=1110157 /ug=Hs.42222 /len=457
33539_at	37.8	25.5	22.2	29.8	4.2	23.2	27.4	46.3	31.1	43.5	Cluster Incl. W28567:51e2 Homo sapiens cDNA /gb=W28567 /gi=1308722 /ug=Hs.42222 /len=908
33540_at	3.3	1.9	1.1	2.1	0.4	2	2.5	3.1	1.6	3.2	Cluster Incl. AL049233:Homo sapiens mRNA; cDNA DKFZp564A023 (from clone DKFZp564A023) /cds=UNKNOWN /gb=AL049233 /gi=4499967 /ug=Hs.42244 /len=3613
33541_s_at	51.1	28.7	55	57.6	10.1	77.9	8.8	5.3	11.7	33.2	Cluster Incl. AA133246:zl17h10.r1 Homo sapiens cDNA, 5 end /clone=IMAGE-502243 /clone_end=5 /gb=AA133246 /gi=1690339 /ug=Hs.43803 /len=701
33542_at	10.1	9.6	6.7	7.3	2.1	11.5	14.3	13.9	16.5	38.5	Cluster Incl. D87009:Human (lambda) DNA for immunogloblin light chain /cds=(0,1627) /gb=D87009 /gi=2114252 /ug=Hs.43834 /len=1628
33543_s_at	360.3	369.5	353.1	403.1	61.4	98.5	467.7	565.6	544.9	501.2	Cluster Incl. U77718:Human desmosome associated protein pinin mRNA, complete cds /cds=(30,2261) /gb=U77718 /gi=1684846 /ug=Hs.44499 /len=2617
33544_at	3.4	4.8	10.4	0.5	2.8	5.6	4	6.8	7.3	5.5	Cluster Incl. AF055634:Homo sapiens transmembrane receptor UNC5C (UNC5C) mRNA, complete cds /cds=(154,2949) /gb=AF055634 /gi=3789764 /ug=Hs.44553 /len=3646
33545_at	165.7	163.6	110.2	120	23.7	97.7	151.4	191.7	168.9	212.2	Cluster Incl. M81758:Homo sapiens skeletal muscle voltage-dependent sodium channel alpha subunit (SkM1) mRNA, complete cds /cds=(77,5587) /gb=M81758 /gi=338212 /ug=Hs.46038 /len=7823
33546_at	46.7	15.5	46.2	46.1	8.3	58.9	60.9	20.3	50.4	54.2	Cluster Incl. AI923984:wn49d12.x1 Homo sapiens cDNA, 3 end /clone=IMAGE-2448791 /clone_end=3 /gb=AI923984 /gi=5659948 /ug=Hs.46320 /len=440
33547_i_at	0.3	0.3	0.2	1.2	0.4	0.2	0.3	0.5	0.5	0.2	Cluster Incl. D87942:Homo sapiens mRNA for alpha(1,2)fucosyltransferase, complete cds /cds=(111,1142) /gb=D87942 /gi=2313050 /ug=Hs.46328 /len=3088
33548_f_at	0.3	0.4	0.9	1.7	1.1	4.1	1.7	4.4	2.6	0.6	Cluster Incl. D87942:Homo sapiens mRNA for alpha(1,2)fucosyltransferase, complete cds /cds=(111,1142) /gb=D87942 /gi=2313050 /ug=Hs.46328 /len=3088
33549_at	6.2	2.2	2.2	4.5	1.8	7.1	6.9	7	3.2	10.1	Cluster Incl. U48231:Human bradykinin B1 receptor (BDKRB1) gene, first /cds=(10,1071) /gb=U48231 /gi=2182237 /ug=Hs.46348 /len=2085
33550_at	10.4	9.3	7.1	1.1	2.1	7.7	10.3	6.2	8.1	13.5	Cluster Incl. U49516:Human serotonin 5-HT2c receptor mRNA, complete cds /cds=(728,2104) /gb=U49516 /gi=1293566 /ug=Hs.46362 /len=4752
33551_s_at	1.3	4.9	1.7	1.5	0.2	3.3	1.3	4.9	1.1	2	Cluster Incl. M81778:Human serotonin 5-HT1C receptor mRNA, complete cds /cds=(787,2163) /gb=M81778 /gi=338027 /ug=Hs.46362 /len=2733
33552_at	0.7	0.7	2.5	0.8	0.4	7.6	0.6	1.3	3.3	6.3	Cluster Incl. U21943:Human organic anion transporting polypeptide (OATP) mRNA, complete cds /cds=(53,2065) /gb=U21943 /gi=885977 /ug=Hs.46440 /len=2721
33553_r_at	4.7	0.4	1.9	0.3	0.1	4.1	2.3	5.8	2.2	2	Cluster Incl. U45984:Homo sapiens CCR6 chemokine receptor (CMKBR6) gene, complete cds /cds=(97,1221) /gb=U45984 /gi=2246432 /ug=Hs.46468 /len=3006
33554_at	0.6	8	3.3	5.2	0.9	3.3	1	2.9	10.1	11.7	Cluster Incl. AF007131:Homo sapiens clone 23963 mRNA sequence /cds=UNKNOWN /gb=AF007131 /gi=2852605 /ug=Hs.48483 /len=1971
33555_at	10.5	32.5	14.2	29.1	7.6	18.5	37	50.2	31.5	39.3	Cluster Incl. AF041261:Homo sapiens immunoglobulin-like transcript 7 mRNA, complete cds /cds=(0,1499) /gb=AF041261 /gi=4104890 /ug=Hs.48647 /len=1650
33556_at	10.9	15	8.6	19	0.7	6.9	7.2	15.3	11.1	22	Cluster Incl. AF049611:Homo sapiens huntingtin interacting protein HYPE mRNA, partial cds /cds=(0,555) /gb=AF049611 /gi=3329424 /ug=Hs.49017 /len=684
33557_at	3	14.2	9.2	1.2	0.2	2.3	4.6	7	2.5	17	Cluster Incl. AL035364:H.sapiens novel gene from chromosome 22 /cds=(127,999) /gb=AL035364 /gi=4239676 /ug=Hs.50891 /len=1070
33558_at	64.2	66.6	40.6	43.7	11.1	40.6	43.8	51.4	46.3	58.8	Cluster Incl. Y09445:H.sapiens mRNA for transcription factor TBX5 /cds=(665,2206) /gb=Y09445 /gi=1772560 /ug=Hs.50947 /len=2430
33559_at	24	20.5	27.3	18.2	10.6	71.6	18.7	30.8	21.8	31.4	Cluster Incl. U61412:Human non-receptor type protein tyrosine kinase (PTK6) gene /cds=(813,2168) /gb=U61412 /gi=3551752 /ug=Hs.51133 /len=3527
33560_at	4.3	0.5	5.7	1.6	1.1	0.7	0.7	3.4	1.4	1.4	Cluster Incl. AF070602:Homo sapiens clone 24504 mRNA sequence /cds=UNKNOWN /gb=AF070602 /gi=3387982 /ug=Hs.51649 /len=1693
33561_at	9.3	12	12.5	7.4	3.9	17.3	21.3	21.8	24.5	11.3	Cluster Incl. X80031:Homo sapiens COL4A3 mRNA /cds=(161,5173) /gb=X80031 /gi=3702451 /ug=Hs.530 /len=5174
33562_g_at	0.7	0.9	3.9	1.4	0.9	4	0.6	1.3	4.6	6.3	Cluster Incl. X80031:Homo sapiens COL4A3 mRNA /cds=(161,5173) /gb=X80031 /gi=3702451 /ug=Hs.530 /len=5174
33563_s_at	4	3.7	2.7	3.2	0.5	4.5	2.8	2.9	2.6	6.8	Cluster Incl. U02519:Human collagen type IV alpha 3 alternatively spliced mRNA, partial cds /cds=(0,599) /gb=U02519 /gi=409106 /ug=Hs.530 /len=600
33564_at	0.5	2.6	1	2.7	1.5	1.2	1.5	6.1	2	3	Cluster Incl. L32140:Human afamin mRNA, complete cds /cds=(317,2116) /gb=L32140 /gi=533885 /ug=Hs.531 /len=2282
33565_at	6.7	10	2.3	10.3	3.4	8.2	12.5	12.9	2.5	27.1	Cluster Incl. S70587:thyroid-stimulating hormone beta subunit [human, Genomic, 2967 nt 2 segments] /cds=(38,454) /gb=S70587 /gi=1683260 /ug=Hs.53213 /len=537
33566_at	3	1.4	1.7	1.7	0.6	4.3	1.4	4.2	2	2.7	Cluster Incl. U28251:Human Krueppel-type zinc finger protein (ZNF169) gene, partial cds /cds=(0,1540) /gb=U28251 /gi=903597 /ug=Hs.53237 /len=1667
33567_at	3.3	11	8.1	9.8	3.1	14.6	9.3	6	8	7.2	Cluster Incl. M36634:Human vasoactive intestinal peptide (VIP) mRNA, complete cds /cds=(66,578) /gb=M36634 /gi=340264 /ug=Hs.53973 /len=1475
33568_at	282.4	273.5	183.9	158.7	23.7	199.4	230.7	299.2	268.6	366.6	Cluster Incl. U48861:Human beta 4 nicotinic acetylcholine receptor subunit mRNA, complete cds /cds=(120,1616) /gb=U48861 /gi=1224053 /ug=Hs.54397 /len=2455
33569_at	35.7	14.2	24	13.1	3.9	17.3	5.6	6.2	5.7	36.1	Cluster Incl. D50532:Homo sapiens mRNA for macrophage lectin 2, complete cds /cds=(207,1085) /gb=D50532 /gi=1871473 /ug=Hs.54403 /len=1344
33570_at	18.6	26.4	26.1	7.4	3.5	10.4	616.8	628.3	578.5	2195.1	Cluster Incl. U34962:Human transcription factor HCSX (hCsx) mRNA, complete cds /cds=(176,1150) /gb=U34962 /gi=1314280 /ug=Hs.54473 /len=1585
33571_at	22.7	9.6	6.9	6.5	5.8	26.7	38.8	23.4	30	61	Cluster Incl. X80590:H.sapiens PHKG1 mRNA /cds=(119,1282) /gb=X80590 /gi=1147566 /ug=Hs.54929 /len=1355
33572_at	15.3	13.9	4.6	13.3	0.3	4.1	11.5	13.9	10.4	2.1	Cluster Incl. U78722:Homo sapiens zinc finger protein 165 (Zpf165) mRNA, complete cds /cds=(567,2024) /gb=U78722 /gi=1699000 /ug=Hs.55481 /len=2114
33573_at	11	11.4	7.7	11.8	4.8	12.3	8.1	8	13.6	15.7	Cluster Incl. AB009426:Homo sapiens gene for apobec-1 /cds=(482,1192) /gb=AB009426 /gi=2696115 /ug=Hs.560 /len=1339
33574_at	0.7	2.9	1.1	3	1.1	4.1	4.1	0.9	0.7	0.4	Cluster Incl. U60665:Human testis specific basic protein (TSBP), complete cds /cds=(236,1942) /gb=U60665 /gi=1390020 /ug=Hs.57692 /len=2192
33575_at	0.9	0.5	1.1	1.5	2.1	4.7	5.2	12.6	7.2	4.8	Cluster Incl. U56102:Human adhesion molecule DNAM-1 mRNA, complete cds /cds=(208,1218) /gb=U56102 /gi=1401184 /ug=Hs.57699 /len=2574
33576_at	4.9	3.3	6.7	6.2	1.8	7.9	41	59.3	63.7	84.7	Cluster Incl. AB020725:Homo sapiens mRNA for KIAA0918 protein, partial cds /cds=(0,2901) /gb=AB020725 /gi=4240324 /ug=Hs.58009 /len=4250
33577_at	0.8	1.1	1.5	29.3	7.2	29.1	1.2	1.6	0.8	0.8	Cluster Incl. AC004079:Homo sapiens PAC clone DJ0167F23 from 7p15 /cds=(0,1130) /gb=AC004079 /gi=2822174 /ug=Hs.58116 /len=1131
33937_at	24.9	23.2	26.7	18.8	5.8	20.7	17.2	24.4	20.2	17.8	Cluster Incl. AJ011981:Homo sapiens mRNA sequence, IMAGE clone 417820 /cds=UNKNOWN /gb=AJ011981 /gi=3786184 /ug=Hs.58993 /len=1468
33938_g_at	35.3	45.6	18.1	17.6	5.4	15.1	6.1	7.1	13.7	17.4	Cluster Incl. AJ011981:Homo sapiens mRNA sequence, IMAGE clone 417820 /cds=UNKNOWN /gb=AJ011981 /gi=3786184 /ug=Hs.58993 /len=1468
33939_at	18.6	19.2	8.7	4.5	0.9	4.6	6.8	9.5	12.6	21.1	Cluster Incl. L02750:Human potassium channel mRNA, complete cds /cds=(0,1487) /gb=L02750 /gi=186662 /ug=Hs.60843 /len=1488
33940_at	1.7	0.6	0.4	1.1	0.5	0.9	0.6	0.5	0.5	0.5	Cluster Incl. AF036977:Homo sapiens clone HCG IV.9 unknown mRNA /cds=(323,1318) /gb=AF036977 /gi=4104614 /ug=Hs.60856 /len=2033
33941_at	12.1	9.7	22.4	6.8	1.1	31.1	8.5	14.2	7.8	10.7	Cluster Incl. AB009675:Homo sapiens mRNA for MDC/ADAM11, complete cds /cds=(0,2309) /gb=AB009675 /gi=3419879 /ug=Hs.6088 /len=3168
33942_s_at	235.7	191.5	180.1	113.1	44.8	179.4	220.6	246.8	284.8	644.9	Cluster Incl. AF004563:Homo sapiens hUNC18b alternatively-spliced mRNA, complete cds /cds=(120,1931) /gb=AF004563 /gi=3041874 /ug=Hs.6098 /len=3899
33943_at	496.1	684	577.2	529.7	104.9	607	1525.9	1584.4	2316.2	4129.8	Cluster Incl. L20941:Human ferritin heavy chain mRNA, complete cds /cds=(208,759) /gb=L20941 /gi=507251 /ug=Hs.62954 /len=1198
33944_at	528.4	237.3	310.7	375.4	172.2	2686	92.9	139.7	92.3	313.7	Cluster Incl. S60099:APPH=amyloid precursor protein homolog [human, placenta, mRNA, 3727 nt] /cds=(72,2363) /gb=S60099 /gi=300168 /ug=Hs.64797 /len=3727
33945_at	5.4	2.2	3.2	2.5	1.8	4.4	2.1	10	4.3	4	Cluster Incl. D31797:Human CD40 ligand (CD40L) gene, 5 flanking region and /cds=(72,857) /gb=D31797 /gi=1518169 /ug=Hs.652 /len=1822
33946_at	11.7	3.8	3.9	2.9	1.1	13.6	4.7	9.4	6.7	6.7	Cluster Incl. AJ001873:Homo Sapiens mRNA, partial cDNA sequence from cDNA selection, DCR1-16.0 /cds=UNKNOWN /gb=AJ001873 /gi=2969913 /ug=Hs.66185 /len=1962
33947_at	9.8	34.8	8.2	41.2	3.2	38.2	42.4	10.8	59.7	21.1	Cluster Incl. U18550:Human GPR3 G protein-coupled receptor gene, complete cds /cds=(5,997) /gb=U18550 /gi=632504 /ug=Hs.66542 /len=2003
33948_at	41.9	19.1	10	18.2	2.4	23.4	14.3	13.3	24.3	24.3	Cluster Incl. U34587:Human corticotropin-releasing factor receptor 2 mRNA, complete cds /cds=(0,1235) /gb=U34587 /gi=1144507 /ug=Hs.66578 /len=2110
33949_at	30.7	17.1	13.5	13.5	2.5	19.7	9.3	12.3	13.7	18.3	Cluster Incl. AF011406:Homo sapiens corticotropin releasing hormone receptor type 2 beta isoform (CRH2R) mRNA, complete cds /cds=(70,1386) /gb=AF011406 /gi=2738557 /ug=Hs.66578 /len=1600
33950_g_at	188.6	131.3	114.5	112	25.6	123.8	96.5	162.8	142.7	306.2	Cluster Incl. AF011406:Homo sapiens corticotropin releasing hormone receptor type 2 beta isoform (CRH2R) mRNA, complete cds /cds=(70,1386) /gb=AF011406 /gi=2738557 /ug=Hs.66578 /len=1600
[truncated: 10,628 more rows]
